# Supplementary material for: Phosphoproteome Analysis Reveals Differential Mode of Action of Sorafenib in Wildtype and Mutated FLT3 Acute Myeloid Leukemia (AML) Cells
Source: Mol Cell Proteomics. 2017 Apr 27;16(7):1365–76. doi: 10.1074/mcp.M117.067462 (PMC5500767; doi:10.1074/mcp.M117.067462)
Supplement: Supplemental Data [file 10.1074_M117.067462_mcp.M117.067462-4.xlsx]

## Sheet: PhosphoSTY
Site Information																SKM-1 treated with 0.01µM Sorafenib							SKM-1 treated with 0.2µM Sorafenib							MONO-MAC-1 treated with 0.0.1µM Sorafenib							MONO-MAC-1 treated with 0.2µM Sorafenib							MV4;11 treated with 0.01µM Sorafenib
MaxQuant ID	Proteins	Protein Names	Gene Names	Amino Acid	Positions	Sequence Window	Modified Sequence	Phospho (STY) Probabilities	Score	Charge	m/z	Class1/Con-Rev	UpStreamKinases	GOTerms	KEGG	Ratio Replicate 1	Ratio Replicate 2	Ratio Replicate 3	Mean Ratio	StdDev Ratio	q-Value	Significant	Ratio Replicate 1	Ratio Replicate 2	Ratio Replicate 3	Mean Ratio	StdDev Ratio	q-Value	Significant	Ratio Replicate 1	Ratio Replicate 2	Ratio Replicate 3	Mean Ratio	StdDev Ratio	q-Value	Significant	Ratio Replicate 1	Ratio Replicate 2	Ratio Replicate 3	Mean Ratio	StdDev Ratio	q-Value	Significant	Ratio Replicate 1	Ratio Replicate 2	Ratio Replicate 3	Mean Ratio	StdDev Ratio	q-Value
0	A0AUZ9	KAT8 regulatory NSL complex subunit 1-like protein	KANSL1L	S	714	ESSAQLLQGRKKRHLSETALGERTKLEESDF	_HLS(ph)ETALGER_	HLS(0.996)ET(0.004)ALGER	91.62	2	596.772	TRUE										0							0		-0.0395958	0.00429024	-0.0176528	0.0310321	0.95472	0		-0.0438729	-0.047197	-0.0455349	0.00235046	0.934225	0
1	A0AVK6	Transcription factor E2F8	E2F8	S	102	RSGLPEAKDCIHEHLSGDEFEKSQPSRKEKS	_DCIHEHLS(ph)GDEFEK_	DCIHEHLS(1)GDEFEK	119.04	3	599.238	TRUE		GO:0005667;GO:0044451;GO:0005654;GO:0031981;GO:0044428;GO:0005634;GO:0070013;GO:0043231;GO:0044446;GO:0043229;GO:0044424;GO:0005622;GO:0043233;GO:0043227;GO:0043234;GO:0044422;GO:0044464;GO:0005623;GO:0031974;GO:0032991;GO:0043226;GO:0005575;GO:0003677;GO:0003676;GO:0003700;GO:0001071;GO:0005488;GO:0003674;GO:0006351;GO:0032774;GO:0016070;GO:0090304;GO:0006139;GO:0034645;GO:0009059;GO:0010467;GO:…		-0.0297275	-0.0682066	0.0323584	-0.0218586	0.0507422	0.914753	0	-0.0362169	0.0243017	-0.00740635	-0.00644051	0.0302709	0.933857	0	0.0671081	-0.0438316	0.0404721	0.0212495	0.057914	0.933541	0	-0.022249	0.0207431	0.0489346	0.0158096	0.0358473	0.865271	0	-0.0403863	-0.11382	0.0536116	-0.0335314	0.0839258	0.943759
2	A0AVK6	Transcription factor E2F8	E2F8	S	413	IKLVKSIESDRRKINSAPSSPIKTNKAESSQ	_INS(ph)APSS(ph)PIK_	INS(1)APS(0.327)S(0.673)PIK	195.45	2	587.251	TRUE		GO:0005667;GO:0044451;GO:0005654;GO:0031981;GO:0044428;GO:0005634;GO:0070013;GO:0043231;GO:0044446;GO:0043229;GO:0044424;GO:0005622;GO:0043233;GO:0043227;GO:0043234;GO:0044422;GO:0044464;GO:0005623;GO:0031974;GO:0032991;GO:0043226;GO:0005575;GO:0003677;GO:0003676;GO:0003700;GO:0001071;GO:0005488;GO:0003674;GO:0006351;GO:0032774;GO:0016070;GO:0090304;GO:0006139;GO:0034645;GO:0009059;GO:0010467;GO:…		-0.148797	-0.0466173	0.119324	-0.0253635	0.135318	0.914753	0	-0.139818	0.0458251	0.0203697	-0.024541	0.100641	0.933857	0	0.137354	0.160529	0.158115	0.151999	0.0127404	0.423564	0	0.237569	0.206559	0.120887	0.188338	0.0604373	0.141818	0	-0.0234666	0.125579	0.147343	0.0831518	0.0929733	0.917659
3	A0AVK6	Transcription factor E2F8	E2F8	S	416	VKSIESDRRKINSAPSSPIKTNKAESSQNSA	_INS(ph)APS(ph)SPIK_	INS(1)APS(0.916)S(0.084)PIK	159.58	2	587.251	TRUE		GO:0005667;GO:0044451;GO:0005654;GO:0031981;GO:0044428;GO:0005634;GO:0070013;GO:0043231;GO:0044446;GO:0043229;GO:0044424;GO:0005622;GO:0043233;GO:0043227;GO:0043234;GO:0044422;GO:0044464;GO:0005623;GO:0031974;GO:0032991;GO:0043226;GO:0005575;GO:0003677;GO:0003676;GO:0003700;GO:0001071;GO:0005488;GO:0003674;GO:0006351;GO:0032774;GO:0016070;GO:0090304;GO:0006139;GO:0034645;GO:0009059;GO:0010467;GO:…			0.271423	-0.27462	-0.00159813	0.386111	0.914753	0		-0.0173256	-0.1869	-0.102113	0.119907	0.933857	0	0.137354	0.207069		0.172211	0.0492956	0.273174	0	0.192344	0.28714		0.239742	0.0670306	0.080327	0	-0.0234666	0.174757	0.143054	0.0981148	0.106479	0.917659
4	A0AVK6	Transcription factor E2F8	E2F8	S	417	KSIESDRRKINSAPSSPIKTNKAESSQNSAP	_KINS(ph)APSS(ph)PIK_	KINS(1)APS(0.026)S(0.974)PIK	195.45	2	651.299	TRUE		GO:0005667;GO:0044451;GO:0005654;GO:0031981;GO:0044428;GO:0005634;GO:0070013;GO:0043231;GO:0044446;GO:0043229;GO:0044424;GO:0005622;GO:0043233;GO:0043227;GO:0043234;GO:0044422;GO:0044464;GO:0005623;GO:0031974;GO:0032991;GO:0043226;GO:0005575;GO:0003677;GO:0003676;GO:0003700;GO:0001071;GO:0005488;GO:0003674;GO:0006351;GO:0032774;GO:0016070;GO:0090304;GO:0006139;GO:0034645;GO:0009059;GO:0010467;GO:…		0.170584	0.237292	-0.275081	0.0442653	0.278566	0.914753	0	0.242019	0.00670047	-0.160799	0.0293071	0.202358	0.933857	0	0.1442	0.160529	0.158115	0.154281	0.00881335	0.415041	0	0.302223	0.188264	0.120887	0.203791	0.0916596	0.138681	0	-0.115193	-0.272426	-0.09496	-0.16086	0.0971475	0.368401
5	A0AVK6	Transcription factor E2F8	E2F8	S	71	PWTPTANLKMLISAVSPEIRNRDQKRGLFDN	_M(ox)LISAVS(ph)PEIR_	MLISAVS(1)PEIR	151.22	2	656.323	TRUE		GO:0005667;GO:0044451;GO:0005654;GO:0031981;GO:0044428;GO:0005634;GO:0070013;GO:0043231;GO:0044446;GO:0043229;GO:0044424;GO:0005622;GO:0043233;GO:0043227;GO:0043234;GO:0044422;GO:0044464;GO:0005623;GO:0031974;GO:0032991;GO:0043226;GO:0005575;GO:0003677;GO:0003676;GO:0003700;GO:0001071;GO:0005488;GO:0003674;GO:0006351;GO:0032774;GO:0016070;GO:0090304;GO:0006139;GO:0034645;GO:0009059;GO:0010467;GO:…		0.186391	0.0892691	-0.0171586	0.0861672	0.10181	0.92212	0	0.169939	0.0471301	-0.104009	0.0376867	0.137218	0.933857	0	0.124537	-0.102164		0.0111864	0.160302	0.933541	0	-0.220339	0.0670699		-0.0766344	0.203228	0.902491	0	0.000954398	-0.0168565	-0.139312	-0.0517381	0.0763625	0.963817
6	A0AVK6	Transcription factor E2F8	E2F8	S	355	KPAFKWTGPEISPNTSGSSPVIHFTPSDLEV	_WTGPEISPNTS(ph)GSSPVIHFTPSDLEVR_	WTGPEISPNT(0.255)S(0.405)GS(0.085)S(0.255)PVIHFTPSDLEVR	97.352	3	997.469	FALSE		GO:0005667;GO:0044451;GO:0005654;GO:0031981;GO:0044428;GO:0005634;GO:0070013;GO:0043231;GO:0044446;GO:0043229;GO:0044424;GO:0005622;GO:0043233;GO:0043227;GO:0043234;GO:0044422;GO:0044464;GO:0005623;GO:0031974;GO:0032991;GO:0043226;GO:0005575;GO:0003677;GO:0003676;GO:0003700;GO:0001071;GO:0005488;GO:0003674;GO:0006351;GO:0032774;GO:0016070;GO:0090304;GO:0006139;GO:0034645;GO:0009059;GO:0010467;GO:…								0							0							0							0
7	A0AVK6	Transcription factor E2F8	E2F8	S	357	AFKWTGPEISPNTSGSSPVIHFTPSDLEVRR	_WTGPEISPNTSGS(ph)SPVIHFTPSDLEVR_	WTGPEIS(0.001)PNT(0.147)S(0.032)GS(0.504)S(0.316)PVIHFTPSDLEVR	82.56	3	997.469	FALSE		GO:0005667;GO:0044451;GO:0005654;GO:0031981;GO:0044428;GO:0005634;GO:0070013;GO:0043231;GO:0044446;GO:0043229;GO:0044424;GO:0005622;GO:0043233;GO:0043227;GO:0043234;GO:0044422;GO:0044464;GO:0005623;GO:0031974;GO:0032991;GO:0043226;GO:0005575;GO:0003677;GO:0003676;GO:0003700;GO:0001071;GO:0005488;GO:0003674;GO:0006351;GO:0032774;GO:0016070;GO:0090304;GO:0006139;GO:0034645;GO:0009059;GO:0010467;GO:…		-0.0519589			-0.0519589	0		0	0.0543066			0.0543066	0		0							0							0
8	A0AVK6	Transcription factor E2F8	E2F8	S	358	FKWTGPEISPNTSGSSPVIHFTPSDLEVRRS	_WTGPEISPNTSGSS(ph)PVIHFTPSDLEVR_	WTGPEIS(0.004)PNT(0.243)S(0.18)GS(0.144)S(0.428)PVIHFTPSDLEVR	82.56	3	997.469	FALSE		GO:0005667;GO:0044451;GO:0005654;GO:0031981;GO:0044428;GO:0005634;GO:0070013;GO:0043231;GO:0044446;GO:0043229;GO:0044424;GO:0005622;GO:0043233;GO:0043227;GO:0043234;GO:0044422;GO:0044464;GO:0005623;GO:0031974;GO:0032991;GO:0043226;GO:0005575;GO:0003677;GO:0003676;GO:0003700;GO:0001071;GO:0005488;GO:0003674;GO:0006351;GO:0032774;GO:0016070;GO:0090304;GO:0006139;GO:0034645;GO:0009059;GO:0010467;GO:…								0							0							0							0
9	A0AVT1-2;A0AVT1	Ubiquitin-like modifier-activating enzyme 6	UBA6	S	743	LKDGSLFWQSPKRPPSPIKFDLNEPLHLSFL	_RPPS(ph)PIKFDLNEPLHLSFLQNAAK_	RPPS(1)PIKFDLNEPLHLSFLQNAAK	85.224	4	703.869	TRUE		GO:0005737;GO:0044424;GO:0005622;GO:0044464;GO:0005623;GO:0005575;GO:0005524;GO:0032559;GO:0035639;GO:0030554;GO:0032555;GO:0017076;GO:0032553;GO:0000166;GO:0019780;GO:0005515;GO:0008641;GO:0016874;GO:0036094;GO:0003824;GO:0005488;GO:0003674;GO:0006511;GO:0016567;GO:0019941;GO:0032446;GO:0051603;GO:0070647;GO:0006464;GO:0043632;GO:0044257;GO:0006508;GO:0030163;GO:0044265;GO:0044267;GO:0009057;GO:…	Ubiquitin mediated proteolysis;		0.120936	0.164031	0.142483	0.0304727	0.92212	0		0.253888	0.0284366	0.141162	0.159418	0.939509	0	-0.0433898	-0.0123025	0.126058	0.0234552	0.0902057	0.933541	0	-0.0882619	0.0286592	0.141806	0.027401	0.115039	0.865271	0	-0.0382658	0.0161137	0.130281	0.0360431	0.0860228	0.917659
10	A0FGR8-2;A0FGR8;A0FGR8-6;A0FGR8-5	Extended synaptotagmin-2	ESYT2	S	755	LLASPGHISVKEPTPSIASDISLPIATQELR	_SSSSLLASPGHISVKEPTPS(ph)IAS(ph)DISLPIATQELR_	SSSSLLAS(0.001)PGHIS(0.002)VKEPT(0.021)PS(0.938)IAS(0.876)DIS(0.16)LPIAT(0.002)QELR	123.4	3	1250.29	TRUE		GO:0005886;GO:0016021;GO:0031224;GO:0071944;GO:0044425;GO:0044464;GO:0005623;GO:0016020;GO:0005575;				-0.0661395	-0.0661395	0		0			-0.136308	-0.136308	0		0	0.0945061		0.211655	0.15308	0.0828367	0.469822	0		-0.0395331	0.0812255	0.0208462	0.0853892	0.865271	0	-0.0291512	-0.082589	0.0222353	-0.029835	0.0524155	0.943916
11	A0FGR8-2;A0FGR8;A0FGR8-6;A0FGR8-5	Extended synaptotagmin-2	ESYT2	S	758	SPGHISVKEPTPSIASDISLPIATQELRQRL	_EPTPSIAS(ph)DISLPIATQELR_	EPTPS(0.036)IAS(0.942)DIS(0.021)LPIATQELR	156.17	2	1109.55	TRUE		GO:0005886;GO:0016021;GO:0031224;GO:0071944;GO:0044425;GO:0044464;GO:0005623;GO:0016020;GO:0005575;		0.0387393	0.0683714	-0.0436766	0.0211447	0.0580592	0.914753	0	0.0513069	-0.0674057	-0.252562	-0.0895535	0.15314	0.933857	0	0.135832	0.101335	0.0174574	0.0848747	0.0608797	0.933541	0	-0.146722	0.0445769	-0.00268431	-0.034943	0.0996456	0.887943	0	-0.0508785	-0.0927499	0.135015	-0.00287128	0.121234	0.919038
12	A0FGR8-2;A0FGR8;A0FGR8-6;A0FGR8-5	Extended synaptotagmin-2	ESYT2	S	761	HISVKEPTPSIASDISLPIATQELRQRLRQL	_SSSSLLASPGHISVKEPTPSIAS(ph)DIS(ph)LPIATQELR_	S(0.003)S(0.003)S(0.003)S(0.003)LLAS(0.008)PGHIS(0.03)VKEPT(0.157)PS(0.157)IAS(0.643)DIS(0.989)LPIAT(0.004)QELR	98.76	4	937.967	TRUE		GO:0005886;GO:0016021;GO:0031224;GO:0071944;GO:0044425;GO:0044464;GO:0005623;GO:0016020;GO:0005575;		0.0933166	-0.0317179	-0.133954	-0.0241184	0.113826	0.914753	0	0.0187005	0.0297322	-0.202216	-0.051261	0.130847	0.933857	0		-0.0953385	-0.0629954	-0.079167	0.0228701	0.820668	0		-0.156246	0.0524144	-0.0519159	0.147545	0.951584	0	-0.0681609	0.127914	0.0189474	0.0262336	0.0982405	0.917659
13	A0FGR8-2;A0FGR8;A0FGR8-6;A0FGR8-4	Extended synaptotagmin-2	ESYT2	S	555	LYLDSARNLPSGKKISSNPNPVVQMSVGHKA	_KIS(ph)SNPNPVVQMSVGHK_	KIS(0.808)S(0.192)NPNPVVQMSVGHK	54.953	3	634.648	TRUE		GO:0005886;GO:0016021;GO:0031224;GO:0071944;GO:0044425;GO:0044464;GO:0005623;GO:0016020;GO:0005575;								0							0							0							0	0.0932816	0.073315	-0.0716979	0.0316329	0.0900423	0.917659
14	A0FGR8-2;A0FGR8;A0FGR8-6;A0FGR8-5	Extended synaptotagmin-2	ESYT2	S	688	KRPSVSKEGRKTSIKSHMSGSPGPGGSNTAP	_S(ph)HMS(ph)GSPGPGGSNTAPSTPVIGGSDKPGMEEK_	S(0.755)HMS(0.779)GS(0.377)PGPGGS(0.043)NT(0.043)APS(0.001)T(0.001)PVIGGSDKPGMEEK	101.84	3	1071.78	FALSE		GO:0005886;GO:0016021;GO:0031224;GO:0071944;GO:0044425;GO:0044464;GO:0005623;GO:0016020;GO:0005575;								0							0		0.0444222		0.0444222	0		0		0.000447554		0.000447554	0		0		-0.0372803	0.247092	0.104906	0.201081
15	A0FGR8-2;A0FGR8;A0FGR8-6;A0FGR8-5	Extended synaptotagmin-2	ESYT2	S	691	SVSKEGRKTSIKSHMSGSPGPGGSNTAPSTP	_SHMS(ph)GSPGPGGSNTAPSTPVIGGSDKPGMEEK_	S(0.063)HMS(0.918)GS(0.019)PGPGGSNTAPSTPVIGGSDKPGMEEK	110.08	3	1045.12	TRUE		GO:0005886;GO:0016021;GO:0031224;GO:0071944;GO:0044425;GO:0044464;GO:0005623;GO:0016020;GO:0005575;			-0.0244303		-0.0244303	0		0		-0.097049		-0.097049	0		0		-0.0821113	0.0516946	-0.0152083	0.0946151	0.942361	0		-0.169086	0.0203105	-0.0743879	0.133924	1	0	0.101369	0.053309	-0.138776	0.00530058	0.127067	0.917659
16	A0FGR8-2;A0FGR8;A0FGR8-6;A0FGR8-5	Extended synaptotagmin-2	ESYT2	S	693	SKEGRKTSIKSHMSGSPGPGGSNTAPSTPVI	_SHMS(ph)GS(ph)PGPGGSNTAPSTPVIGGSDKPGMEEK_	S(0.167)HMS(0.83)GS(0.787)PGPGGS(0.108)NT(0.108)APSTPVIGGSDKPGMEEK	87.235	3	1071.78	TRUE		GO:0005886;GO:0016021;GO:0031224;GO:0071944;GO:0044425;GO:0044464;GO:0005623;GO:0016020;GO:0005575;			-0.0244303		-0.0244303	0		0		-0.097049		-0.097049	0		0							0							0	0.020527	-0.038095	0.23498	0.0724707	0.143757	0.917659
17	A0FGR8-2;A0FGR8;A0FGR8-6;A0FGR8-5	Extended synaptotagmin-2	ESYT2	S	699	TSIKSHMSGSPGPGGSNTAPSTPVIGGSDKP	_SHMSGSPGPGGS(ph)NTAPS(ph)TPVIGGSDKPGMEEK_	S(0.011)HMS(0.17)GS(0.06)PGPGGS(0.527)NT(0.231)APS(0.531)T(0.468)PVIGGSDKPGMEEK	80.098	3	1071.78	FALSE		GO:0005886;GO:0016021;GO:0031224;GO:0071944;GO:0044425;GO:0044464;GO:0005623;GO:0016020;GO:0005575;								0							0	-0.0439901	-0.0263365	-0.0137218	-0.0280162	0.0152039		0	-0.00638303	-0.0196562	0.190858	0.0549396	0.117896		0	-0.293718			-0.293718	0
18	A0FGR8-2;A0FGR8;A0FGR8-6;A0FGR8-5	Extended synaptotagmin-2	ESYT2	S	704	HMSGSPGPGGSNTAPSTPVIGGSDKPGMEEK	_SHMSGSPGPGGSNT(ph)APS(ph)TPVIGGSDKPGMEEK_	S(0.004)HMS(0.083)GS(0.03)PGPGGS(0.136)NT(0.746)APS(0.541)T(0.459)PVIGGSDKPGMEEK	99.604	3	1071.78	FALSE		GO:0005886;GO:0016021;GO:0031224;GO:0071944;GO:0044425;GO:0044464;GO:0005623;GO:0016020;GO:0005575;								0							0							0							0	-0.261069	0.0203613	0.215055	-0.00855094	0.239375
19	A0FGR8-2;A0FGR8;A0FGR8-6;A0FGR8-5	Extended synaptotagmin-2	ESYT2	S	736	QPPEAGPQGLHDLGRSSSSLLASPGHISVKE	_S(ph)SSSLLASPGHISVK_	S(0.901)S(0.049)S(0.049)SLLASPGHISVK	135.57	2	775.385	TRUE		GO:0005886;GO:0016021;GO:0031224;GO:0071944;GO:0044425;GO:0044464;GO:0005623;GO:0016020;GO:0005575;			-0.169366		-0.169366	0		0		-0.122838		-0.122838	0		0	0.139973			0.139973	0		0	0.00251163			0.00251163	0		0	-0.364546	-0.334597	0.254855	-0.148096	0.349287	0.973465
20	A0FGR8-2;A0FGR8;A0FGR8-6;A0FGR8-5	Extended synaptotagmin-2	ESYT2	S	737	PPEAGPQGLHDLGRSSSSLLASPGHISVKEP	_S(ph)SSSLLASPGHISVK_	S(0.433)S(0.433)S(0.132)S(0.001)LLASPGHISVK	118.52	2	775.385	FALSE		GO:0005886;GO:0016021;GO:0031224;GO:0071944;GO:0044425;GO:0044464;GO:0005623;GO:0016020;GO:0005575;								0							0							0							0
21	A0FGR8-2;A0FGR8;A0FGR8-6;A0FGR8-5	Extended synaptotagmin-2	ESYT2	S	738	PEAGPQGLHDLGRSSSSLLASPGHISVKEPT	_SSS(ph)S(ph)LLASPGHISVK_	S(0.082)S(0.082)S(0.877)S(0.954)LLAS(0.005)PGHISVK	108.18	3	543.914	TRUE		GO:0005886;GO:0016021;GO:0031224;GO:0071944;GO:0044425;GO:0044464;GO:0005623;GO:0016020;GO:0005575;			-0.066533	0.0327516	-0.0168907	0.0702048	0.914753	0		-0.0643831	0.0337644	-0.0153094	0.0694007	0.933857	0	0.00143081	-0.0432171	0.282538	0.0802504	0.176602	0.933541	0	-0.260839	0.115465	0.150396	0.00167411	0.228013	0.865271	0	-0.0681406	-0.344554	0.166228	-0.0821555	0.25568	0.958585
22	A0FGR8-2;A0FGR8;A0FGR8-6;A0FGR8-5	Extended synaptotagmin-2	ESYT2	S	739	EAGPQGLHDLGRSSSSLLASPGHISVKEPTP	_SSS(ph)S(ph)LLASPGHISVK_	S(0.082)S(0.082)S(0.877)S(0.954)LLAS(0.005)PGHISVK	102.03	3	543.914	TRUE		GO:0005886;GO:0016021;GO:0031224;GO:0071944;GO:0044425;GO:0044464;GO:0005623;GO:0016020;GO:0005575;		-0.0332343	0.125611	-0.105817	-0.00447985	0.118363	0.914753	0	-0.0782823	0.0401623	-0.0831441	-0.0404214	0.0698299	0.933857	0		0.16888	0.188733	0.178807	0.0140382	0.408764	0		-0.0157788	0.107883	0.0460522	0.0874422	0.865271	0		0.0482087	0.180009	0.114109	0.0931968	0.753753
23	A0FGR8-2;A0FGR8;A0FGR8-6;A0FGR8-5	Extended synaptotagmin-2	ESYT2	S	743	QGLHDLGRSSSSLLASPGHISVKEPTPSIAS	_SSSSLLAS(ph)PGHISVK_	SSSSLLAS(1)PGHISVK	150.91	2	775.385	TRUE		GO:0005886;GO:0016021;GO:0031224;GO:0071944;GO:0044425;GO:0044464;GO:0005623;GO:0016020;GO:0005575;		-0.0721115	-0.0825207	0.230549	0.0253055	0.177822	0.914753	0	-0.257911	-0.122838	0.17298	-0.0692566	0.220386	0.933857	0	-0.214919	-0.252565	0.25836	-0.0697081	0.284738	0.961773	0	-0.190764	0.179917	0.0297136	0.00628893	0.186447	0.865271	0	-0.0455259	-0.0810109	0.169873	0.0144456	0.135769	0.917659
24	A0FGR8-2;A0FGR8;A0FGR8-6;A0FGR8-5	Extended synaptotagmin-2	ESYT2	S	748	LGRSSSSLLASPGHISVKEPTPSIASDISLP	_SSSSLLASPGHIS(ph)VKEPTPSIASDISLPIATQELR_	S(0.021)S(0.021)S(0.021)S(0.021)LLAS(0.058)PGHIS(0.786)VKEPT(0.047)PS(0.013)IAS(0.013)DISLPIATQELR	68.434	4	917.975	TRUE		GO:0005886;GO:0016021;GO:0031224;GO:0071944;GO:0044425;GO:0044464;GO:0005623;GO:0016020;GO:0005575;			-0.0265812		-0.0265812	0		0		-0.155063		-0.155063	0		0	-0.00323448	-0.0338301	0.0188023	-0.00608744	0.0264319	0.933541	0	-0.149476	-0.0182427	0.0367932	-0.0436419	0.095697	0.920807	0		-0.102318	0.0580565	-0.0221307	0.113402	0.922496
25	A0JLT2	Mediator of RNA polymerase II transcription subunit 19	MED19	S	194	HKQSRTQDPVPPETPSDSDHKKKKKKKEEDP	_TQDPVPPETPS(ph)DSDHK_	TQDPVPPET(0.081)PS(0.872)DS(0.047)DHK	128.75	2	915.383	TRUE		GO:0016592;GO:0044451;GO:0005654;GO:0031981;GO:0044428;GO:0005634;GO:0070013;GO:0043231;GO:0044446;GO:0043229;GO:0044424;GO:0005622;GO:0043233;GO:0043227;GO:0043234;GO:0044422;GO:0044464;GO:0005623;GO:0031974;GO:0032991;GO:0043226;GO:0005575;GO:0001104;GO:0001076;GO:0003712;GO:0000989;GO:0000988;GO:0003674;								0							0		-0.117032	0.106388	-0.00532185	0.157982	0.933541	0		0.0293742	0.0831725	0.0562733	0.0380411	0.771653	0	-0.0512546		0.00174938	-0.0247526	0.0374795	0.927422
26	A0JLT2	Mediator of RNA polymerase II transcription subunit 19	MED19	S	196	QSRTQDPVPPETPSDSDHKKKKKKKEEDPDR	_TQDPVPPETPSDS(ph)DHKK_	TQDPVPPET(0.035)PS(0.134)DS(0.831)DHKK	127.07	3	653.289	TRUE		GO:0016592;GO:0044451;GO:0005654;GO:0031981;GO:0044428;GO:0005634;GO:0070013;GO:0043231;GO:0044446;GO:0043229;GO:0044424;GO:0005622;GO:0043233;GO:0043227;GO:0043234;GO:0044422;GO:0044464;GO:0005623;GO:0031974;GO:0032991;GO:0043226;GO:0005575;GO:0001104;GO:0001076;GO:0003712;GO:0000989;GO:0000988;GO:0003674;				0.059922	0.059922	0		0			0.156437	0.156437	0		0	0.610458			0.610458	0		0	-0.0144029			-0.0144029	0		0	-0.0206474	0.0751819	0.0893436	0.0479593	0.0598356	0.917659
27	A0JNW5;A0JNW5-2	UHRF1-binding protein 1-like	UHRF1BP1L	S	414	NVEMLKQAVKDHNVGSPPKSPTHASPQHTQT	_DHNVGS(ph)PPKS(ph)PTHASPQHTQTEK_	DHNVGS(1)PPKS(0.987)PT(0.013)HASPQHTQTEK	76.015	4	660.786	TRUE				-0.000686728	0.00423537	0.000756331	0.00143499	0.00253025	0.914753	0	0.143546	0.0218012	-0.0102151	0.0517106	0.0811266	0.939509	0							0							0
28	A0JNW5;A0JNW5-2	UHRF1-binding protein 1-like	UHRF1BP1L	S	418	LKQAVKDHNVGSPPKSPTHASPQHTQTEKDY	_DHNVGS(ph)PPKS(ph)PTHASPQHTQTEK_	DHNVGS(1)PPKS(0.987)PT(0.013)HASPQHTQTEK	76.015	4	660.786	TRUE				-0.000686728	0.00423537	0.000756331	0.00143499	0.00253025	0.914753	0	0.143546	0.0218012	-0.0102151	0.0517106	0.0811266	0.939509	0							0							0
29	A0JNW5	UHRF1-binding protein 1-like	UHRF1BP1L	S	976	ISFMDYLSDKHLGKISEDESSGLVYKSGSGE	_HLGKIS(ph)EDESSGLVYK_	HLGKIS(1)EDESSGLVYK	91.589	3	614.628	TRUE										0							0							0							0	0.209837	0.43146	-0.4263	0.0716657	0.44526	0.917659
30	A0JNW5	UHRF1-binding protein 1-like	UHRF1BP1L	S	987	LGKISEDESSGLVYKSGSGEIGSETSDKKDS	_S(ph)GSGEIGSETSDKK_	S(0.5)GS(0.5)GEIGSETSDKK	120.63	2	731.309	FALSE										0							0			-0.205177	-0.205177	0		0			0.165535	0.165535	0		0			-0.0920185	-0.0920185	0
31	A0JNW5	UHRF1-binding protein 1-like	UHRF1BP1L	S	989	KISEDESSGLVYKSGSGEIGSETSDKKDSFY	_SGS(ph)GEIGSETSDKK_	S(0.225)GS(0.775)GEIGSETSDKK	171.15	2	731.309	TRUE										0							0	0.154454		-0.205177	-0.0253614	0.254298	0.933541	0	0.101919		0.165535	0.133727	0.0449833	0.218455	0	0.0662886	0.0866445	-0.0944012	0.0195106	0.0991742	0.917659
32	A0JNW5	UHRF1-binding protein 1-like	UHRF1BP1L	S	935	IRSVTVNHMSDNRSMSVDLSHIPLKDPLLFK	_SM(ox)S(ph)VDLSHIPLKDPLLFK_	S(0.022)MS(0.978)VDLSHIPLKDPLLFK	124.94	3	712.699	TRUE				-0.180667	-0.197267	0.0906473	-0.0957622	0.161649	0.914753	0	-0.184389	-0.013848	0.0625473	-0.0452299	0.126424	0.933857	0		-0.157185	0.0714557	-0.0428646	0.161673	0.953352	0		0.267445	-0.159657	0.053894	0.302007	0.865271	0	-0.230667	0.0877814	-0.154302	-0.0990626	0.166256	0.973465
33	A0JNW5	UHRF1-binding protein 1-like	UHRF1BP1L	S	891	VDQANTLKSPVSESVSPVVPDYLPTENGDFL	_SPVSESVS(ph)PVVPDYLPTENGDFLSSK_	S(0.141)PVS(0.141)ES(0.141)VS(0.576)PVVPDY(0.001)LPTENGDFLSSK	56.681	3	944.107	FALSE						-0.162684	-0.162684	0		0			0.17015	0.17015	0		0							0							0
34	A0JNW5	UHRF1-binding protein 1-like	UHRF1BP1L	S	1402	YDLKKQRSVTQATQTSPGVPWPSQSANFPEF	_SVTQATQT(ph)SPGVPWPSQSANFPEFSFDFTR_	S(0.041)VT(0.041)QAT(0.049)QT(0.433)S(0.433)PGVPWPSQS(0.002)ANFPEFSFDFTR	51.104	3	1132.85	FALSE										0							0							0							0
35	A0MZ66-8;A0MZ66-4;A0MZ66-5;A0MZ66-6;A0MZ66;A0MZ66-3;A0MZ66-7	Shootin-1	KIAA1598	S	493	ERILRRRKVTAEADSSSPTGILATSESKSMP	_VTAEADSS(ph)SPTGILATSESK_	VTAEADS(0.005)S(0.978)S(0.016)PT(0.001)GILATSESK	195.96	2	1015.96	TRUE		GO:0030424;GO:0043005;GO:0042995;GO:0044464;GO:0005623;GO:0005575;GO:0019900;GO:0019899;GO:0005515;GO:0005488;GO:0003674;GO:0007411;GO:0007409;GO:0048812;GO:0031175;GO:0048667;GO:0048666;GO:0030182;GO:0000904;GO:0048699;GO:0048858;GO:0000902;GO:0022008;GO:0032990;GO:0006935;GO:0007399;GO:0030030;GO:0032989;GO:0048468;GO:0009653;GO:0030154;GO:0042330;GO:0048731;GO:0071842;GO:0007275;GO:0009605;GO:…		0.0154017		0.0383986	0.0269001	0.0162613	0.914753	0	0.0758024		-0.0185341	0.0286341	0.0667059	0.933857	0							0							0
36	A0MZ66-8;A0MZ66-4;A0MZ66-5;A0MZ66-6;A0MZ66;A0MZ66-3;A0MZ66-7	Shootin-1	KIAA1598	S	494	RILRRRKVTAEADSSSPTGILATSESKSMPV	_VTAEADSSS(ph)PTGILATSESK_	VTAEADS(0.001)S(0.016)S(0.98)PT(0.003)GILATSESK	186.88	2	1015.96	TRUE		GO:0030424;GO:0043005;GO:0042995;GO:0044464;GO:0005623;GO:0005575;GO:0019900;GO:0019899;GO:0005515;GO:0005488;GO:0003674;GO:0007411;GO:0007409;GO:0048812;GO:0031175;GO:0048667;GO:0048666;GO:0030182;GO:0000904;GO:0048699;GO:0048858;GO:0000902;GO:0022008;GO:0032990;GO:0006935;GO:0007399;GO:0030030;GO:0032989;GO:0048468;GO:0009653;GO:0030154;GO:0042330;GO:0048731;GO:0071842;GO:0007275;GO:0009605;GO:…		-0.0238106	0.0234171	0.0113519	0.0036528	0.0245371	0.914753	0	0.0225933	0.00755253	-0.0345081	-0.0014541	0.029597	0.933857	0							0							0
37	A0MZ66-8;A0MZ66-4;A0MZ66-5;A0MZ66-6;A0MZ66;A0MZ66-3;A0MZ66-7	Shootin-1	KIAA1598	S	504	EADSSSPTGILATSESKSMPVLGSVSSVTKT	_VTAEADSSSPTGILATSES(ph)KSM(ox)PVLGSVSSVTK_	VTAEADSSSPT(0.004)GILAT(0.05)S(0.183)ES(0.512)KS(0.24)MPVLGS(0.007)VS(0.001)S(0.001)VT(0.001)K	69.052	3	1107.2	FALSE		GO:0030424;GO:0043005;GO:0042995;GO:0044464;GO:0005623;GO:0005575;GO:0019900;GO:0019899;GO:0005515;GO:0005488;GO:0003674;GO:0007411;GO:0007409;GO:0048812;GO:0031175;GO:0048667;GO:0048666;GO:0030182;GO:0000904;GO:0048699;GO:0048858;GO:0000902;GO:0022008;GO:0032990;GO:0006935;GO:0007399;GO:0030030;GO:0032989;GO:0048468;GO:0009653;GO:0030154;GO:0042330;GO:0048731;GO:0071842;GO:0007275;GO:0009605;GO:…				-0.0203198	-0.0203198	0		0			0.042431	0.042431	0		0							0							0
38	A0MZ66-8;A0MZ66-4;A0MZ66-5;A0MZ66-6;A0MZ66;A0MZ66-3;A0MZ66-2	Shootin-1	KIAA1598	S	101	LATKLNKENKTLKRISMLYMAKLGPDVITEE	_RIS(ph)MLYMAK_	RIS(1)MLYMAK	107.53	2	596.785	TRUE		GO:0030424;GO:0043005;GO:0042995;GO:0044464;GO:0005623;GO:0005575;GO:0019900;GO:0019899;GO:0005515;GO:0005488;GO:0003674;GO:0007411;GO:0007409;GO:0048812;GO:0031175;GO:0048667;GO:0048666;GO:0030182;GO:0000904;GO:0048699;GO:0048858;GO:0000902;GO:0022008;GO:0032990;GO:0006935;GO:0007399;GO:0030030;GO:0032989;GO:0048468;GO:0009653;GO:0030154;GO:0042330;GO:0048731;GO:0071842;GO:0007275;GO:0009605;GO:…		-0.207594	0.0117818	0.133287	-0.0208417	0.172767	0.914753	0	-0.159311	-0.0116127	-0.0213961	-0.0641065	0.0825942	0.933857	0							0							0	-0.0407153	0.181443	0.0555321	0.0654201	0.111409	0.917659
39	A0MZ66-8;A0MZ66-4;A0MZ66-5;A0MZ66-6;A0MZ66;A0MZ66-3;A0MZ66-7	Shootin-1	KIAA1598	S	467	ILGTLNKSTSSRSLKSLDPENSETELERILR	_S(ph)LDPENSETELER_	S(1)LDPENSETELER	143.88	2	799.833	TRUE		GO:0030424;GO:0043005;GO:0042995;GO:0044464;GO:0005623;GO:0005575;GO:0019900;GO:0019899;GO:0005515;GO:0005488;GO:0003674;GO:0007411;GO:0007409;GO:0048812;GO:0031175;GO:0048667;GO:0048666;GO:0030182;GO:0000904;GO:0048699;GO:0048858;GO:0000902;GO:0022008;GO:0032990;GO:0006935;GO:0007399;GO:0030030;GO:0032989;GO:0048468;GO:0009653;GO:0030154;GO:0042330;GO:0048731;GO:0071842;GO:0007275;GO:0009605;GO:…		-0.067648	-0.0977414	0.0718705	-0.031173	0.0904979	0.914753	0	-0.146722	0.143984	-0.255682	-0.0861399	0.206606	0.933857	0							0							0
40	A0MZ66-8;A0MZ66-4;A0MZ66-5;A0MZ66-6;A0MZ66;A0MZ66-3;A0MZ66-7	Shootin-1	KIAA1598	S	473	KSTSSRSLKSLDPENSETELERILRRRKVTA	_SLDPENS(ph)ETELER_	SLDPENS(0.998)ET(0.002)ELER	141.22	2	799.833	TRUE		GO:0030424;GO:0043005;GO:0042995;GO:0044464;GO:0005623;GO:0005575;GO:0019900;GO:0019899;GO:0005515;GO:0005488;GO:0003674;GO:0007411;GO:0007409;GO:0048812;GO:0031175;GO:0048667;GO:0048666;GO:0030182;GO:0000904;GO:0048699;GO:0048858;GO:0000902;GO:0022008;GO:0032990;GO:0006935;GO:0007399;GO:0030030;GO:0032989;GO:0048468;GO:0009653;GO:0030154;GO:0042330;GO:0048731;GO:0071842;GO:0007275;GO:0009605;GO:…		0.2399	-0.0887678	0.0249682	0.0587001	0.16691	0.914753	0	-0.0527624	0.0488811	0.0422778	0.0127989	0.0568736	0.933857	0							0							0
41	A0MZ66-8;A0MZ66-4;A0MZ66-5;A0MZ66-6;A0MZ66;A0MZ66-3;A0MZ66-7	Shootin-1	KIAA1598	S	506	DSSSPTGILATSESKSMPVLGSVSSVTKTAL	_S(ph)M(ox)PVLGSVSSVTK_	S(1)MPVLGSVSSVTK	188	2	694.331	TRUE		GO:0030424;GO:0043005;GO:0042995;GO:0044464;GO:0005623;GO:0005575;GO:0019900;GO:0019899;GO:0005515;GO:0005488;GO:0003674;GO:0007411;GO:0007409;GO:0048812;GO:0031175;GO:0048667;GO:0048666;GO:0030182;GO:0000904;GO:0048699;GO:0048858;GO:0000902;GO:0022008;GO:0032990;GO:0006935;GO:0007399;GO:0030030;GO:0032989;GO:0048468;GO:0009653;GO:0030154;GO:0042330;GO:0048731;GO:0071842;GO:0007275;GO:0009605;GO:…		0.0817073	0.0574379	-0.0324173	0.035576	0.0601212	0.914753	0	0.0134692	0.0932395	-0.00445035	0.0340861	0.0520059	0.939509	0	0.0177844	0.185315	0.0357592	0.0796197	0.0919754	0.933541	0	-0.099147	0.129233	0.105939	0.0453417	0.125672	0.835609	0	0.0690758	0.0883488	0.000704128	0.0527096	0.0460574	0.917659
42	A0MZ66-8;A0MZ66-4;A0MZ66-5;A0MZ66-6;A0MZ66;A0MZ66-3;A0MZ66-7	Shootin-1	KIAA1598	S	532	TKTALNKKTLEAEFNSPSPPTPEPGEGPRKL	_TLEAEFNS(ph)PSPPT(ph)PEPGEGPR_	TLEAEFNS(0.919)PS(0.081)PPT(1)PEPGEGPR	111.01	3	790.329	TRUE		GO:0030424;GO:0043005;GO:0042995;GO:0044464;GO:0005623;GO:0005575;GO:0019900;GO:0019899;GO:0005515;GO:0005488;GO:0003674;GO:0007411;GO:0007409;GO:0048812;GO:0031175;GO:0048667;GO:0048666;GO:0030182;GO:0000904;GO:0048699;GO:0048858;GO:0000902;GO:0022008;GO:0032990;GO:0006935;GO:0007399;GO:0030030;GO:0032989;GO:0048468;GO:0009653;GO:0030154;GO:0042330;GO:0048731;GO:0071842;GO:0007275;GO:0009605;GO:…			-0.200928		-0.200928	0		0		0.0696879		0.0696879	0		0							0							0
43	A0MZ66-8;A0MZ66-4;A0MZ66-5;A0MZ66-6;A0MZ66;A0MZ66-3;A0MZ66-7	Shootin-1	KIAA1598	S	534	TALNKKTLEAEFNSPSPPTPEPGEGPRKLEG	_TLEAEFNS(ph)PSPPTPEPGEGPR_	T(0.005)LEAEFNS(0.473)PS(0.473)PPT(0.048)PEPGEGPR	56.588	3	763.674	FALSE		GO:0030424;GO:0043005;GO:0042995;GO:0044464;GO:0005623;GO:0005575;GO:0019900;GO:0019899;GO:0005515;GO:0005488;GO:0003674;GO:0007411;GO:0007409;GO:0048812;GO:0031175;GO:0048667;GO:0048666;GO:0030182;GO:0000904;GO:0048699;GO:0048858;GO:0000902;GO:0022008;GO:0032990;GO:0006935;GO:0007399;GO:0030030;GO:0032989;GO:0048468;GO:0009653;GO:0030154;GO:0042330;GO:0048731;GO:0071842;GO:0007275;GO:0009605;GO:…								0							0							0							0
44	A1A4S6	Rho GTPase-activating protein 10	ARHGAP10	S	591	TPPDTTFPEPTCLSASPPNAPPRQSKRQGQR	_TPPDTTFPEPTCLSAS(ph)PPNAPPR_	TPPDTTFPEPTCLS(0.005)AS(0.995)PPNAPPR	92.412	3	844.049	TRUE		GO:0005829;GO:0048471;GO:0044444;GO:0005737;GO:0005886;GO:0044424;GO:0005622;GO:0071944;GO:0044464;GO:0005623;GO:0016020;GO:0005575;GO:0008093;GO:0017124;GO:0008092;GO:0019904;GO:0030674;GO:0005515;GO:0060090;GO:0005488;GO:0003674;GO:0007264;GO:0042981;GO:0046847;GO:0030031;GO:0035556;GO:0043067;GO:0006915;GO:0007165;GO:0010941;GO:0030030;GO:0071844;GO:0012501;GO:0022607;GO:0050794;GO:0071842;GO:…			0.0634084		0.0634084	0		0		0.0464094		0.0464094	0		0							0							0
45	A1L020	RNA-binding protein MEX3A	MEX3A	S	338	VHQPGCKPLSTFRQNSLGCIGECGVDSGFEA	_QNS(ph)LGCIGECGVDSGFEAPR_	QNS(1)LGCIGECGVDSGFEAPR	96.793	3	744.973	TRUE		GO:0000932;GO:0005634;GO:0035770;GO:0043231;GO:0043232;GO:0044444;GO:0005737;GO:0030529;GO:0043229;GO:0044424;GO:0005622;GO:0043227;GO:0043228;GO:0044464;GO:0005623;GO:0032991;GO:0043226;GO:0005575;GO:0008270;GO:0046914;GO:0046872;GO:0003723;GO:0043169;GO:0003676;GO:0043167;GO:0005488;GO:0003674;								0							0		-0.0397719	0.228582	0.0944048	0.189755	0.933541	0		0.0777574	0.104274	0.0910155	0.0187499	0.478047	0		-0.0713942	-0.127655	-0.0995248	0.0397827	0.630174
46	A1L170-2;A1L170	Uncharacterized protein C1orf226	C1orf226	S	222	SQDESKLKMTECRRASSPSLIERNGFKLSLS	_RAS(ph)S(ph)PSLIER_	RAS(1)S(1)PSLIER	176.99	2	638.278	TRUE				0.159206	-0.114288		0.0224589	0.19339	0.914753	0	-0.0637276	-0.127137		-0.0954324	0.0448374	0.933857	0	0.0739382	-0.0473335	-0.0337052	-0.00236681	0.0664325	0.933541	0	0.0492568	-0.0203613	0.0349112	0.0212689	0.0367594	0.865271	0
47	A1L170-2;A1L170	Uncharacterized protein C1orf226	C1orf226	S	223	QDESKLKMTECRRASSPSLIERNGFKLSLSP	_ASS(ph)PSLIER_	ASS(1)PSLIER	193	2	520.245	TRUE				0.145787	-0.0763364	-0.00991808	0.0198441	0.114013	0.914753	0	-0.00793716	-0.086075	0.0662546	-0.00925249	0.0761733	0.933857	0	-0.0325503	-0.0787767	-0.122936	-0.0780878	0.045197	0.890376	0	-0.0415221	-0.0192825	0.101961	0.0137187	0.0772247	0.865271	0
48	A1L170-2;A1L170	Uncharacterized protein C1orf226	C1orf226	S	249	LSLSPISLAESWEDGSPPPQARTSSLDNEGP	_LSLSPISLAESWEDGS(ph)PPPQAR_	LSLSPISLAES(0.006)WEDGS(0.993)PPPQAR	54.263	3	806.384	TRUE						-0.032256	-0.032256	0		0			0.0074023	0.0074023	0		0							0							0
49	A1L170-2;A1L170	Uncharacterized protein C1orf226	C1orf226	S	257	AESWEDGSPPPQARTSSLDNEGPHPDLLSFE	_TS(ph)SLDNEGPHPDLLSFE_	T(0.005)S(0.497)S(0.497)LDNEGPHPDLLSFE	151.21	2	969.412	FALSE										0							0							0							0
50	A1L170-2;A1L170	Uncharacterized protein C1orf226	C1orf226	S	258	ESWEDGSPPPQARTSSLDNEGPHPDLLSFE_	_TSS(ph)LDNEGPHPDLLSFE_	T(0.105)S(0.172)S(0.723)LDNEGPHPDLLSFE	151.21	2	969.412	FALSE										0							0							0							0
51	A1L390-3;A1L390;A1L390-2	Pleckstrin homology domain-containing family G member 3	PLEKHG3	S	759	YIPKGLVRNSISRFNSLPRPDPEPVPPVGSK	_FNS(ph)LPRPDPEPVPPVGSK_	FNS(1)LPRPDPEPVPPVGSK	132.48	3	671.666	TRUE		GO:0005622;GO:0044464;GO:0005623;GO:0005575;GO:0005089;GO:0005088;GO:0005083;GO:0005085;GO:0030695;GO:0060589;GO:0030234;GO:0003674;GO:0035023;GO:0046578;GO:0051056;GO:0009966;GO:0023051;GO:0048583;GO:0050794;GO:0050789;GO:0065007;GO:0008150;		-0.148167	-0.189566	0.204183	-0.0445168	0.216372	0.914753	0	-0.316593	0.0265858	0.0123203	-0.0925622	0.194147	0.933857	0							0							0
52	A1L390-3;A1L390	Pleckstrin homology domain-containing family G member 3	PLEKHG3	S	76	SNNNSSSWLNVKGPLSPFNSRAAAGPAHHKL	_GPLS(ph)PFNSR_	GPLS(1)PFNSR	135.1	2	527.74	TRUE		GO:0005622;GO:0044464;GO:0005623;GO:0005575;GO:0005089;GO:0005088;GO:0005083;GO:0005085;GO:0030695;GO:0060589;GO:0030234;GO:0003674;GO:0035023;GO:0046578;GO:0051056;GO:0009966;GO:0023051;GO:0048583;GO:0050794;GO:0050789;GO:0065007;GO:0008150;		0.0490241	0.0694461	-0.0451273	0.0244476	0.0611127	0.914753	0	0.0428117	0.0144253	-0.0376257	0.00653712	0.0407947	0.933857	0	-0.286501	0.329601		0.0215501	0.43565	0.933541	0	0.0752914	0.364225		0.219758	0.204307	0.204675	0	0.00492295	-0.074492	-0.0559132	-0.0418274	0.041539	0.971536
53	A1L390-3;A1L390;A1L390-2	Pleckstrin homology domain-containing family G member 3	PLEKHG3	S	636	QEDSKSSGFGSPRLVSRSSSVLSLEGSEKGL	_LVS(ph)RSSS(ph)VLS(ph)LEGSEK_	LVS(0.611)RS(0.093)S(0.298)S(0.999)VLS(1)LEGSEK	123.54	2	959.404	FALSE		GO:0005622;GO:0044464;GO:0005623;GO:0005575;GO:0005089;GO:0005088;GO:0005083;GO:0005085;GO:0030695;GO:0060589;GO:0030234;GO:0003674;GO:0035023;GO:0046578;GO:0051056;GO:0009966;GO:0023051;GO:0048583;GO:0050794;GO:0050789;GO:0065007;GO:0008150;				-0.0681487	-0.0681487	0		0			0.0224227	0.0224227	0		0							0							0
54	A1L390-3;A1L390;A1L390-2	Pleckstrin homology domain-containing family G member 3	PLEKHG3	S	638	DSKSSGFGSPRLVSRSSSVLSLEGSEKGLAR	_S(ph)SSVLS(ph)LEGSEK_	S(0.68)S(0.131)S(0.189)VLS(1)LEGSEK	123.72	2	691.778	FALSE		GO:0005622;GO:0044464;GO:0005623;GO:0005575;GO:0005089;GO:0005088;GO:0005083;GO:0005085;GO:0030695;GO:0060589;GO:0030234;GO:0003674;GO:0035023;GO:0046578;GO:0051056;GO:0009966;GO:0023051;GO:0048583;GO:0050794;GO:0050789;GO:0065007;GO:0008150;				-0.0675172	-0.0675172	0		0			-0.00991808	-0.00991808	0		0							0							0			-0.0785656	-0.0785656	0
55	A1L390-3;A1L390;A1L390-2	Pleckstrin homology domain-containing family G member 3	PLEKHG3	S	639	SKSSGFGSPRLVSRSSSVLSLEGSEKGLARH	_SS(ph)SVLS(ph)LEGSEK_	S(0.417)S(0.555)S(0.031)VLS(0.996)LEGSEK	84.195	2	691.778	FALSE		GO:0005622;GO:0044464;GO:0005623;GO:0005575;GO:0005089;GO:0005088;GO:0005083;GO:0005085;GO:0030695;GO:0060589;GO:0030234;GO:0003674;GO:0035023;GO:0046578;GO:0051056;GO:0009966;GO:0023051;GO:0048583;GO:0050794;GO:0050789;GO:0065007;GO:0008150;								0							0							0							0			-0.192177	-0.192177	0
56	A1L390-3;A1L390;A1L390-2	Pleckstrin homology domain-containing family G member 3	PLEKHG3	S	640	KSSGFGSPRLVSRSSSVLSLEGSEKGLARHG	_LVS(ph)RSSS(ph)VLS(ph)LEGSEK_	LVS(0.611)RS(0.093)S(0.298)S(0.999)VLS(1)LEGSEK	201.75	2	959.404	TRUE		GO:0005622;GO:0044464;GO:0005623;GO:0005575;GO:0005089;GO:0005088;GO:0005083;GO:0005085;GO:0030695;GO:0060589;GO:0030234;GO:0003674;GO:0035023;GO:0046578;GO:0051056;GO:0009966;GO:0023051;GO:0048583;GO:0050794;GO:0050789;GO:0065007;GO:0008150;		-0.0718654	0.0871423	-0.062582	-0.0157684	0.089244	0.914753	0	-0.0197239	0.0555963	-0.102742	-0.02229	0.0792005	0.933857	0							0							0	-0.144844	-0.054369		-0.0996067	0.0639758	0.635146
57	A1L390-3;A1L390;A1L390-2	Pleckstrin homology domain-containing family G member 3	PLEKHG3	S	643	GFGSPRLVSRSSSVLSLEGSEKGLARHGSAT	_SSS(ph)VLS(ph)LEGSEK_	S(0.001)S(0.001)S(0.998)VLS(1)LEGSEK	201.75	2	691.778	TRUE		GO:0005622;GO:0044464;GO:0005623;GO:0005575;GO:0005089;GO:0005088;GO:0005083;GO:0005085;GO:0030695;GO:0060589;GO:0030234;GO:0003674;GO:0035023;GO:0046578;GO:0051056;GO:0009966;GO:0023051;GO:0048583;GO:0050794;GO:0050789;GO:0065007;GO:0008150;		-0.0361178	0.0611131	-0.0573998	-0.0108015	0.0631824	0.914753	0	0.0452056	0.055937	-0.0942265	0.00230537	0.0837711	0.933857	0							0							0	-0.144844	-0.0585134	-0.135355	-0.112904	0.0473423	0.558779
58	A1L390-3;A1L390;A1L390-2	Pleckstrin homology domain-containing family G member 3	PLEKHG3	S	647	PRLVSRSSSVLSLEGSEKGLARHGSATDSLS	_SSSVLS(ph)LEGS(ph)EK_	SSSVLS(1)LEGS(1)EK	139.12	2	691.778	TRUE		GO:0005622;GO:0044464;GO:0005623;GO:0005575;GO:0005089;GO:0005088;GO:0005083;GO:0005085;GO:0030695;GO:0060589;GO:0030234;GO:0003674;GO:0035023;GO:0046578;GO:0051056;GO:0009966;GO:0023051;GO:0048583;GO:0050794;GO:0050789;GO:0065007;GO:0008150;		-0.0361178	-0.0466608	0.0572481	-0.00851016	0.0571918	0.914753	0	-0.0985907	-0.0298706	0.00835756	-0.0400346	0.0541938	0.933857	0							0							0
59	A1L390-3;A1L390;A1L390-2	Pleckstrin homology domain-containing family G member 3	PLEKHG3	S	1079	RRAGGGRPRGPPVNRSHSVPENMVEPPLSGR	_S(ph)HSVPENMVEPPLSGR_	S(0.5)HS(0.5)VPENMVEPPLSGR	72.585	3	605.941	FALSE		GO:0005622;GO:0044464;GO:0005623;GO:0005575;GO:0005089;GO:0005088;GO:0005083;GO:0005085;GO:0030695;GO:0060589;GO:0030234;GO:0003674;GO:0035023;GO:0046578;GO:0051056;GO:0009966;GO:0023051;GO:0048583;GO:0050794;GO:0050789;GO:0065007;GO:0008150;			-0.0346007	0.0668013	0.0161003	0.0717021		0		-0.00410632	-0.0415111	-0.0228087	0.0264492		0							0							0
60	A1L390-3;A1L390;A1L390-2	Pleckstrin homology domain-containing family G member 3	PLEKHG3	S	1081	AGGGRPRGPPVNRSHSVPENMVEPPLSGRVG	_SHS(ph)VPENM(ox)VEPPLSGR_	S(0.224)HS(0.776)VPENMVEPPLSGR	72.585	3	611.273	TRUE		GO:0005622;GO:0044464;GO:0005623;GO:0005575;GO:0005089;GO:0005088;GO:0005083;GO:0005085;GO:0030695;GO:0060589;GO:0030234;GO:0003674;GO:0035023;GO:0046578;GO:0051056;GO:0009966;GO:0023051;GO:0048583;GO:0050794;GO:0050789;GO:0065007;GO:0008150;		-0.0928844	-0.0242834	0.0648556	-0.0174374	0.0790925	0.914753	0	-0.0352267	0.0016927	0.037678	0.00138135	0.0364534	0.933857	0							0							0
61	A1L390-3;A1L390;A1L390-2	Pleckstrin homology domain-containing family G member 3	PLEKHG3	S	1040	RTTSPGGRPSARSPLSPTETFSWPDVRELCS	_SPLS(ph)PTETFSWPDVR_	S(0.002)PLS(0.992)PT(0.006)ETFSWPDVR	173.34	2	899.906	TRUE		GO:0005622;GO:0044464;GO:0005623;GO:0005575;GO:0005089;GO:0005088;GO:0005083;GO:0005085;GO:0030695;GO:0060589;GO:0030234;GO:0003674;GO:0035023;GO:0046578;GO:0051056;GO:0009966;GO:0023051;GO:0048583;GO:0050794;GO:0050789;GO:0065007;GO:0008150;			-0.00276219	0.150439	0.0738386	0.10833	0.92212	0		0.014924	0.0749614	0.0449427	0.0424528	0.939509	0							0							0
62	A1X283	SH3 and PX domain-containing protein 2B	SH3PXD2B	S	279	QGKEGWAPASYLKKNSGEPLPPKPGPGSPSH	_KNS(ph)GEPLPPK_	KNS(1)GEPLPPK	92.051	3	382.857	TRUE		GO:0002102;GO:0015629;GO:0044430;GO:0005856;GO:0043232;GO:0044446;GO:0005737;GO:0043229;GO:0044424;GO:0005622;GO:0042995;GO:0043228;GO:0043234;GO:0044422;GO:0044464;GO:0005623;GO:0030054;GO:0032991;GO:0043226;GO:0005575;GO:0010314;GO:0032266;GO:0080025;GO:0035091;GO:0042169;GO:0005543;GO:0019904;GO:0005515;GO:0008289;GO:0005488;GO:0003674;GO:0001654;GO:0007507;GO:0022617;GO:0071800;GO:0006461;GO:…								0							0	0.025101		-0.0805543	-0.0277267	0.0747096	0.946358	0	0.146097		-0.0796876	0.0332047	0.159654	0.865271	0		0.377088	-0.0697791	0.153654	0.315982	0.917659
63	A2A288	Probable ribonuclease ZC3H12D	ZC3H12D	S	428	PRGEHRPRDLHGDLLSPRRPPDDPWARPPRS	_DLHGDLLS(ph)PR_	DLHGDLLS(1)PR	106.55	2	601.782	TRUE		GO:0005634;GO:0043231;GO:0005737;GO:0043229;GO:0044424;GO:0005622;GO:0043227;GO:0044464;GO:0005623;GO:0043226;GO:0005575;GO:0008270;GO:0004519;GO:0046914;GO:0004518;GO:0046872;GO:0016788;GO:0043169;GO:0003676;GO:0016787;GO:0043167;GO:0003824;GO:0005488;GO:0003674;GO:2000134;GO:2000045;GO:0010948;GO:2000602;GO:0007346;GO:0010564;GO:0030308;GO:0001558;GO:0045926;GO:0048523;GO:0051726;GO:0040008;GO:…								0							0	0.0114859	-0.22655	-0.143452	-0.119505	0.120811	0.899716	0	-0.401801	-0.408579	-0.698588	-0.502989	0.169427	0.0365742	1	-0.386973	0.0390173	-0.106769	-0.151575	0.216501	0.969286
64	A2AJT9-3;A2AJT9-2;A2AJT9	Uncharacterized protein CXorf23	CXorf23	S	78	IPSRGNIYYQSYEHRSPSPNIRNSLENVYMY	_GNIYYQSYEHRS(ph)PS(ph)PNIR_	GNIYYQSYEHRS(1)PS(1)PNIR	96.181	2	1170.99	TRUE		GO:0005739;GO:0043231;GO:0044444;GO:0005737;GO:0043229;GO:0044424;GO:0005622;GO:0043227;GO:0044464;GO:0005623;GO:0043226;GO:0005575;		-0.0582005	0.011105	-0.0164901	-0.0211952	0.0348915	0.914753	0	0.0672197	0.0162114	-0.172836	-0.0298018	0.12647	0.933857	0	-0.0164323	-0.0446731	-0.0388585	-0.0333213	0.0149124	0.961773	0	0.0258791	-0.000694316	0.00273597	0.00930691	0.014454	0.865271	0	0.0610753	-0.0116239	-0.0126685	0.012261	0.0422777	0.917659
65	A2AJT9-3;A2AJT9-2;A2AJT9	Uncharacterized protein CXorf23	CXorf23	S	80	SRGNIYYQSYEHRSPSPNIRNSLENVYMYKP	_GNIYYQSYEHRS(ph)PS(ph)PNIR_	GNIYYQSYEHRS(1)PS(1)PNIR	96.181	2	1170.99	TRUE		GO:0005739;GO:0043231;GO:0044444;GO:0005737;GO:0043229;GO:0044424;GO:0005622;GO:0043227;GO:0044464;GO:0005623;GO:0043226;GO:0005575;		-0.0582005	0.011105	-0.0164901	-0.0211952	0.0348915	0.914753	0	0.0672197	0.0162114	-0.172836	-0.0298018	0.12647	0.933857	0	-0.0164323	-0.0446731	-0.0388585	-0.0333213	0.0149124	0.961773	0	0.0258791	-0.000694316	0.00273597	0.00930691	0.014454	0.865271	0	0.0610753	-0.0116239	-0.0126685	0.012261	0.0422777	0.917659
66	A2PYH4	Probable ATP-dependent DNA helicase HFM1	HFM1	S	85	LTSNLKITNEDTNYISLTQKFQFAFPSDKYE	_ITNEDTNYIS(ph)LTQK_	ITNEDT(0.001)NY(0.155)IS(0.839)LT(0.005)QK	49.343	3	573.933	TRUE		GO:0008026;GO:0042623;GO:0070035;GO:0004386;GO:0005524;GO:0016887;GO:0017111;GO:0032559;GO:0035639;GO:0016462;GO:0030554;GO:0032555;GO:0016818;GO:0017076;GO:0032553;GO:0000166;GO:0016817;GO:0003676;GO:0016787;GO:0036094;GO:0003824;GO:0005488;GO:0003674;								0							0		0.0830724		0.0830724	0		0		-0.0485972		-0.0485972	0		0
67	A2RRP1-2;A2RRP1	Neuroblastoma-amplified sequence	NBAS	S	473	RLETRAGEEDEGEEDSDSDYEISAKARYFGY	_AGEEDEGEEDS(ph)DSDYEISAK_	AGEEDEGEEDS(0.998)DS(0.002)DYEISAK	270.51	2	1127.91	TRUE				0.0493731	0.0264107	0.0570747	0.0442862	0.0159524	0.92212	0	-0.0256587	-0.00603795	0.0342246	0.000842647	0.0305289	0.933857	0		0.0765676	0.11085	0.0937086	0.024241	0.910859	0		-0.0448532	0.0939021	0.0245244	0.0981148	0.865271	0	0.0474696	-0.123915	0.0667355	-0.00323665	0.104954	0.917659
68	A2RRP1-2;A2RRP1	Neuroblastoma-amplified sequence	NBAS	S	475	ETRAGEEDEGEEDSDSDYEISAKARYFGYIK	_AGEEDEGEEDS(ph)DS(ph)DYEISAK_	AGEEDEGEEDS(0.995)DS(0.949)DY(0.015)EIS(0.041)AK	162.98	2	1167.89	TRUE					-0.0341964		-0.0341964	0		0		-0.0276757		-0.0276757	0		0							0							0	0.327073			0.327073	0
69	A2RU30-2;A2RU30-3;A2RU30	Protein TESPA1	TESPA1	S	311	PRDRPPPPHNTPKRNSLDQVVLEVMDKVKEE	_RNS(ph)LDQVVLEVMDK_	RNS(1)LDQVVLEVMDK	198.6	2	863.416	TRUE										0							0							0							0	-0.0138152	0.0904344		0.0383096	0.0737156	0.917659
70	A2RU30-2;A2RU30-3;A2RU30	Protein TESPA1	TESPA1	S	454	RKSLFQKNLMGRKVKSLDLSITQQKWKQSVD	_S(ph)LDLSITQQK_	S(1)LDLSITQQK	91.093	2	606.797	TRUE										0							0			-0.12133	-0.12133	0		0			0.0641452	0.0641452	0		0	0.153876	0.172194		0.163035	0.012953	0.224554
71	A2RU54	Homeobox protein HMX2	HMX2	S	128	HSDFKEEKERLLPAGSPSPGSERPRDGGAER	_ERLLPAGS(ph)PS(ph)PGSERPR_	ERLLPAGS(1)PS(1)PGSERPR	111.25	3	655.97	TRUE		GO:0005634;GO:0043231;GO:0043229;GO:0044424;GO:0005622;GO:0043227;GO:0044464;GO:0005623;GO:0043226;GO:0005575;GO:0043565;GO:0003677;GO:0003676;GO:0003700;GO:0001071;GO:0005488;GO:0003674;GO:0006351;GO:0032774;GO:0016070;GO:0090304;GO:0006139;GO:0034645;GO:0009059;GO:0010467;GO:0030154;GO:0034641;GO:0044249;GO:0044260;GO:0006807;GO:0009058;GO:0043170;GO:0044237;GO:0044238;GO:0048869;GO:0008152;GO:…								0							0							0							0	0.0228818	0.124178	-0.112169	0.0116302	0.118575	0.917659
72	A2RU54	Homeobox protein HMX2	HMX2	S	130	DFKEEKERLLPAGSPSPGSERPRDGGAERQA	_ERLLPAGS(ph)PS(ph)PGSERPR_	ERLLPAGS(1)PS(1)PGSERPR	111.25	3	655.97	TRUE		GO:0005634;GO:0043231;GO:0043229;GO:0044424;GO:0005622;GO:0043227;GO:0044464;GO:0005623;GO:0043226;GO:0005575;GO:0043565;GO:0003677;GO:0003676;GO:0003700;GO:0001071;GO:0005488;GO:0003674;GO:0006351;GO:0032774;GO:0016070;GO:0090304;GO:0006139;GO:0034645;GO:0009059;GO:0010467;GO:0030154;GO:0034641;GO:0044249;GO:0044260;GO:0006807;GO:0009058;GO:0043170;GO:0044237;GO:0044238;GO:0048869;GO:0008152;GO:…								0							0							0							0	0.0257972		-0.0627324	-0.0184676	0.0625999	0.917659
73	A2RU54	Homeobox protein HMX2	HMX2	S	110	SGGSGPGGLERTPFLSPSHSDFKEEKERLLP	_TPFLS(ph)PSHSDFKEEK_	TPFLS(0.985)PS(0.014)HSDFKEEK	79.886	3	610.277	TRUE		GO:0005634;GO:0043231;GO:0043229;GO:0044424;GO:0005622;GO:0043227;GO:0044464;GO:0005623;GO:0043226;GO:0005575;GO:0043565;GO:0003677;GO:0003676;GO:0003700;GO:0001071;GO:0005488;GO:0003674;GO:0006351;GO:0032774;GO:0016070;GO:0090304;GO:0006139;GO:0034645;GO:0009059;GO:0010467;GO:0030154;GO:0034641;GO:0044249;GO:0044260;GO:0006807;GO:0009058;GO:0043170;GO:0044237;GO:0044238;GO:0048869;GO:0008152;GO:…								0							0							0							0	0.0207341	0.049218	-0.188	-0.0393493	0.129521	0.917659
74	A2RU67	Uncharacterized protein KIAA1467	KIAA1467	S	62	VKNGKSPLGEAPEPDSDAEVAEAAKPHLSEV	_SPLGEAPEPDS(ph)DAEVAEAAKPHLSEVTTEGYPSEPLGGLEQK_	S(0.008)PLGEAPEPDS(0.992)DAEVAEAAKPHLSEVTTEGYPSEPLGGLEQK	70.281	4	1103.76	TRUE		GO:0016021;GO:0031224;GO:0044425;GO:0016020;GO:0005575;			-0.0389968	-0.0353497	-0.0371732	0.0025789	0.914753	0		-0.0617916	0.0350854	-0.0133531	0.0685024	0.933857	0	0.183697	-0.0839042	0.144463	0.0814184	0.144511	0.933541	0	-0.138424	0.0959881	0.0859055	0.01449	0.132523	0.865271	0
75	A2RUS2-2;A2RUS2	DENN domain-containing protein 3	DENND3	S	502	RNSSLRLTDTAGCRGSSAVLNVTPKSPYTFK	_LTDTAGCRGS(ph)SAVLNVTPK_	LTDTAGCRGS(0.978)S(0.022)AVLNVTPK	109.67	3	676.326	TRUE						0.0322742	0.0322742	0		0			0.0886346	0.0886346	0		0	0.0510753	-0.0468494		0.00211294	0.0692432	0.933541	0	0.0300327	0.0294486		0.0297406	0.000413039	0.854893	0	0.010003	0.258182		0.134093	0.175489	0.855993
76	A2RUS2-2;A2RUS2	DENN domain-containing protein 3	DENND3	S	503	NSSLRLTDTAGCRGSSAVLNVTPKSPYTFKI	_LTDTAGCRGSS(ph)AVLNVTPK_	LTDTAGCRGS(0.226)S(0.762)AVLNVT(0.012)PK	94.234	3	676.326	TRUE				0.0806986	0.0333031		0.0570009	0.0335137	0.92212	0	0.116209	0.12711		0.121659	0.00770797	0.895608	0		0.109275		0.109275	0		0		0.0143715		0.0143715	0		0
77	A2RUS2-2;A2RUS2	DENN domain-containing protein 3	DENND3	S	512	AGCRGSSAVLNVTPKSPYTFKIPEIHFPLES	_GSSAVLNVTPKS(ph)PYTFK_	GSSAVLNVT(0.004)PKS(0.994)PY(0.001)T(0.001)FK	98.887	2	938.466	TRUE										0							0							0							0	-0.0618006		0.229052	0.0836258	0.205664	0.917659
78	A2RUS2-2;A2RUS2	DENN domain-containing protein 3	DENND3	S	472	RKSSHLHVTHRRMVVSMPNLQDIAMPELAPR	_RM(ox)VVS(ph)M(ox)PNLQDIAM(ox)PELAPR_	RMVVS(1)MPNLQDIAMPELAPR	186.06	3	799.377	TRUE				-0.00654172	0.0155274	0.0537295	0.0209051	0.0304934	0.914753	0	-0.0202332	0.0458685	0.0550734	0.0269029	0.0410797	0.939509	0		-0.00336139	-0.0992316	-0.0512965	0.0677905	0.961773	0		0.0280751	0.125501	0.0767879	0.0688904	0.691914	0	-0.0766783	0.0708134	0.0077647	0.000633269	0.074004	0.917659
79	A2RUS2-2;A2RUS2	DENN domain-containing protein 3	DENND3	S	489	PNLQDIAMPELAPRNSSLRLTDTAGCRGSSA	_NS(ph)SLRLTDTAGCR_	NS(0.971)S(0.029)LRLTDTAGCR	166.04	2	765.84	TRUE				0.0716243	-0.00496621	0.00990545	0.0255212	0.040613	0.914753	0	0.0235817	0.0102121	0.0658956	0.0332298	0.0290685	0.939509	0	0.106293	-0.0186345	-0.0941216	-0.00215439	0.101219	0.933541	0	0.0588055	-0.0715875	0.107477	0.031565	0.092588	0.865271	0	-0.00506726	0.0734984		0.0342156	0.0555543	0.917659
80	A2RUS2-2;A2RUS2	DENN domain-containing protein 3	DENND3	S	490	NLQDIAMPELAPRNSSLRLTDTAGCRGSSAV	_NSS(ph)LRLTDTAGCR_	NSS(0.999)LRLTDTAGCR	166.04	3	510.896	TRUE				0.0632958	-0.0102655	0.0336048	0.0288784	0.0370077	0.914753	0	0.0307211	-0.0116973	0.0888317	0.0359519	0.0504682	0.935894	0	0.131458	-0.0703359	0.0135956	0.024906	0.101371	0.933541	0	0.118397	-0.092475	0.128299	0.0514069	0.124704	0.865271	0	-0.0111914	0.0379839	-0.10914	-0.027449	0.0748971	0.918709
81	A3KN83-3;A3KN83-2;A3KN83	Protein strawberry notch homolog 1	SBNO1	S	794	IRKDHKKNKEKKKKKSIDPDSIQSALLASGL	_S(ph)IDPDSIQSALLASGLGSK_	S(0.998)IDPDS(0.001)IQS(0.001)ALLASGLGSK	146.04	3	646.986	TRUE										0							0	-0.0649565	0.464683	0.178618	0.192781	0.265104	0.933541	0	-0.191911	0.136594	0.0658148	0.00349933	0.172891	0.865271	0	0.0429297	-0.148106	0.0783083	-0.00895597	0.121799	0.917659
82	A3KN83-3;A3KN83-2;A3KN83;A3KN83-4	Protein strawberry notch homolog 1	SBNO1	S	689	RKKLYSLLGIDLTAPSNNSSPRDSPCKENKI	_LYSLLGIDLTAPS(ph)NNSSPRDS(ph)PCK_	LYSLLGIDLTAPS(0.905)NNS(0.156)S(0.156)PRDS(0.783)PCK	120.79	3	922.413	TRUE										0							0		0.280783		0.280783	0		0		-0.185939		-0.185939	0		0		0.131137	0.0912684	0.111203	0.0281915	0.579188
83	A3KN83-3;A3KN83-2;A3KN83;A3KN83-4	Protein strawberry notch homolog 1	SBNO1	S	692	LYSLLGIDLTAPSNNSSPRDSPCKENKIKKR	_LYSLLGIDLTAPSNNS(ph)S(ph)PRDS(ph)PCK_	LYSLLGIDLTAPS(0.196)NNS(0.816)S(0.988)PRDS(0.999)PCK	147.64	3	949.069	TRUE										0							0	0.0133008		-0.0434409	-0.01507	0.0401224	0.936512	0	0.126261		0.0925456	0.109403	0.0238406	0.311839	0	0.160619	0.0497993	0.131085	0.113834	0.0573884	0.579188
84	A3KN83-3;A3KN83-2;A3KN83;A3KN83-4	Protein strawberry notch homolog 1	SBNO1	S	693	YSLLGIDLTAPSNNSSPRDSPCKENKIKKRK	_LYSLLGIDLTAPSNNS(ph)S(ph)PRDS(ph)PCK_	LYSLLGIDLTAPS(0.196)NNS(0.816)S(0.988)PRDS(0.999)PCK	147.64	3	949.069	TRUE										0							0	-0.0335673		-0.0434409	-0.0385041	0.00698169	0.961773	0	0.0433623		0.0925456	0.067954	0.0347779	0.55563	0	0.160619	0.0497993	0.051455	0.087291	0.063509	0.841755
85	A3KN83-3;A3KN83-2;A3KN83;A3KN83-4	Protein strawberry notch homolog 1	SBNO1	S	697	GIDLTAPSNNSSPRDSPCKENKIKKRKGEEI	_KLYSLLGIDLTAPSNNSS(ph)PRDS(ph)PCK_	KLYSLLGIDLTAPS(0.01)NNS(0.196)S(0.794)PRDS(1)PCK	147.64	3	965.112	TRUE				0.598648	0.190976	-0.255273	0.178117	0.427106	0.914753	0	0.420632	-0.0536546	-0.225309	0.0472228	0.334578	0.933857	0	-0.055241		-0.30129	-0.178266	0.173983	0.56236	0	-0.0210347		-0.420352	-0.220693	0.28236	0.566841	0	0.160619	0.0904697	0.0912684	0.114119	0.0402719	0.510609
86	A3KN83-3;A3KN83-2;A3KN83	Protein strawberry notch homolog 1	SBNO1	S	754	ASDNEESDYESSKNMSSGDDDDFNPFLDESN	_NM(ox)S(ph)S(ph)GDDDDFNPFLDESNEDDENDPWLIRK_	NMS(1)S(1)GDDDDFNPFLDESNEDDENDPWLIRK	73.175	3	1235.8	TRUE										0							0							0							0	-0.00229478	-0.0123427	0.0797671	0.0217099	0.0505294	0.917659
87	A3KN83-3;A3KN83-2;A3KN83	Protein strawberry notch homolog 1	SBNO1	S	755	SDNEESDYESSKNMSSGDDDDFNPFLDESNE	_NM(ox)S(ph)S(ph)GDDDDFNPFLDESNEDDENDPWLIRK_	NMS(1)S(1)GDDDDFNPFLDESNEDDENDPWLIRK	73.175	3	1235.8	TRUE										0							0							0							0	-0.00229478	-0.0123427	0.0797671	0.0217099	0.0505294	0.917659
88	A3KN83-3;A3KN83-2;A3KN83;A3KN83-4	Protein strawberry notch homolog 1	SBNO1	S	162	PSKDQVQLKDLLKNNSLNELMKLKPPANIAQ	_NNS(ph)LNELM(ox)K_	NNS(1)LNELMK	129.34	2	579.747	TRUE										0							0							0							0	-0.326537	-0.537153	0.534617	-0.109691	0.567837	0.973465
89	A3KN83-3;A3KN83-2;A3KN83	Protein strawberry notch homolog 1	SBNO1	S	815	IQSALLASGLGSKRPSFSSTPVISPAPNSTP	_RPS(ph)FSSTPVISPAPNSTPANSNTNSNSSLITSQDAVER_	RPS(0.812)FS(0.102)S(0.041)T(0.041)PVIS(0.001)PAPNS(0.001)T(0.001)PANSNTNSNSSLITSQDAVER	82.808	3	1337.63	TRUE						0.0830725	0.0830725	0		0			0.0201786	0.0201786	0		0		-0.24936	-0.0581602	-0.15376	0.135199	0.561296	0		-0.182101	-0.177594	-0.179847	0.00318654	0.203657	0			0.172999	0.172999	0
90	A3KN83-3;A3KN83-2;A3KN83	Protein strawberry notch homolog 1	SBNO1	S	817	SALLASGLGSKRPSFSSTPVISPAPNSTPAN	_RPSFS(ph)ST(ph)PVISPAPNSTPANSNTNSNSSLITSQDAVER_	RPS(0.137)FS(0.454)S(0.454)T(0.548)PVIS(0.378)PAPNS(0.005)T(0.005)PANS(0.005)NT(0.005)NS(0.005)NS(0.005)S(0.002)LITSQDAVER	58.435	4	1023.47	FALSE										0							0							0							0
91	A3KN83-3;A3KN83-2;A3KN83	Protein strawberry notch homolog 1	SBNO1	S	818	ALLASGLGSKRPSFSSTPVISPAPNSTPANS	_RPSFS(ph)ST(ph)PVISPAPNSTPANSNTNSNSSLITSQDAVER_	RPS(0.137)FS(0.454)S(0.454)T(0.548)PVIS(0.378)PAPNS(0.005)T(0.005)PANS(0.005)NT(0.005)NS(0.005)NS(0.005)S(0.002)LITSQDAVER	63.305	4	1023.47	FALSE										0							0							0							0
92	A3KN83-3;A3KN83-2;A3KN83	Protein strawberry notch homolog 1	SBNO1	S	833	STPVISPAPNSTPANSNTNSNSSLITSQDAV	_RPSFSSTPVISPAPNSTPANS(ph)NTNSNSSLITSQDAVER_	RPSFSSTPVISPAPNS(0.001)T(0.002)PANS(0.233)NT(0.233)NS(0.233)NS(0.233)S(0.063)LIT(0.003)S(0.001)QDAVER	60.194	4	1003.47	FALSE										0							0							0							0
93	A3KN83-3;A3KN83-2;A3KN83	Protein strawberry notch homolog 1	SBNO1	S	837	ISPAPNSTPANSNTNSNSSLITSQDAVERAQ	_RPSFSSTPVISPAPNSTPANS(ph)NTNSNSSLITSQDAVER_	RPSFSSTPVISPAPNS(0.001)T(0.002)PANS(0.233)NT(0.233)NS(0.233)NS(0.233)S(0.063)LIT(0.003)S(0.001)QDAVER	65.898	4	1003.47	FALSE										0							0							0							0
94	A3KN83-3;A3KN83-2;A3KN83	Protein strawberry notch homolog 1	SBNO1	S	839	PAPNSTPANSNTNSNSSLITSQDAVERAQQM	_RPSFSSTPVISPAPNSTPANS(ph)NTNSNSSLITSQDAVER_	RPSFSSTPVISPAPNS(0.001)T(0.002)PANS(0.233)NT(0.233)NS(0.233)NS(0.233)S(0.063)LIT(0.003)S(0.001)QDAVER	65.898	4	1003.47	FALSE										0							0							0							0
95	A3KN83-3;A3KN83-2;A3KN83	Protein strawberry notch homolog 1	SBNO1	S	840	APNSTPANSNTNSNSSLITSQDAVERAQQMK	_RPSFSSTPVISPAPNSTPANSNT(ph)NSNSSLITSQDAVER_	RPSFSSTPVISPAPNS(0.006)T(0.007)PANS(0.08)NT(0.226)NS(0.226)NS(0.226)S(0.226)LIT(0.001)SQDAVER	65.898	4	1003.47	FALSE										0							0							0							0
96	A4D1E1	Zinc finger protein 804B	ZNF804B	S	877	MYYLNKSKRNQESLGSPHICDLGKVRPMKCN	_NQESLGS(ph)PHICDLGK_	NQESLGS(1)PHICDLGK	88.319	2	867.879	TRUE		GO:0005634;GO:0043231;GO:0005737;GO:0043229;GO:0044424;GO:0005622;GO:0043227;GO:0044464;GO:0005623;GO:0043226;GO:0005575;GO:0008270;GO:0046914;GO:0046872;GO:0043169;GO:0043167;GO:0005488;GO:0003674;			-0.0231321	-0.0296678	-0.0264	0.00462143	0.914753	0		0.0129329	-0.0403254	-0.0136963	0.0376593	0.933857	0							0							0	-0.0070358		0.0623467	0.0276555	0.0490609	0.917659
97	A4D1P6-3;A4D1P6-2;A4D1P6	WD repeat-containing protein 91	WDR91	S	256	ELAMVCSQRNASLSQSPRVGFLSSLLPQSKK	_NASLSQS(ph)PR_	NASLSQS(1)PR	129.74	2	520.232	TRUE				-0.115375	0.00354669	-0.044579	-0.0521356	0.0598197	0.914753	0	-0.0666646	0.01031	-0.106497	-0.0542838	0.0593795	0.933857	0	0.00328816	0.0557987	0.0168114	0.0252994	0.0272649	0.933541	0	0.0199882	-0.0805183	-0.0297895	-0.0301065	0.050254	0.944833	0		-0.101374		-0.101374	0
98	A4UGR9-2;A4UGR9-3;A4UGR9	Xin actin-binding repeat-containing protein 2	XIRP2	S	2184	LPLPPPPVDEKSERESSSMFLPPPPPPTPSQ	_ES(ph)S(ph)SMFLPPPPPPTPSQK_	ES(0.882)S(0.738)S(0.143)MFLPPPPPPT(0.023)PS(0.214)QK	44.734	3	695.3	TRUE		GO:0030054;GO:0005575;GO:0003779;GO:0008092;GO:0005515;GO:0005488;GO:0003674;GO:0030036;GO:0007010;GO:0006996;GO:0071842;GO:0016043;GO:0030029;GO:0071841;GO:0009987;GO:0071840;GO:0008150;		-0.155815	0.0104272	-0.0538464	-0.0664114	0.0838303	0.914753	0	-0.107944	0.0394246	0.00130049	-0.0224064	0.0764913	0.933857	0							0							0
99	A4UGR9-2;A4UGR9-3;A4UGR9	Xin actin-binding repeat-containing protein 2	XIRP2	S	2185	PLPPPPVDEKSERESSSMFLPPPPPPTPSQK	_ES(ph)S(ph)SMFLPPPPPPTPSQK_	ES(0.847)S(0.823)S(0.326)MFLPPPPPPT(0.002)PS(0.002)QK	44.734	3	695.3	TRUE		GO:0030054;GO:0005575;GO:0003779;GO:0008092;GO:0005515;GO:0005488;GO:0003674;GO:0030036;GO:0007010;GO:0006996;GO:0071842;GO:0016043;GO:0030029;GO:0071841;GO:0009987;GO:0071840;GO:0008150;		-0.171591	-0.00750834	-0.114177	-0.097759	0.0832646	0.914753	0	-0.130024	0.0928252	-0.0806265	-0.039275	0.117038	0.933857	0							0							0
100	A5YKK6;A5YKK6-2	CCR4-NOT transcription complex subunit 1	CNOT1	S	2188	PPQFKKDLDSYLKTRSPVTFLSDLRSNLQVS	_T(ph)RSPVTFLSDLR_	T(0.482)RS(0.482)PVT(0.035)FLSDLR	99.539	3	491.248	FALSE		GO:0000932;GO:0005829;GO:0035770;GO:0043232;GO:0044444;GO:0005737;GO:0030529;GO:0043229;GO:0044424;GO:0005622;GO:0043228;GO:0044464;GO:0005623;GO:0032991;GO:0043226;GO:0005575;GO:0005515;GO:0005488;GO:0003674;GO:0000289;GO:0000288;GO:0000956;GO:0031124;GO:0006351;GO:0006355;GO:0006397;GO:0006402;GO:0031123;GO:0006396;GO:0006401;GO:0016071;GO:0032774;GO:2001141;GO:0016070;GO:0051252;GO:2000112;GO:…								0							0							0							0
101	A6H8Y1-2;A6H8Y1-7;A6H8Y1-6;A6H8Y1;A6H8Y1-8	Transcription factor TFIIIB component B'' homolog	BDP1	S	2227	TGPCTLGLDRGLGENSVEEPQIKDSKGDSVL	_GLGENS(ph)VEEPQIK_	GLGENS(1)VEEPQIK	91.313	2	740.34	TRUE		GO:0005654;GO:0031981;GO:0044428;GO:0005634;GO:0070013;GO:0043231;GO:0044446;GO:0043229;GO:0044424;GO:0005622;GO:0043233;GO:0043227;GO:0044422;GO:0044464;GO:0005623;GO:0031974;GO:0043226;GO:0005575;GO:0003677;GO:0003676;GO:0005488;GO:0003674;GO:0006383;GO:0006351;GO:0006355;GO:0032774;GO:2001141;GO:0016070;GO:0051252;GO:2000112;GO:0010468;GO:0010556;GO:0019219;GO:0031326;GO:0090304;GO:0006139;GO:…		0.0434016	-0.0159455	0.161674	0.0630432	0.0904239	0.92212	0	-0.0715017	0.079955	0.155392	0.0546152	0.11555	0.939509	0	0.0257563	0.0239928	-0.0422604	0.00249624	0.0387704	0.933541	0	0.00894066	-0.047158	-0.0253878	-0.0212017	0.0282826	0.920797	0	-0.0267012	0.142452	0.120726	0.0788257	0.0920323	0.917659
102	A6H8Y1-2;A6H8Y1-7;A6H8Y1-6;A6H8Y1	Transcription factor TFIIIB component B'' homolog	BDP1	S	1524	EEAVILPCTQTERNLSPSNSCEPKEESQSAP	_NLS(ph)PSNSCEPKEESQSAPVQK_	NLS(1)PSNSCEPKEESQSAPVQK	96.777	3	799.353	TRUE		GO:0005654;GO:0031981;GO:0044428;GO:0005634;GO:0070013;GO:0043231;GO:0044446;GO:0043229;GO:0044424;GO:0005622;GO:0043233;GO:0043227;GO:0044422;GO:0044464;GO:0005623;GO:0031974;GO:0043226;GO:0005575;GO:0003677;GO:0003676;GO:0005488;GO:0003674;GO:0006383;GO:0006351;GO:0006355;GO:0032774;GO:2001141;GO:0016070;GO:0051252;GO:2000112;GO:0010468;GO:0010556;GO:0019219;GO:0031326;GO:0090304;GO:0006139;GO:…		0.0540382	-0.0547284	0.0150588	0.00478954	0.0551057	0.914753	0	-0.0275009	-0.0448532	0.0262766	-0.0153592	0.0370868	0.933857	0	-0.000852052	-0.0122131	0.0177378	0.00155755	0.0151202	0.933541	0	0.0279609	-0.00483706	0.0253041	0.0161426	0.0182175	0.865271	0
103	A6H8Y1-2;A6H8Y1-7;A6H8Y1-6;A6H8Y1;A6H8Y1-4;A6H8Y1-3	Transcription factor TFIIIB component B'' homolog	BDP1	S	99	SSRSSSTVSQRRKRISSTSSLVKSSVSVPSE	_RIS(ph)STSSLVK_	RIS(0.754)S(0.112)T(0.011)S(0.011)S(0.112)LVK	110.15	2	579.3	TRUE		GO:0005654;GO:0031981;GO:0044428;GO:0005634;GO:0070013;GO:0043231;GO:0044446;GO:0043229;GO:0044424;GO:0005622;GO:0043233;GO:0043227;GO:0044422;GO:0044464;GO:0005623;GO:0031974;GO:0043226;GO:0005575;GO:0003677;GO:0003676;GO:0005488;GO:0003674;GO:0006383;GO:0006351;GO:0006355;GO:0032774;GO:2001141;GO:0016070;GO:0051252;GO:2000112;GO:0010468;GO:0010556;GO:0019219;GO:0031326;GO:0090304;GO:0006139;GO:…								0							0							0							0	-0.0659816	0.0166573		-0.0246621	0.0584345	0.92949
104	A6H8Y1-2;A6H8Y1-7;A6H8Y1-6;A6H8Y1;A6H8Y1-4;A6H8Y1-3	Transcription factor TFIIIB component B'' homolog	BDP1	S	100	SRSSSTVSQRRKRISSTSSLVKSSVSVPSES	_RISS(ph)TSSLVK_	RIS(0.12)S(0.802)T(0.038)S(0.038)S(0.003)LVK	119.25	2	579.3	TRUE		GO:0005654;GO:0031981;GO:0044428;GO:0005634;GO:0070013;GO:0043231;GO:0044446;GO:0043229;GO:0044424;GO:0005622;GO:0043233;GO:0043227;GO:0044422;GO:0044464;GO:0005623;GO:0031974;GO:0043226;GO:0005575;GO:0003677;GO:0003676;GO:0005488;GO:0003674;GO:0006383;GO:0006351;GO:0006355;GO:0032774;GO:2001141;GO:0016070;GO:0051252;GO:2000112;GO:0010468;GO:0010556;GO:0019219;GO:0031326;GO:0090304;GO:0006139;GO:…								0							0	0.0199467			0.0199467	0		0	-0.140856			-0.140856	0		0	-0.0870132			-0.0870132	0
105	A6H8Y1-2;A6H8Y1-7;A6H8Y1-6;A6H8Y1;A6H8Y1-4;A6H8Y1-3	Transcription factor TFIIIB component B'' homolog	BDP1	S	102	SSSTVSQRRKRISSTSSLVKSSVSVPSESHP	_RIS(ph)STSS(ph)LVK_	RIS(0.384)S(0.205)T(0.055)S(0.398)S(0.958)LVK	103.14	2	619.283	FALSE		GO:0005654;GO:0031981;GO:0044428;GO:0005634;GO:0070013;GO:0043231;GO:0044446;GO:0043229;GO:0044424;GO:0005622;GO:0043233;GO:0043227;GO:0044422;GO:0044464;GO:0005623;GO:0031974;GO:0043226;GO:0005575;GO:0003677;GO:0003676;GO:0005488;GO:0003674;GO:0006383;GO:0006351;GO:0006355;GO:0032774;GO:2001141;GO:0016070;GO:0051252;GO:2000112;GO:0010468;GO:0010556;GO:0019219;GO:0031326;GO:0090304;GO:0006139;GO:…								0							0							0							0
106	A6H8Y1-2;A6H8Y1-7;A6H8Y1-6;A6H8Y1;A6H8Y1-4;A6H8Y1-3	Transcription factor TFIIIB component B'' homolog	BDP1	S	103	SSTVSQRRKRISSTSSLVKSSVSVPSESHPL	_RIS(ph)STSS(ph)LVK_	RIS(0.384)S(0.205)T(0.055)S(0.398)S(0.958)LVK	103.14	2	619.283	TRUE		GO:0005654;GO:0031981;GO:0044428;GO:0005634;GO:0070013;GO:0043231;GO:0044446;GO:0043229;GO:0044424;GO:0005622;GO:0043233;GO:0043227;GO:0044422;GO:0044464;GO:0005623;GO:0031974;GO:0043226;GO:0005575;GO:0003677;GO:0003676;GO:0005488;GO:0003674;GO:0006383;GO:0006351;GO:0006355;GO:0032774;GO:2001141;GO:0016070;GO:0051252;GO:2000112;GO:0010468;GO:0010556;GO:0019219;GO:0031326;GO:0090304;GO:0006139;GO:…								0							0			0.108535	0.108535	0		0			-0.532691	-0.532691	0		0
107	A6H8Y1-2;A6H8Y1-7;A6H8Y1-6;A6H8Y1;A6H8Y1-4;A6H8Y1-3	Transcription factor TFIIIB component B'' homolog	BDP1	S	426	EGVNNDPDESMSSRISDTERSQKDAQTVEEE	_VACEGVNNDPDESMSSRIS(ph)DTER_	VACEGVNNDPDES(0.013)MS(0.277)S(0.277)RIS(0.395)DT(0.039)ER	74.325	3	883.358	FALSE		GO:0005654;GO:0031981;GO:0044428;GO:0005634;GO:0070013;GO:0043231;GO:0044446;GO:0043229;GO:0044424;GO:0005622;GO:0043233;GO:0043227;GO:0044422;GO:0044464;GO:0005623;GO:0031974;GO:0043226;GO:0005575;GO:0003677;GO:0003676;GO:0005488;GO:0003674;GO:0006383;GO:0006351;GO:0006355;GO:0032774;GO:2001141;GO:0016070;GO:0051252;GO:2000112;GO:0010468;GO:0010556;GO:0019219;GO:0031326;GO:0090304;GO:0006139;GO:…								0							0							0							0
108	A6NC98-4;A6NC98;A6NC98-3;A6NC98-2	Coiled-coil domain-containing protein 88B	CCDC88B	S	596	SPVETQESPEKAGRRSSLQSPASVAPPQGPG	_RS(ph)S(ph)LQSPASVAPPQGPGTK_	RS(0.905)S(0.5)LQS(0.5)PAS(0.095)VAPPQGPGTK	143.09	3	675.645	TRUE		GO:0005737;GO:0044424;GO:0005622;GO:0044464;GO:0005623;GO:0005575;GO:0008017;GO:0015631;GO:0008092;GO:0005515;GO:0005488;GO:0003674;GO:0000226;GO:0007010;GO:0006996;GO:0071842;GO:0007017;GO:0016043;GO:0071841;GO:0009987;GO:0071840;GO:0008150;		-0.280271	-0.185986	0.102829	-0.121142	0.199612	0.914753	0	-0.261299	0.066371	-0.125351	-0.10676	0.164624	0.933857	0	-0.126493	-0.154896	0.224404	-0.018995	0.211268	0.958689	0	-0.228133	0.03932	-0.0709978	-0.0866037	0.134408	0.999405	0		-0.187381	0.393114	0.102866	0.410472	0.917659
109	A6NC98-4;A6NC98;A6NC98-3;A6NC98-2	Coiled-coil domain-containing protein 88B	CCDC88B	S	597	PVETQESPEKAGRRSSLQSPASVAPPQGPGT	_RSS(ph)LQSPASVAPPQGPGTK_	RSS(1)LQSPASVAPPQGPGTK	252.84	2	972.981	TRUE		GO:0005737;GO:0044424;GO:0005622;GO:0044464;GO:0005623;GO:0005575;GO:0008017;GO:0015631;GO:0008092;GO:0005515;GO:0005488;GO:0003674;GO:0000226;GO:0007010;GO:0006996;GO:0071842;GO:0007017;GO:0016043;GO:0071841;GO:0009987;GO:0071840;GO:0008150;		-0.102263	-0.0198557	-0.024937	-0.0490185	0.046181	0.914753	0	-0.0640748	-0.0532321	-0.0885967	-0.0686345	0.0181179	0.933857	0	-0.00220747	-0.156568	0.0207704	-0.0460016	0.09644	0.956244	0	-0.248444	-0.0157788	-0.0867157	-0.116979	0.119248	0.650355	0	0.0744507	0.122609	-0.112605	0.0281516	0.124254	0.917659
110	A6NC98-4;A6NC98;A6NC98-3;A6NC98-2	Coiled-coil domain-containing protein 88B	CCDC88B	S	600	TQESPEKAGRRSSLQSPASVAPPQGPGTKIQ	_RSS(ph)LQS(ph)PASVAPPQGPGTK_	RS(0.003)S(0.997)LQS(1)PASVAPPQGPGTK	192.56	2	1012.96	TRUE		GO:0005737;GO:0044424;GO:0005622;GO:0044464;GO:0005623;GO:0005575;GO:0008017;GO:0015631;GO:0008092;GO:0005515;GO:0005488;GO:0003674;GO:0000226;GO:0007010;GO:0006996;GO:0071842;GO:0007017;GO:0016043;GO:0071841;GO:0009987;GO:0071840;GO:0008150;		-0.279295	-0.00974997	-0.0199467	-0.102997	0.152763	0.914753	0	-0.104202	0.138992	-0.0873199	-0.0175101	0.135797	0.933857	0	-0.158353	-0.154896	0.224404	-0.0296148	0.219994	0.961773	0	-0.248444	-0.00813156	-0.0709978	-0.109191	0.124626	0.745063	0	-0.244392	-0.18508	0.0876132	-0.113953	0.177063	0.97015
111	A6NC98-4;A6NC98;A6NC98-3;A6NC98-2	Coiled-coil domain-containing protein 88B	CCDC88B	S	603	SPEKAGRRSSLQSPASVAPPQGPGTKIQAPQ	_RS(ph)SLQSPAS(ph)VAPPQGPGTK_	RS(0.478)S(0.478)LQS(0.272)PAS(0.772)VAPPQGPGTK	62.203	3	675.645	TRUE		GO:0005737;GO:0044424;GO:0005622;GO:0044464;GO:0005623;GO:0005575;GO:0008017;GO:0015631;GO:0008092;GO:0005515;GO:0005488;GO:0003674;GO:0000226;GO:0007010;GO:0006996;GO:0071842;GO:0007017;GO:0016043;GO:0071841;GO:0009987;GO:0071840;GO:0008150;								0							0			0.207783	0.207783	0		0			-0.0867157	-0.0867157	0		0		-0.169148		-0.169148	0
112	A6NC98-4;A6NC98;A6NC98-6	Coiled-coil domain-containing protein 88B	CCDC88B	S	1379	DGTGSPSPAPMRRAQSSLCLRDETLAGGQRR	_AQS(ph)SLCLR_	AQS(1)SLCLR	179.84	2	507.726	TRUE		GO:0005737;GO:0044424;GO:0005622;GO:0044464;GO:0005623;GO:0005575;GO:0008017;GO:0015631;GO:0008092;GO:0005515;GO:0005488;GO:0003674;GO:0000226;GO:0007010;GO:0006996;GO:0071842;GO:0007017;GO:0016043;GO:0071841;GO:0009987;GO:0071840;GO:0008150;		-0.0241043	0.0296678	-0.0896932	-0.0280432	0.0597779	0.914753	0	-0.0497569	0.0500638	-0.0785293	-0.0260741	0.0674885	0.933857	0	-0.0583246	-0.111096	0.131785	-0.0125454	0.127748	0.945802	0	-0.243805	0.0199648	0.128766	-0.0316916	0.191582	0.865271	0	-0.0271726	0.050109	-0.099508	-0.0255239	0.0748221	0.921146
113	A6NC98-4;A6NC98;A6NC98-6	Coiled-coil domain-containing protein 88B	CCDC88B	S	1380	GTGSPSPAPMRRAQSSLCLRDETLAGGQRRK	_AQSS(ph)LCLRDETLAGGQR_	AQS(0.214)S(0.786)LCLRDETLAGGQR	176.48	2	971.446	TRUE		GO:0005737;GO:0044424;GO:0005622;GO:0044464;GO:0005623;GO:0005575;GO:0008017;GO:0015631;GO:0008092;GO:0005515;GO:0005488;GO:0003674;GO:0000226;GO:0007010;GO:0006996;GO:0071842;GO:0007017;GO:0016043;GO:0071841;GO:0009987;GO:0071840;GO:0008150;		-0.0100921		0.0251568	0.00753237	0.0249248	0.914753	0	-0.00805218		-0.0771498	-0.042601	0.0488594	0.933857	0	-0.108708		-0.0353897	-0.0720488	0.0518438	0.820668	0	-0.304676		-0.143702	-0.224189	0.113826	0.204709	0	-0.0311576	0.0744507	-0.0529247	-0.00321053	0.0681315	0.917659
114	A6NC98-4;A6NC98	Coiled-coil domain-containing protein 88B	CCDC88B	S	1368	PETELPEGREADGTGSPSPAPMRRAQSSLCL	_EADGTGS(ph)PS(ph)PAPMRR_	EADGT(0.49)GS(0.924)PS(0.585)PAPMRR	121.45	3	563.555	TRUE		GO:0005737;GO:0044424;GO:0005622;GO:0044464;GO:0005623;GO:0005575;GO:0008017;GO:0015631;GO:0008092;GO:0005515;GO:0005488;GO:0003674;GO:0000226;GO:0007010;GO:0006996;GO:0071842;GO:0007017;GO:0016043;GO:0071841;GO:0009987;GO:0071840;GO:0008150;		-0.0918207	0.169998	-0.0988859	-0.00690302	0.153241	0.914753	0	-0.00864986	0.117823	-0.037546	0.0238756	0.0826335	0.933857	0							0							0	0.124276	0.143327	0.304527	0.19071	0.0990276	0.223733
115	A6NC98-4;A6NC98	Coiled-coil domain-containing protein 88B	CCDC88B	S	1370	TELPEGREADGTGSPSPAPMRRAQSSLCLRD	_EADGTGSPS(ph)PAPMRR_	EADGTGSPS(1)PAPMRR	105.5	2	804.845	TRUE		GO:0005737;GO:0044424;GO:0005622;GO:0044464;GO:0005623;GO:0005575;GO:0008017;GO:0015631;GO:0008092;GO:0005515;GO:0005488;GO:0003674;GO:0000226;GO:0007010;GO:0006996;GO:0071842;GO:0007017;GO:0016043;GO:0071841;GO:0009987;GO:0071840;GO:0008150;		-0.0259768	0.150511	-0.0328201	0.0305713	0.103927	0.914753	0	-0.0157518	0.124626	-0.0398106	0.0230213	0.0888109	0.933857	0	-0.0227155	0.137006		0.0571451	0.11294	0.933541	0	0.355202	0.220353		0.287778	0.0953529	0.0619329	0	0.0172421	0.0983668	-0.0380237	0.0258617	0.0686026	0.917659
116	A6NC98-4;A6NC98	Coiled-coil domain-containing protein 88B	CCDC88B	S	1345	GGPPGGLRLGADGAGSTESLGGPPETELPEG	_LGADGAGS(ph)TESLGGPPETELPEGR_	LGADGAGS(0.985)T(0.015)ESLGGPPETELPEGR	169.23	2	1189.03	TRUE		GO:0005737;GO:0044424;GO:0005622;GO:0044464;GO:0005623;GO:0005575;GO:0008017;GO:0015631;GO:0008092;GO:0005515;GO:0005488;GO:0003674;GO:0000226;GO:0007010;GO:0006996;GO:0071842;GO:0007017;GO:0016043;GO:0071841;GO:0009987;GO:0071840;GO:0008150;		-0.0109197	0.193292	-0.111162	0.0237368	0.155157	0.914753	0	0.011105	0.111815	-0.199892	-0.0256574	0.159072	0.933857	0	0.0711453	0.0919482		0.0815467	0.0147099	0.801004	0	-0.00858341	0.270997		0.131207	0.197693	0.670926	0	0.0619423	0.227064	0.111136	0.13338	0.0847785	0.456036
117	A6NC98-4;A6NC98	Coiled-coil domain-containing protein 88B	CCDC88B	S	1348	PGGLRLGADGAGSTESLGGPPETELPEGREA	_LGADGAGS(ph)TES(ph)LGGPPETELPEGR_	LGADGAGS(0.507)T(0.507)ES(0.985)LGGPPET(0.001)ELPEGR	95.713	2	1229.01	TRUE		GO:0005737;GO:0044424;GO:0005622;GO:0044464;GO:0005623;GO:0005575;GO:0008017;GO:0015631;GO:0008092;GO:0005515;GO:0005488;GO:0003674;GO:0000226;GO:0007010;GO:0006996;GO:0071842;GO:0007017;GO:0016043;GO:0071841;GO:0009987;GO:0071840;GO:0008150;		0.021768	-0.0258707	-0.0748164	-0.0263064	0.0482937	0.914753	0	-0.0519491	0.17447	-0.0669964	0.0185082	0.135276	0.933857	0	0.0711453	0.0919482		0.0815467	0.0147099	0.801004	0	-0.00858341	0.270997		0.131207	0.197693	0.670926	0
118	A6NC98-4;A6NC98;A6NC98-6	Coiled-coil domain-containing protein 88B	CCDC88B	S	1473	EGPEVQEPEKRPLTPSLSQ____________	_RPLTPS(ph)LS(ph)Q_	RPLT(0.36)PS(0.64)LS(1)Q	116.9	2	579.751	FALSE		GO:0005737;GO:0044424;GO:0005622;GO:0044464;GO:0005623;GO:0005575;GO:0008017;GO:0015631;GO:0008092;GO:0005515;GO:0005488;GO:0003674;GO:0000226;GO:0007010;GO:0006996;GO:0071842;GO:0007017;GO:0016043;GO:0071841;GO:0009987;GO:0071840;GO:0008150;								0							0							0							0		-0.0325831		-0.0325831	0
119	A6NC98-4;A6NC98;A6NC98-6	Coiled-coil domain-containing protein 88B	CCDC88B	S	1475	PEVQEPEKRPLTPSLSQ______________	_RPLT(ph)PSLS(ph)Q_	RPLT(1)PSLS(1)Q	171.11	2	579.751	TRUE		GO:0005737;GO:0044424;GO:0005622;GO:0044464;GO:0005623;GO:0005575;GO:0008017;GO:0015631;GO:0008092;GO:0005515;GO:0005488;GO:0003674;GO:0000226;GO:0007010;GO:0006996;GO:0071842;GO:0007017;GO:0016043;GO:0071841;GO:0009987;GO:0071840;GO:0008150;		-0.202726	-0.0379339	0.0930511	-0.0492028	0.14821	0.914753	0	-0.104218	0.0562582	-0.0532706	-0.0337436	0.082001	0.933857	0	0.00384812	0.042221	0.0397814	0.0286168	0.021485	0.933541	0	-0.0412451	-0.0123732	0.00313823	-0.0168267	0.0225243	0.898968	0	-0.0401385	-0.0967526	-0.0817073	-0.0728661	0.0293243	0.872152
120	A6NC98-4;A6NC98;A6NC98-3;A6NC98-2	Coiled-coil domain-containing protein 88B	CCDC88B	S	429	QLAEENVELELELQRSLEPPPGSPGEAPLAG	_S(ph)LEPPPGSPGEAPLAGAAPSLQDEVREAEAGR_	S(0.779)LEPPPGS(0.221)PGEAPLAGAAPSLQDEVREAEAGR	63.109	4	809.637	TRUE		GO:0005737;GO:0044424;GO:0005622;GO:0044464;GO:0005623;GO:0005575;GO:0008017;GO:0015631;GO:0008092;GO:0005515;GO:0005488;GO:0003674;GO:0000226;GO:0007010;GO:0006996;GO:0071842;GO:0007017;GO:0016043;GO:0071841;GO:0009987;GO:0071840;GO:0008150;				0.0216049	0.0216049	0		0			-0.140697	-0.140697	0		0							0							0
121	A6NC98-4;A6NC98;A6NC98-3;A6NC98-2	Coiled-coil domain-containing protein 88B	CCDC88B	S	436	ELELELQRSLEPPPGSPGEAPLAGAAPSLQD	_SLEPPPGS(ph)PGEAPLAGAAPSLQDEVR_	S(0.001)LEPPPGS(0.999)PGEAPLAGAAPSLQDEVR	111.65	2	1311.63	TRUE		GO:0005737;GO:0044424;GO:0005622;GO:0044464;GO:0005623;GO:0005575;GO:0008017;GO:0015631;GO:0008092;GO:0005515;GO:0005488;GO:0003674;GO:0000226;GO:0007010;GO:0006996;GO:0071842;GO:0007017;GO:0016043;GO:0071841;GO:0009987;GO:0071840;GO:0008150;		-0.102005	0.0337453	0.0566341	-0.0038751	0.0857499	0.914753	0	-0.0946899	0.0784644	-0.0612262	-0.0258173	0.0918474	0.933857	0		-0.0287938	0.13682	0.0540131	0.117107	0.933541	0		0.0165271	-0.0195732	-0.00152306	0.0255267	0.874814	0	-0.1226	-0.172993		-0.147796	0.0356332	0.292283
122	A6NC98-4;A6NC98;A6NC98-6	Coiled-coil domain-containing protein 88B	CCDC88B	S	1405	GGQRRKLSSRFPVGRSSESFSPGDTPRQRFR	_S(ph)SESFSPGDTPR_	S(0.519)S(0.089)ES(0.316)FS(0.076)PGDTPR	79.885	2	673.767	FALSE		GO:0005737;GO:0044424;GO:0005622;GO:0044464;GO:0005623;GO:0005575;GO:0008017;GO:0015631;GO:0008092;GO:0005515;GO:0005488;GO:0003674;GO:0000226;GO:0007010;GO:0006996;GO:0071842;GO:0007017;GO:0016043;GO:0071841;GO:0009987;GO:0071840;GO:0008150;								0							0		-0.238945		-0.238945	0		0		0.106416		0.106416	0		0
123	A6NC98-4;A6NC98;A6NC98-6	Coiled-coil domain-containing protein 88B	CCDC88B	S	1408	RRKLSSRFPVGRSSESFSPGDTPRQRFRQRH	_SSES(ph)FSPGDTPR_	SSES(1)FSPGDTPR	184	2	673.767	TRUE		GO:0005737;GO:0044424;GO:0005622;GO:0044464;GO:0005623;GO:0005575;GO:0008017;GO:0015631;GO:0008092;GO:0005515;GO:0005488;GO:0003674;GO:0000226;GO:0007010;GO:0006996;GO:0071842;GO:0007017;GO:0016043;GO:0071841;GO:0009987;GO:0071840;GO:0008150;		0.0147725	-0.0176202	-0.0381829	-0.0136769	0.026697	0.914753	0	-0.0184849	-0.00659439	-0.0412742	-0.0221178	0.017623	0.933857	0	-0.161396	-0.200466	0.228949	-0.0443045	0.23745	0.961773	0	-0.364195	0.124372	0.211909	-0.00930453	0.310445	0.865271	0	0.0318123	0.28603	-0.0119086	0.101978	0.160886	0.917659
124	A6NC98-4;A6NC98;A6NC98-6	Coiled-coil domain-containing protein 88B	CCDC88B	S	1410	KLSSRFPVGRSSESFSPGDTPRQRFRQRHPG	_SSESFS(ph)PGDTPR_	SS(0.001)ES(0.035)FS(0.962)PGDT(0.003)PR	127.66	2	673.767	TRUE		GO:0005737;GO:0044424;GO:0005622;GO:0044464;GO:0005623;GO:0005575;GO:0008017;GO:0015631;GO:0008092;GO:0005515;GO:0005488;GO:0003674;GO:0000226;GO:0007010;GO:0006996;GO:0071842;GO:0007017;GO:0016043;GO:0071841;GO:0009987;GO:0071840;GO:0008150;		-0.17473	0.0518083	0.0216232	-0.0337661	0.123007	0.914753	0	-0.214834	0.0351325	-0.131907	-0.10387	0.12732	0.933857	0							0							0
125	A6NC98-5			S	559	PTERALRYRNRRNVPSPHPSASDTVGTAGLG	_NVPS(ph)PHPSASDTVGTAGLGVQPSR_	NVPS(0.31)PHPS(0.31)AS(0.31)DT(0.07)VGT(0.001)AGLGVQPSR	65.438	3	804.383	FALSE		GO:0005737;GO:0044424;GO:0005622;GO:0044464;GO:0005623;GO:0005575;GO:0008017;GO:0015631;GO:0008092;GO:0005515;GO:0005488;GO:0003674;GO:0000226;GO:0007010;GO:0006996;GO:0071842;GO:0007017;GO:0016043;GO:0071841;GO:0009987;GO:0071840;GO:0008150;								0							0							0							0
126	A6NC98-5			S	563	ALRYRNRRNVPSPHPSASDTVGTAGLGVQPS	_NVPS(ph)PHPSASDTVGTAGLGVQPSR_	NVPS(0.31)PHPS(0.31)AS(0.31)DT(0.07)VGT(0.001)AGLGVQPSR	65.438	3	804.383	FALSE		GO:0005737;GO:0044424;GO:0005622;GO:0044464;GO:0005623;GO:0005575;GO:0008017;GO:0015631;GO:0008092;GO:0005515;GO:0005488;GO:0003674;GO:0000226;GO:0007010;GO:0006996;GO:0071842;GO:0007017;GO:0016043;GO:0071841;GO:0009987;GO:0071840;GO:0008150;								0							0							0							0
127	A6NC98-5			S	565	RYRNRRNVPSPHPSASDTVGTAGLGVQPSRH	_NVPS(ph)PHPSASDTVGTAGLGVQPSR_	NVPS(0.31)PHPS(0.31)AS(0.31)DT(0.07)VGT(0.001)AGLGVQPSR	65.438	3	804.383	FALSE		GO:0005737;GO:0044424;GO:0005622;GO:0044464;GO:0005623;GO:0005575;GO:0008017;GO:0015631;GO:0008092;GO:0005515;GO:0005488;GO:0003674;GO:0000226;GO:0007010;GO:0006996;GO:0071842;GO:0007017;GO:0016043;GO:0071841;GO:0009987;GO:0071840;GO:0008150;								0							0							0							0
128	F8WBI6;A6NCC3;H3BSY2;A6NMD2;I6L899;A6NP81;P0CJ92	Golgin subfamily A member 8N;Golgin subfamily A member 8O;Golgin subfamily A member 8M;Golgin subfamily A member 8J;Golgin subfamily A member 8R;Golgin subfamily A member 8-like protein 2;Golgin subfamily A member 8H	GOLGA8N;GOLGA8O;GOLGA8M;GOLGA8J;GOLGA8R;;GOLGA8H	S	553;553;553;501;552;553;553	NYNNGHRKFLAAAHNSADEPGPGAPAPQELG	_FLAAAHNS(ph)ADEPGPGAPAPQELGAADK_	FLAAAHNS(1)ADEPGPGAPAPQELGAADK	94.276	3	894.745	TRUE										0							0	0.186759	0.196729	-0.196591	0.0622989	0.22426	0.933541	0	0.143265	0.031335	-0.144885	0.00990474	0.145265	0.865271	0	-0.0700602	0.0265741	-0.114744	-0.0527435	0.0722332	0.973465
129	F8WBI6;A6NCC3;H3BSY2;I6L899;A6NP81	Golgin subfamily A member 8N;Golgin subfamily A member 8O;Golgin subfamily A member 8M;Golgin subfamily A member 8R;Golgin subfamily A member 8-like protein 2	GOLGA8N;GOLGA8O;GOLGA8M;GOLGA8R;	S	497;497;497;496;497	QYWQERCHQKIHHLLSEPGGRAKDAALGGGH	_IHHLLS(ph)EPGGR_	IHHLLS(1)EPGGR	67.118	3	432.547	TRUE										0							0			0.108329	0.108329	0		0			0.213689	0.213689	0		0		0.224973	-0.147862	0.0385557	0.263634	0.917659
130	A6NCL7	Ankyrin repeat domain-containing protein 33B	ANKRD33B	S	405	ALGSRGPAAPAPRKASLLPLQRLRRRSVRPG	_KAS(ph)LLPLQR_	KAS(1)LLPLQR	114.76	2	553.31	TRUE					-0.0163467	-0.0647948	-0.0405707	0.034258	0.914753	0		-0.137449	-0.0784206	-0.107935	0.0417395	0.933857	0	-0.215197	-0.225622	0.0572134	-0.127869	0.16037	0.961773	0	-0.307558	0.0352078	-0.00847242	-0.0936077	0.18657	0.94328	0
131	A6ND36-2;A6ND36	Protein FAM83G	FAM83G	S	650	EQVANGPTPPPRRQLSAPHITRGTFVGPQGG	_RQLS(ph)APHITR_	RQLS(1)APHITR	85.837	3	420.219	TRUE										0							0		-0.00526064	0.00824246	0.00149091	0.00954813	0.933541	0		-0.105817	-0.0286526	-0.0672346	0.0545632	0.803764	0	-0.00254808	0.0163229	-0.0758388	-0.020688	0.0486851	0.917777
132	A6ND36-2;A6ND36	Protein FAM83G	FAM83G	S	634	YFEVREHSVPLRRRHSEQVANGPTPPPRRQL	_RHS(ph)EQVANGPTPPPR_	RHS(1)EQVANGPTPPPR	99.011	2	861.907	TRUE										0							0							0							0	-0.216725			-0.216725	0
133	A6NFI3	Zinc finger protein 316	ZNF316	S	10	______MAALHTTPDSPAAQLERAEDGSECD	_(ac)AALHTT(ph)PDS(ph)PAAQLER_	AALHT(0.006)T(0.994)PDS(1)PAAQLER	218.88	2	940.403	TRUE		GO:0005634;GO:0043231;GO:0043229;GO:0044424;GO:0005622;GO:0043227;GO:0044464;GO:0005623;GO:0043226;GO:0005575;GO:0008270;GO:0046914;GO:0046872;GO:0003677;GO:0043169;GO:0003676;GO:0043167;GO:0005488;GO:0003674;GO:0006351;GO:0006355;GO:0032774;GO:2001141;GO:0016070;GO:0051252;GO:2000112;GO:0010468;GO:0010556;GO:0019219;GO:0031326;GO:0090304;GO:0006139;GO:0009889;GO:0031323;GO:0034645;GO:0051171;GO:…		-0.0245866	0.0101303	0.141108	0.0422173	0.0873834	0.914753	0	0.0337855	0.0291001	0.0746363	0.0458407	0.0250476	0.939509	0	0.00983318	0.0294244	0.0291605	0.022806	0.0112356	0.933541	0	0.0501477	0.0395625	0.0215045	0.0370716	0.0144831	0.824987	0	-0.00604821	0.0273904	0.0363821	0.0192414	0.0223582	0.917659
134	A6NFI3	Zinc finger protein 316	ZNF316	S	112	ALGTQERLSRGGDAKSPVLQEKGLQASRAPA	_GGDAKS(ph)PVLQEK_	GGDAKS(1)PVLQEK	200	2	654.813	TRUE		GO:0005634;GO:0043231;GO:0043229;GO:0044424;GO:0005622;GO:0043227;GO:0044464;GO:0005623;GO:0043226;GO:0005575;GO:0008270;GO:0046914;GO:0046872;GO:0003677;GO:0043169;GO:0003676;GO:0043167;GO:0005488;GO:0003674;GO:0006351;GO:0006355;GO:0032774;GO:2001141;GO:0016070;GO:0051252;GO:2000112;GO:0010468;GO:0010556;GO:0019219;GO:0031326;GO:0090304;GO:0006139;GO:0009889;GO:0031323;GO:0034645;GO:0051171;GO:…		0.00727825	0.0447357	-0.0206927	0.0104404	0.0328286	0.914753	0	0.00556657	0.0558629	-0.0388982	0.00751043	0.0474105	0.933857	0	-0.0180456	0.066475	-0.0329409	0.00516284	0.0536177	0.933541	0	0.0522321	0.0526692	-0.069224	0.0118925	0.0702492	0.865271	0	-0.0216688	0.161218	-0.02983	0.0365731	0.108023	0.917659
135	A6NHR9;A6NHR9-2	Structural maintenance of chromosomes flexible hinge domain-containing protein 1	SMCHD1	S	67	DYAGFRACVCQTLGISPEEKFVITTTSRKEI	_ACVCQTLGIS(ph)PEEK_	ACVCQTLGIS(1)PEEK	171.52	2	836.36	TRUE		GO:0005524;GO:0032559;GO:0035639;GO:0030554;GO:0032555;GO:0017076;GO:0032553;GO:0000166;GO:0036094;GO:0005488;GO:0003674;GO:0051276;GO:0006996;GO:0071842;GO:0016043;GO:0071841;GO:0009987;GO:0071840;GO:0008150;				-0.022923	-0.022923	0		0			-0.144076	-0.144076	0		0		-0.0727426		-0.0727426	0		0		-0.0401274		-0.0401274	0		0	0.18591	-0.0476338	0.165942	0.101406	0.129458	0.917659
136	A6NHR9;A6NHR9-2;A6NHR9-3	Structural maintenance of chromosomes flexible hinge domain-containing protein 1	SMCHD1	S	1709	RKLSEQEELKKKPRRSCTLPNYTKGSGDVLG	_S(ph)CTLPNYTK_	S(1)CTLPNYTK	98.407	2	582.244	TRUE		GO:0005524;GO:0032559;GO:0035639;GO:0030554;GO:0032555;GO:0017076;GO:0032553;GO:0000166;GO:0036094;GO:0005488;GO:0003674;GO:0051276;GO:0006996;GO:0071842;GO:0016043;GO:0071841;GO:0009987;GO:0071840;GO:0008150;								0							0	0.117304	-0.0186209	0.0705147	0.0563994	0.0690533	0.933541	0	0.0188669	0.0353586	-0.000347297	0.0179594	0.0178702	0.865271	0	0.00590945	0.0387393	0.0157698	0.0201395	0.0168455	0.917659
137	A6NHT5	Homeobox protein HMX3	HMX3	S	143	HLPRPEASEKALLRDSSPASGTDRDSPEPLL	_DS(ph)SPASGTDRDS(ph)PEPLLK_	DS(0.61)S(0.381)PAS(0.009)GT(0.004)DRDS(0.996)PEPLLK	128.33	2	1016.42	FALSE		GO:0005634;GO:0043231;GO:0043229;GO:0044424;GO:0005622;GO:0043227;GO:0044464;GO:0005623;GO:0043226;GO:0005575;GO:0003700;GO:0001071;GO:0003674;GO:0006351;GO:0032774;GO:0016070;GO:0090304;GO:0006139;GO:0034645;GO:0009059;GO:0010467;GO:0030154;GO:0034641;GO:0044249;GO:0044260;GO:0006807;GO:0009058;GO:0043170;GO:0044237;GO:0044238;GO:0048869;GO:0008152;GO:0009987;GO:0032502;GO:0008150;								0							0							0							0	-0.00633896			-0.00633896	0
138	A6NHT5	Homeobox protein HMX3	HMX3	S	144	LPRPEASEKALLRDSSPASGTDRDSPEPLLK	_DSS(ph)PASGTDRDSPEPLLK_	DS(0.145)S(0.855)PASGTDRDSPEPLLK	128.51	3	651.293	TRUE		GO:0005634;GO:0043231;GO:0043229;GO:0044424;GO:0005622;GO:0043227;GO:0044464;GO:0005623;GO:0043226;GO:0005575;GO:0003700;GO:0001071;GO:0003674;GO:0006351;GO:0032774;GO:0016070;GO:0090304;GO:0006139;GO:0034645;GO:0009059;GO:0010467;GO:0030154;GO:0034641;GO:0044249;GO:0044260;GO:0006807;GO:0009058;GO:0043170;GO:0044237;GO:0044238;GO:0048869;GO:0008152;GO:0009987;GO:0032502;GO:0008150;								0							0							0							0	-0.0236638	-0.0865623	-0.11985	-0.0766919	0.0488466	0.900506
139	A6NHT5	Homeobox protein HMX3	HMX3	S	147	PEASEKALLRDSSPASGTDRDSPEPLLKADP	_DSSPAS(ph)GTDRDS(ph)PEPLLK_	DS(0.056)S(0.156)PAS(0.76)GT(0.303)DRDS(0.725)PEPLLK	94.732	2	1016.42	TRUE		GO:0005634;GO:0043231;GO:0043229;GO:0044424;GO:0005622;GO:0043227;GO:0044464;GO:0005623;GO:0043226;GO:0005575;GO:0003700;GO:0001071;GO:0003674;GO:0006351;GO:0032774;GO:0016070;GO:0090304;GO:0006139;GO:0034645;GO:0009059;GO:0010467;GO:0030154;GO:0034641;GO:0044249;GO:0044260;GO:0006807;GO:0009058;GO:0043170;GO:0044237;GO:0044238;GO:0048869;GO:0008152;GO:0009987;GO:0032502;GO:0008150;								0							0		0.0141844		0.0141844	0		0		0.118924		0.118924	0		0	-0.0408345	0.0166155	0.0177423	-0.00215888	0.0334988	0.917659
140	A6NHT5	Homeobox protein HMX3	HMX3	S	153	ALLRDSSPASGTDRDSPEPLLKADPDHKELD	_DSSPASGTDRDS(ph)PEPLLK_	DSSPASGTDRDS(1)PEPLLK	179.06	2	976.436	TRUE		GO:0005634;GO:0043231;GO:0043229;GO:0044424;GO:0005622;GO:0043227;GO:0044464;GO:0005623;GO:0043226;GO:0005575;GO:0003700;GO:0001071;GO:0003674;GO:0006351;GO:0032774;GO:0016070;GO:0090304;GO:0006139;GO:0034645;GO:0009059;GO:0010467;GO:0030154;GO:0034641;GO:0044249;GO:0044260;GO:0006807;GO:0009058;GO:0043170;GO:0044237;GO:0044238;GO:0048869;GO:0008152;GO:0009987;GO:0032502;GO:0008150;								0							0	0.00177697	-0.0339944	0.0675364	0.011773	0.0514982	0.933541	0	0.034147	0.022473	-0.0154436	0.0137255	0.0259267	0.865271	0	-0.0497179	0.0891276	0.122784	0.0540646	0.0914402	0.917659
141	A8MVU1;P14598;A6NI72	Putative neutrophil cytosol factor 1C;Neutrophil cytosol factor 1;Putative neutrophil cytosol factor 1B	NCF1C;NCF1;NCF1B	S	321;345;346	RFLQQRRRQARPGPQSPGSPLEEERQTQRSK	_QARPGPQS(ph)PGS(ph)PLEEER_	QARPGPQS(1)PGS(1)PLEEER	180.93	2	997.922	TRUE	IRAK4;MAPK1;MAPK14;MAPK3;			-0.155914	-0.025341	0.236969	0.0185712	0.200089	0.914753	0	-0.0354811	0.194166	0.0996056	0.0860969	0.115418	0.939509	0	-0.244369	0.0913855	0.104406	-0.0161924	0.197714	0.933541	0	-0.175881	0.00701373	0.0131387	-0.0519094	0.107406	0.920206	0	-0.100683	0.03157	0.0512057	-0.00596908	0.0826101	0.917659
142	A8MVU1;P14598;A6NI72	Putative neutrophil cytosol factor 1C;Neutrophil cytosol factor 1;Putative neutrophil cytosol factor 1B	NCF1C;NCF1;NCF1B	S	324;348;349	QQRRRQARPGPQSPGSPLEEERQTQRSKPQP	_QARPGPQS(ph)PGS(ph)PLEEER_	QARPGPQS(1)PGS(1)PLEEER	226.23	2	997.922	TRUE	CSNK2A1;IRAK4;MAPK14;MAPK3;			-0.155914	-0.025341	0.236969	0.0185712	0.200089	0.914753	0	-0.00721239	0.154821	0.0798976	0.0758355	0.0810932	0.939509	0	-0.177682	0.188478	0.15561	0.0554689	0.202582	0.933541	0	-0.0966387	0.0732821	0.0276074	0.00141693	0.0879359	0.865271	0	-0.0449716	0.0230466	0.134298	0.0374577	0.0904995	0.917659
143	A8MVU1;P14598;A6NI72	Putative neutrophil cytosol factor 1C;Neutrophil cytosol factor 1;Putative neutrophil cytosol factor 1B	NCF1C;NCF1;NCF1B	S	296;320;321	IRNAHSIHQRSRKRLSQDAYRRNSVRFLQQR	_RLS(ph)QDAYR_	RLS(1)QDAYR	206.36	2	544.748	TRUE	IRAK4;PRKACA;PRKCB;PRKCD;			-0.0780951	-0.0512546	0.321846	0.0641654	0.223561	0.914753	0	-0.0631747	0.232607	0.226901	0.132111	0.169147	0.939509	0	-0.162841	0.0843975	0.0728299	-0.0018712	0.139524	0.933541	0	-0.16537	-0.0936318	-0.0345482	-0.0978498	0.0655126	0.632536	0
144	A6NI79	Coiled-coil domain-containing protein 69	CCDC69	S	241	LHVRSRNQVVLSRQLSEDLLLTREALEKEVQ	_QLS(ph)EDLLLTR_	QLS(1)EDLLLTR	236.42	2	634.318	TRUE				-0.138681	-0.0728556	0.130088	-0.0271494	0.140093	0.914753	0	-0.16598	0.00198491	-0.065505	-0.0765001	0.0845206	0.933857	0		-0.268838	0.138603	-0.0651177	0.288105	0.947152	0		-0.0114436	-0.13786	-0.0746519	0.0893901	0.839869	0
145	A6NJ78	Probable methyltransferase-like protein 15	METTL15	S	358	NLSVRQQVMKTSQLGSDHENTEEVSMRRAPL	_TSQLGS(ph)DHENTEEVSMR_	T(0.001)S(0.001)QLGS(0.998)DHENTEEVSMR	176.88	2	1000.41	TRUE		GO:0008168;GO:0016741;GO:0016740;GO:0003824;GO:0003674;								0							0							0							0	-0.107733	0.0154855	0.110693	0.00614845	0.109512	0.917659
146	A6NJG2	Ankyrin repeat domain-containing protein SOWAHD	SOWAHD	S	38	LRCAPQPRPSRADTGSLGRYWGKAAAAASRE	_ADTGS(ph)LGRYWGK_	ADT(0.003)GS(0.997)LGRYWGK	122.12	2	695.811	TRUE				0.20871	-0.256216	-0.0375858	-0.0283639	0.2326	0.914753	0	-0.0447164	-0.292965	0.142481	-0.0650668	0.218435	0.933857	0							0							0	-0.00775586	0.183668	-0.358373	-0.0608201	0.274889	0.917659
147	A6NJG2	Ankyrin repeat domain-containing protein SOWAHD	SOWAHD	S	20	GGAANRAPTASLAPTSQSLRCAPQPRPSRAD	_APT(ph)ASLAPT(ph)S(ph)QSLR_	APT(0.994)AS(0.006)LAPT(0.897)S(0.897)QS(0.206)LR	107.63	2	820.33	TRUE				0.0612639	0.0815633	-0.108666	0.0113869	0.104464	0.914753	0	0.13615	-0.0341068	-0.0303163	0.0239088	0.0972218	0.933857	0	0.205718	0.193542	0.0351042	0.144788	0.095184	0.803912	0	0.468037	0.229848	0.190683	0.296189	0.150107	0.0637747	0
148	A6NJG2	Ankyrin repeat domain-containing protein SOWAHD	SOWAHD	S	22	AANRAPTASLAPTSQSLRCAPQPRPSRADTG	_APTASLAPTSQS(ph)LR_	APTASLAPT(0.03)S(0.03)QS(0.94)LR	150.9	2	740.364	TRUE				0.149342	-0.233996	0.072835	-0.00393968	0.202874	0.914753	0	-0.122882	-0.0186589	0.344372	0.0676103	0.245282	0.933857	0							0							0
149	A6NJL1;Q9BUG6	Zinc finger and SCAN domain-containing protein 5B;Zinc finger and SCAN domain-containing protein 5A	ZSCAN5B;ZSCAN5A	S	295;296	ALTHSGNRGDALNLSSPKRSKPDASSISQEE;ASTHSGNRGDALNLSSPKRSKPDASSISQEE	_GDALNLSS(ph)PK_	GDALNLS(0.002)S(0.998)PK	108.7	2	541.25	TRUE		GO:0005634;GO:0043231;GO:0043229;GO:0044424;GO:0005622;GO:0043227;GO:0044464;GO:0005623;GO:0043226;GO:0005575;GO:0008270;GO:0046914;GO:0046872;GO:0003677;GO:0043169;GO:0003676;GO:0003700;GO:0043167;GO:0001071;GO:0005488;GO:0003674;GO:0006351;GO:0032774;GO:0016070;GO:0090304;GO:0006139;GO:0034645;GO:0009059;GO:0010467;GO:0034641;GO:0044249;GO:0044260;GO:0006807;GO:0009058;GO:0043170;GO:0044237;GO:…								0							0	-0.0258016	1.00312	0.022981	0.333432	0.580476	0.933541	0	-0.0869123	0.119467	-0.0124998	0.00668479	0.104518	0.865271	0	0.028083		-0.0800851	-0.026001	0.0764864	0.917659
150	Q92637-3;Q92637;A6NKC4;P12314	High affinity immunoglobulin gamma Fc receptor IB;Putative high affinity immunoglobulin gamma Fc receptor IC;High affinity immunoglobulin gamma Fc receptor I	FCGR1B;FCGR1C;FCGR1A	S	246;246;340	LEISLDSGHEKKVISSLQEDRHLEEELKCQE	_KVISS(ph)LQEDR_	KVIS(0.03)S(0.97)LQEDR	141.65	2	627.808	TRUE										0							0	-0.00580607	0.0363094	0.0686082	0.0330372	0.0373149	0.933541	0	-0.0172314	0.116537	-0.100818	-0.00050417	0.109639	0.866207	0
151	A6NKD9	Coiled-coil domain-containing protein 85C	CCDC85C	S	246	GPHKAPDGKAGATRRSLDDLSAPPHHRSIPN	_S(ph)LDDLSAPPHHR_	S(1)LDDLSAPPHHR	52.5	3	475.549	TRUE		GO:0043296;GO:0016327;GO:0044459;GO:0005886;GO:0071944;GO:0005911;GO:0044425;GO:0044464;GO:0005623;GO:0016020;GO:0030054;GO:0005575;GO:0021987;GO:0021543;GO:0021537;GO:0030900;GO:0007420;GO:0007417;GO:0007399;GO:0048513;GO:0048731;GO:0007275;GO:0048856;GO:0032501;GO:0032502;GO:0008150;				-0.0543832	-0.0543832	0		0			0.0315311	0.0315311	0		0							0							0	0.076968	0.0482087	-0.0581222	0.0223515	0.0711603	0.917659
152	A6NKF1	SAC3 domain-containing protein 1	SAC3D1	S	402	VVMAEEEDEGTDRPGSPA_____________	_TLEEVVM(ox)AEEEDEGTDRPGS(ph)PA_	TLEEVVMAEEEDEGTDRPGS(1)PA	264.57	2	1229	TRUE		GO:0005815;GO:0005819;GO:0015630;GO:0044430;GO:0005856;GO:0043232;GO:0044444;GO:0044446;GO:0005737;GO:0043229;GO:0044424;GO:0005622;GO:0043228;GO:0044422;GO:0044464;GO:0005623;GO:0043226;GO:0005575;GO:0005515;GO:0005488;GO:0003674;GO:0007067;GO:0000087;GO:0000280;GO:0000279;GO:0048285;GO:0006996;GO:0022403;GO:0000278;GO:0022402;GO:0071842;GO:0007049;GO:0016043;GO:0051301;GO:0071841;GO:0009987;GO:…		0.0906107	0.0141844	0.105158	0.0699844	0.0488685	0.92212	0	0.0711084	0.0009565	0.108451	0.0601721	0.0545755	0.939509	0	-0.0147263	0.0371475	0.00306825	0.0084965	0.0263595	0.933541	0	0.0271457	0.00952795	-0.00419236	0.0108271	0.0157094	0.865271	0	-0.0615403	0.0215201	0.0572729	0.00575087	0.0609561	0.917659
153	A6NKT7;P0DJD0;P0DJD1;P49792	RanBP2-like and GRIP domain-containing protein 3;RANBP2-like and GRIP domain-containing protein 1;RANBP2-like and GRIP domain-containing protein 2;E3 SUMO-protein ligase RanBP2	RGPD3;RGPD1;RGPD2;RANBP2	S	1535;1519;1527;2510	VEVSSTSETTPKAVVSPPKFVFGSESVKSIF;VEVSSTSETTTKAVVSPPKFVFGSESVKRIF	_AVVS(ph)PPKFVFGSESVK_	AVVS(1)PPKFVFGSESVK	131.86	3	586.634	TRUE		GO:0005643;GO:0005635;GO:0044428;GO:0005634;GO:0005829;GO:0031967;GO:0043231;GO:0044444;GO:0044446;GO:0005737;GO:0043229;GO:0046930;GO:0016021;GO:0044424;GO:0005622;GO:0012505;GO:0031224;GO:0031975;GO:0043227;GO:0043234;GO:0044422;GO:0044425;GO:0044464;GO:0005623;GO:0016020;GO:0032991;GO:0043226;GO:0005575;GO:0008536;GO:0008270;GO:0017016;GO:0031267;GO:0046914;GO:0003755;GO:0046872;GO:0051020;GO:…		0.0864666	-0.00605702	0.0351937	0.0385344	0.0463522	0.917526	0	0.116475	-0.0404837	0.0695604	0.0485172	0.0805674	0.934101	0	-0.0078664	0.0710347	-0.0612262	0.00064735	0.0665402	0.933541	0	0.0329812	0.0079062	-0.0429297	-0.000680779	0.0386771	0.865889	0	0.0484418	-0.0969752	-0.0150243	-0.0211859	0.072904	0.918709
154	A6NKT7;P0DJD0;P0DJD1;Q99666;O14715;P49792	RanBP2-like and GRIP domain-containing protein 3;RANBP2-like and GRIP domain-containing protein 1;RANBP2-like and GRIP domain-containing protein 2;RANBP2-like and GRIP domain-containing protein 5/6;RANBP2-like and GRIP domain-containing protein 8;E3 SUMO-protein ligase RanBP2	RGPD3;RGPD1;RGPD2;RGPD5;RGPD8;RANBP2	S	1472;1456;1464;1471;1471;2447	FKKIFDEAKTAQEKDSLITPHVSRSSTPRES	_DS(ph)LIT(ph)PHVS(ph)RSSTPRES(ph)PCGK_	DS(0.777)LIT(0.958)PHVS(0.763)RS(0.177)S(0.162)T(0.162)PRES(1)PCGK	105.58	3	877.675	TRUE		GO:0005643;GO:0005635;GO:0044428;GO:0005634;GO:0005829;GO:0031967;GO:0043231;GO:0044444;GO:0044446;GO:0005737;GO:0043229;GO:0046930;GO:0016021;GO:0044424;GO:0005622;GO:0012505;GO:0031224;GO:0031975;GO:0043227;GO:0043234;GO:0044422;GO:0044425;GO:0044464;GO:0005623;GO:0016020;GO:0032991;GO:0043226;GO:0005575;GO:0008536;GO:0008270;GO:0017016;GO:0031267;GO:0046914;GO:0003755;GO:0046872;GO:0051020;GO:…								0							0		0.119322	-0.11694	0.00119112	0.167062	0.933541	0		0.0567974	-0.0592225	-0.00121255	0.0820385	0.869502	0	-0.0927768			-0.0927768	0
155	A6NKT7;P0DJD0;P0DJD1;Q99666;O14715;P49792	RanBP2-like and GRIP domain-containing protein 3;RANBP2-like and GRIP domain-containing protein 1;RANBP2-like and GRIP domain-containing protein 2;RANBP2-like and GRIP domain-containing protein 5/6;RANBP2-like and GRIP domain-containing protein 8;E3 SUMO-protein ligase RanBP2	RGPD3;RGPD1;RGPD2;RGPD5;RGPD8;RANBP2	S	1479;1463;1471;1478;1478;2454	AKTAQEKDSLITPHVSRSSTPRESPCGKIAV	_DSLIT(ph)PHVS(ph)R_	DSLIT(1)PHVS(1)R	153.79	2	642.773	TRUE		GO:0005643;GO:0005635;GO:0044428;GO:0005634;GO:0005829;GO:0031967;GO:0043231;GO:0044444;GO:0044446;GO:0005737;GO:0043229;GO:0046930;GO:0016021;GO:0044424;GO:0005622;GO:0012505;GO:0031224;GO:0031975;GO:0043227;GO:0043234;GO:0044422;GO:0044425;GO:0044464;GO:0005623;GO:0016020;GO:0032991;GO:0043226;GO:0005575;GO:0008536;GO:0008270;GO:0017016;GO:0031267;GO:0046914;GO:0003755;GO:0046872;GO:0051020;GO:…		-0.0648456		-0.0170751	-0.0409603	0.0337788	0.914753	0	-0.0361036		0.0237463	-0.00617864	0.0423203	0.933857	0	0.0318123	0.190584	-0.0347087	0.0625625	0.115751	0.933541	0	0.0409187	0.162835	0.0258523	0.0765352	0.0751162	0.65089	0	-0.0719372	0.221362	-0.0548045	0.0315401	0.164614	0.917659
156	A6NKT7;Q99666;O14715;P49792	RanBP2-like and GRIP domain-containing protein 3;RANBP2-like and GRIP domain-containing protein 5/6;RANBP2-like and GRIP domain-containing protein 8;E3 SUMO-protein ligase RanBP2	RGPD3;RGPD5;RGPD8;RANBP2	S	1275;1274;1274;2250	DDSVSSSSVHASPLASSPVRKNLFHFDESTT;DDSVSSSSVHASPLASSPVRKNLFRFDESTT;DDSVSSSSVHASPLASSPVRKNLFRFGESTT	_EDALDDSVSSSSVHASPLAS(ph)SPVRK_	EDALDDSVSSSSVHAS(0.001)PLAS(0.608)S(0.391)PVRK	119.37	3	874.408	FALSE		GO:0005643;GO:0005635;GO:0044428;GO:0005634;GO:0005829;GO:0031967;GO:0043231;GO:0044444;GO:0044446;GO:0005737;GO:0043229;GO:0046930;GO:0016021;GO:0044424;GO:0005622;GO:0012505;GO:0031224;GO:0031975;GO:0043227;GO:0043234;GO:0044422;GO:0044425;GO:0044464;GO:0005623;GO:0016020;GO:0032991;GO:0043226;GO:0005575;GO:0008536;GO:0008270;GO:0017016;GO:0031267;GO:0046914;GO:0003755;GO:0046872;GO:0051020;GO:…		0.0191994	0.00791839	0.178965	0.0686942	0.0956636		0	0.0855403	0.0231962	0.148754	0.0858301	0.0627793		0	-0.0441536	-0.0220342		-0.0330939	0.0156408		0	-0.0663508	-0.118595		-0.0924731	0.0369425		0	-0.0796105		-0.101025	-0.0903177	0.0151423
157	A6NKT7;Q99666;O14715;P49792	RanBP2-like and GRIP domain-containing protein 3;RANBP2-like and GRIP domain-containing protein 5/6;RANBP2-like and GRIP domain-containing protein 8;E3 SUMO-protein ligase RanBP2	RGPD3;RGPD5;RGPD8;RANBP2	S	1276;1275;1275;2251	DSVSSSSVHASPLASSPVRKNLFHFDESTTG;DSVSSSSVHASPLASSPVRKNLFRFDESTTG;DSVSSSSVHASPLASSPVRKNLFRFGESTTG	_EDALDDSVSSSSVHASPLASS(ph)PVRK_	EDALDDSVSSSSVHAS(0.01)PLAS(0.464)S(0.526)PVRK	119.37	3	874.408	FALSE	CDK1;	GO:0005643;GO:0005635;GO:0044428;GO:0005634;GO:0005829;GO:0031967;GO:0043231;GO:0044444;GO:0044446;GO:0005737;GO:0043229;GO:0046930;GO:0016021;GO:0044424;GO:0005622;GO:0012505;GO:0031224;GO:0031975;GO:0043227;GO:0043234;GO:0044422;GO:0044425;GO:0044464;GO:0005623;GO:0016020;GO:0032991;GO:0043226;GO:0005575;GO:0008536;GO:0008270;GO:0017016;GO:0031267;GO:0046914;GO:0003755;GO:0046872;GO:0051020;GO:…		0.0191994	0.00791839	0.178965	0.0686942	0.0956636		0	0.0855403	0.0231962	0.148754	0.0858301	0.0627793		0	-0.0441536	0.0121621		-0.0159957	0.0398212		0	-0.0663508	-0.0676659		-0.0670083	0.000929926		0	-0.0467237	-0.0937296	-0.101025	-0.0804927	0.0294715
158	A6NKT7;P0DJD0;P0DJD1;Q99666;O14715;Q99666-2;P49792	RanBP2-like and GRIP domain-containing protein 3;RANBP2-like and GRIP domain-containing protein 1;RANBP2-like and GRIP domain-containing protein 2;RANBP2-like and GRIP domain-containing protein 5/6;RANBP2-like and GRIP domain-containing protein 8;E3 SUMO-protein ligase RanBP2	RGPD3;RGPD1;RGPD2;RGPD5;RGPD8;RANBP2	S	128;119;127;128;128;128	RAEYWVERAAKLFPGSPAIYKLKEQLLDCEG;RAKYWLERAAKLFPGSPAIYKLKEQLLDCEG;RAKYWVERAAKLFPGSPAIYKLKEQLLDCEG	_LFPGS(ph)PAIYK_	LFPGS(0.992)PAIY(0.008)K	80.245	2	586.791	TRUE		GO:0005643;GO:0005635;GO:0044428;GO:0005634;GO:0005829;GO:0031967;GO:0043231;GO:0044444;GO:0044446;GO:0005737;GO:0043229;GO:0046930;GO:0016021;GO:0044424;GO:0005622;GO:0012505;GO:0031224;GO:0031975;GO:0043227;GO:0043234;GO:0044422;GO:0044425;GO:0044464;GO:0005623;GO:0016020;GO:0032991;GO:0043226;GO:0005575;GO:0008536;GO:0008270;GO:0017016;GO:0031267;GO:0046914;GO:0003755;GO:0046872;GO:0051020;GO:…		-0.15409	-0.00248256	0.00418937	-0.0507944	0.0895188	0.914753	0	-0.0119273	0.00106968	-0.0759482	-0.0289353	0.0412298	0.933857	0							0							0
159	A6NKT7;P0DJD0;P0DJD1;Q99666;O14715;Q99666-2;P49792	RanBP2-like and GRIP domain-containing protein 3;RANBP2-like and GRIP domain-containing protein 1;RANBP2-like and GRIP domain-containing protein 2;RANBP2-like and GRIP domain-containing protein 5/6;RANBP2-like and GRIP domain-containing protein 8;E3 SUMO-protein ligase RanBP2	RGPD3;RGPD1;RGPD2;RGPD5;RGPD8;RANBP2	S	768;758;766;767;767;767	ELEDYSEGGPLYKNGSLRNADSEIKHSTPSP;ELENYSEGGPLYKNGSLRNADSEIKHSTPSP	_NGS(ph)LRNADSEIK_	NGS(1)LRNADSEIK	133.23	2	692.317	TRUE		GO:0005643;GO:0005635;GO:0044428;GO:0005634;GO:0005829;GO:0031967;GO:0043231;GO:0044444;GO:0044446;GO:0005737;GO:0043229;GO:0046930;GO:0016021;GO:0044424;GO:0005622;GO:0012505;GO:0031224;GO:0031975;GO:0043227;GO:0043234;GO:0044422;GO:0044425;GO:0044464;GO:0005623;GO:0016020;GO:0032991;GO:0043226;GO:0005575;GO:0008536;GO:0008270;GO:0017016;GO:0031267;GO:0046914;GO:0003755;GO:0046872;GO:0051020;GO:…		0.0921239	-0.179004	0.144984	0.0193678	0.173816	0.914753	0	-0.145518	0.0160401	0.0975021	-0.0106585	0.12369	0.933857	0							0							0	0.0537697	-0.190407	-0.090011	-0.0755493	0.122729	0.973465
160	A6NKT7;P0DJD0;P0DJD1;Q99666;O14715	RanBP2-like and GRIP domain-containing protein 3;RANBP2-like and GRIP domain-containing protein 1;RANBP2-like and GRIP domain-containing protein 2;RANBP2-like and GRIP domain-containing protein 5/6;RANBP2-like and GRIP domain-containing protein 8	RGPD3;RGPD1;RGPD2;RGPD5;RGPD8	S	1303;1287;1295;1302;1302	STTGSNFSFKSALSLSKSPAKLNQSGTSVGT	_SALSLS(ph)KSPAK_	SALSLS(0.517)KS(0.483)PAK	121.42	2	584.802	FALSE						0.0778665	0.0778665	0		0			0.0314143	0.0314143	0		0							0							0
161	A6NKT7;P0DJD0;P0DJD1;Q99666;O14715	RanBP2-like and GRIP domain-containing protein 3;RANBP2-like and GRIP domain-containing protein 1;RANBP2-like and GRIP domain-containing protein 2;RANBP2-like and GRIP domain-containing protein 5/6;RANBP2-like and GRIP domain-containing protein 8	RGPD3;RGPD1;RGPD2;RGPD5;RGPD8	S	1305;1289;1297;1304;1304	TGSNFSFKSALSLSKSPAKLNQSGTSVGTDE	_SALSLSKS(ph)PAK_	SALSLS(0.01)KS(0.99)PAK	162.7	2	584.802	TRUE				-0.0602711	-0.0699327	0.0650574	-0.0217155	0.0753026	0.914753	0	0.0051376	-0.0469632	0.049528	0.0025675	0.0482969	0.933857	0							0							0
162	A6NKT7;P0DJD0;P0DJD1;P49792	RanBP2-like and GRIP domain-containing protein 3;RANBP2-like and GRIP domain-containing protein 1;RANBP2-like and GRIP domain-containing protein 2;E3 SUMO-protein ligase RanBP2	RGPD3;RGPD1;RGPD2;RANBP2	S	797;787;795;796	SPTKYSLSPSKSYKYSPKTPPRWAEDQNSLL;SPTRYSLSPSKSYKYSPKTPPRWAEDQNSLL	_SYKYS(ph)PK_	SYKYS(1)PK	130.41	2	476.712	TRUE		GO:0005643;GO:0005635;GO:0044428;GO:0005634;GO:0005829;GO:0031967;GO:0043231;GO:0044444;GO:0044446;GO:0005737;GO:0043229;GO:0046930;GO:0016021;GO:0044424;GO:0005622;GO:0012505;GO:0031224;GO:0031975;GO:0043227;GO:0043234;GO:0044422;GO:0044425;GO:0044464;GO:0005623;GO:0016020;GO:0032991;GO:0043226;GO:0005575;GO:0008536;GO:0008270;GO:0017016;GO:0031267;GO:0046914;GO:0003755;GO:0046872;GO:0051020;GO:…			-0.0786986		-0.0786986	0		0		-0.10534		-0.10534	0		0		0.131458	-0.0733884	0.0290349	0.144848	0.933541	0		0.0651684	-0.102091	-0.0184611	0.11827	0.896642	0	0.0303163	0.0301543	-0.0168245	0.0145487	0.0271701	0.917659
163	A6NL88	Protein shisa-7	SHISA7	S	12	____MPALLLLVLLASSAGQARARPSNATSA	_(ac)MPALLLLVLLAS(ph)SAGQAR_	MPALLLLVLLAS(0.536)S(0.464)AGQAR	55.815	3	649.356	FALSE		GO:0016021;GO:0031224;GO:0044425;GO:0016020;GO:0005575;		0.0195317	0.0646077	0.0461244	0.0434213	0.0226593		0	-0.0185166	-0.147769	-0.0316912	-0.0659923	0.0711264		0		-0.0954035	-0.063971	-0.0796872	0.0222261		0		-0.073205	0.168777	0.0477859	0.171107		0
164	A6NL88	Protein shisa-7	SHISA7	S	13	___MPALLLLVLLASSAGQARARPSNATSAE	_(ac)MPALLLLVLLASS(ph)AGQAR_	MPALLLLVLLAS(0.377)S(0.623)AGQAR	68.751	2	973.531	FALSE		GO:0016021;GO:0031224;GO:0044425;GO:0016020;GO:0005575;		0.0255107	0.0646077	0.0461244	0.0454143	0.0195582		0	-0.0152522	-0.147769	-0.0313681	-0.0647964	0.0723068		0		-0.00425515	-0.0586537	-0.0314544	0.0384656		0		-0.0829289	0.0950574	0.00606422	0.125855		0
165	A6NMS7;A6NM11	Leucine-rich repeat-containing protein 37A;Leucine-rich repeat-containing protein 37A2	LRRC37A;LRRC37A2	S	2;2	______________MSSAQCPALVCVMSRLR	_M(ox)S(ph)SAQCPALVCVMSR_	MS(0.526)S(0.474)AQCPALVCVMSR	50.944	2	896.866	FALSE										0							0							0							0	0.0915614		-0.266937	-0.0876877	0.253497
166	A6NNC1	Putative POM121-like protein 1-like		S	557	APVSGKKHRPPGPLFSSSDPLPATSSHSRDS	_PPGPLFS(ph)SSDPLPATSSHSR_	PPGPLFS(0.333)S(0.333)S(0.333)DPLPATSSHSR	41.911	3	706.328	FALSE		GO:0016021;GO:0031224;GO:0044425;GO:0016020;GO:0005575;								0							0							0							0
167	A6NNC1	Putative POM121-like protein 1-like		S	558	PVSGKKHRPPGPLFSSSDPLPATSSHSRDSA	_PPGPLFS(ph)SSDPLPATSSHSR_	PPGPLFS(0.333)S(0.333)S(0.333)DPLPATSSHSR	41.911	3	706.328	FALSE		GO:0016021;GO:0031224;GO:0044425;GO:0016020;GO:0005575;								0							0							0							0
168	A6NNC1	Putative POM121-like protein 1-like		S	559	VSGKKHRPPGPLFSSSDPLPATSSHSRDSAQ	_PPGPLFS(ph)SSDPLPATSSHSR_	PPGPLFS(0.333)S(0.333)S(0.333)DPLPATSSHSR	41.911	3	706.328	FALSE		GO:0016021;GO:0031224;GO:0044425;GO:0016020;GO:0005575;								0							0							0							0
169	Q5VT03;B1AL46;A6NNL0	NUT family member 2D;NUT family member 2E;NUT family member 2B	NUTM2D;NUTM2E;NUTM2B	S	728;800;800	GLLSPEKWGPQGTHQSPSAERRGLNLAPSPA	_WGPQGTHQS(ph)PSAER_	WGPQGT(0.015)HQS(0.626)PS(0.359)AER	57.52	2	809.344	FALSE				-0.267373			-0.267373	0		0	-0.1354			-0.1354	0		0							0							0
170	A7E2V4-5;A7E2V4;A7E2V4-3;A7E2V4-4;A7E2V4-2	Zinc finger SWIM domain-containing protein 8	ZSWIM8	S	1153	HTGMASIDSSAPETTSDSSPTLSRRPLRGGW	_HTGMASIDSSAPETTS(ph)DSS(ph)PTLSR_	HTGMASIDSSAPET(0.001)T(0.035)S(0.952)DS(0.035)S(0.806)PT(0.17)LS(0.001)R	127.01	3	865.682	TRUE		GO:0008270;GO:0046914;GO:0046872;GO:0043169;GO:0043167;GO:0005488;GO:0003674;				-0.00104106	-0.00104106	0		0			0.0346666	0.0346666	0		0	0.0528862	0.0473917	0.0102877	0.0368552	0.0231716	0.933541	0	0.157185	0.0797462	0.0373939	0.0914416	0.0607457	0.55563	0	-0.0356036		0.0559963	0.0101963	0.0647709	0.917659
171	A7E2V4-5;A7E2V4;A7E2V4-3;A7E2V4-4;A7E2V4-2	Zinc finger SWIM domain-containing protein 8	ZSWIM8	S	1155	GMASIDSSAPETTSDSSPTLSRRPLRGGWAP	_HTGMASIDSSAPETTSDS(ph)S(ph)PTLSR_	HTGMASIDSSAPET(0.03)T(0.08)S(0.187)DS(0.808)S(0.659)PT(0.235)LS(0.001)R	127.11	3	865.682	TRUE		GO:0008270;GO:0046914;GO:0046872;GO:0043169;GO:0043167;GO:0005488;GO:0003674;				-0.0657664	-0.0657664	0		0			-0.0559896	-0.0559896	0		0	-0.0651936			-0.0651936	0		0			0.0373939	0.0373939	0		0
172	A7E2V4-5;A7E2V4;A7E2V4-3;A7E2V4-4;A7E2V4-2	Zinc finger SWIM domain-containing protein 8	ZSWIM8	S	1156	MASIDSSAPETTSDSSPTLSRRPLRGGWAPT	_HTGMASIDSSAPETTSDSS(ph)PTLSR_	HTGMASIDSSAPETTS(0.004)DS(0.056)S(0.872)PT(0.066)LS(0.002)R	130.01	3	839.027	TRUE		GO:0008270;GO:0046914;GO:0046872;GO:0043169;GO:0043167;GO:0005488;GO:0003674;			0.00736365	0.102087	0.0547254	0.0669796	0.92212	0		-0.00535214	0.0981332	0.0463905	0.0731752	0.939509	0	0.0528862	0.139155		0.0960204	0.061001	0.730994	0	0.157185	0.0785789		0.117882	0.0555827	0.390682	0	0.0593741	-0.119701	0.132479	0.0240508	0.129748	0.917659
173	A7E2V4-5;A7E2V4;A7E2V4-3;A7E2V4-4;A7E2V4-2	Zinc finger SWIM domain-containing protein 8	ZSWIM8	S	48	EAESLCQNWRGWRKQSAGPNSPTGGGGGGGS	_KQS(ph)AGPNS(ph)PTGGGGGGGSGGTR_	KQS(1)AGPNS(0.977)PT(0.023)GGGGGGGSGGTR	180.38	2	1002.4	TRUE		GO:0008270;GO:0046914;GO:0046872;GO:0043169;GO:0043167;GO:0005488;GO:0003674;		-0.101176	-0.203551	0.163999	-0.0469093	0.189689	0.914753	0	0.000650954	0.00976773	0.0796418	0.0300202	0.0432147	0.936641	0	0.029262	0.0548428	-0.0102151	0.0246299	0.0327754	0.933541	0	0.0840756	0.00879608	-0.0901169	0.000918247	0.087363	0.865889	0	0.125774	0.0135955	-0.0648322	0.0248458	0.0957998	0.917659
174	A7E2V4-5;A7E2V4;A7E2V4-3;A7E2V4-4;A7E2V4-2	Zinc finger SWIM domain-containing protein 8	ZSWIM8	S	53	CQNWRGWRKQSAGPNSPTGGGGGGGSGGTRM	_KQS(ph)AGPNS(ph)PTGGGGGGGSGGTR_	KQS(1)AGPNS(1)PTGGGGGGGSGGTR	180.38	2	1002.4	TRUE		GO:0008270;GO:0046914;GO:0046872;GO:0043169;GO:0043167;GO:0005488;GO:0003674;		0.0211893	0.158995	0.0121729	0.0641192	0.0822888	0.92212	0	0.0663259	0.0700143	-0.0562186	0.0267072	0.0718395	0.933857	0	0.0179511	0.0570953	-0.0695201	0.00184209	0.0648266	0.933541	0	0.0840756	0.00879608	-0.0901169	0.000918247	0.087363	0.865889	0	0.125774	0.0402066	0.0195921	0.0618576	0.0563047	0.917659
175	A7KAX9-2;A7KAX9	Rho GTPase-activating protein 32	ARHGAP32	S	856	SQCQTPGSTASSEPVSPLQEKLSPFFTLDLS	_DAETGSSQCQTPGSTASSEPVS(ph)PLQEK_	DAETGSSQCQTPGSTASSEPVS(1)PLQEK	169.51	3	953.406	TRUE		GO:0000139;GO:0005789;GO:0010008;GO:0014069;GO:0044430;GO:0044431;GO:0044432;GO:0044440;GO:0005768;GO:0005783;GO:0005794;GO:0005829;GO:0005856;GO:0005938;GO:0044327;GO:0043197;GO:0043231;GO:0043232;GO:0044444;GO:0044446;GO:0005737;GO:0030425;GO:0043229;GO:0044309;GO:0005886;GO:0042175;GO:0043005;GO:0044424;GO:0044463;GO:0045211;GO:0005622;GO:0012505;GO:0031090;GO:0042995;GO:0071944;GO:0097060;GO:…		0.0093659	-0.0708826	-0.0114859	-0.0243342	0.0416385	0.914753	0	-0.0132372	-0.0682601	0.0464384	-0.0116863	0.057365	0.933857	0							0							0
176	A7KAX9-2;A7KAX9	Rho GTPase-activating protein 32	ARHGAP32	S	952	STWDKCVEERDATNRSPTQIVKMKTNETVAQ	_DATNRS(ph)PTQIVK_	DATNRS(0.997)PT(0.002)QIVK	121.92	3	470.564	TRUE		GO:0000139;GO:0005789;GO:0010008;GO:0014069;GO:0044430;GO:0044431;GO:0044432;GO:0044440;GO:0005768;GO:0005783;GO:0005794;GO:0005829;GO:0005856;GO:0005938;GO:0044327;GO:0043197;GO:0043231;GO:0043232;GO:0044444;GO:0044446;GO:0005737;GO:0030425;GO:0043229;GO:0044309;GO:0005886;GO:0042175;GO:0043005;GO:0044424;GO:0044463;GO:0045211;GO:0005622;GO:0012505;GO:0031090;GO:0042995;GO:0071944;GO:0097060;GO:…		-0.0396862	-0.0139407	0.0163376	-0.0124298	0.0280425	0.914753	0	0.0332629	-0.01895	-0.0544981	-0.0133951	0.0441434	0.933857	0	-0.0443267	0.0481698	0.0127137	0.00551894	0.0466661	0.933541	0	0.00543792	0.047377	-0.00238207	0.016811	0.0267582	0.865271	0	-0.00256993	0.0593362	-0.0503024	0.00215462	0.0549718	0.917659
177	A7KAX9-2;A7KAX9	Rho GTPase-activating protein 32	ARHGAP32	S	871	SPLQEKLSPFFTLDLSPTEDKSSKPSSFTEK	_LSPFFTLDLS(ph)PTEDK_	LSPFFTLDLS(1)PTEDK	234.51	2	895.418	TRUE		GO:0000139;GO:0005789;GO:0010008;GO:0014069;GO:0044430;GO:0044431;GO:0044432;GO:0044440;GO:0005768;GO:0005783;GO:0005794;GO:0005829;GO:0005856;GO:0005938;GO:0044327;GO:0043197;GO:0043231;GO:0043232;GO:0044444;GO:0044446;GO:0005737;GO:0030425;GO:0043229;GO:0044309;GO:0005886;GO:0042175;GO:0043005;GO:0044424;GO:0044463;GO:0045211;GO:0005622;GO:0012505;GO:0031090;GO:0042995;GO:0071944;GO:0097060;GO:…		0.0158625	-0.156655	0.0716246	-0.023056	0.119012	0.914753	0	0.0132587	0.0918046	0.027339	0.0441341	0.0418799	0.939509	0		0.0806986		0.0806986	0		0		-0.0769316		-0.0769316	0		0	0.000173683	-0.128859	0.127314	-0.000457328	0.128088	0.917659
178	A7KAX9-2;A7KAX9	Rho GTPase-activating protein 32	ARHGAP32	S	703	KAMALKGGRAEGTLRSAKSEESLTSLHAVDG	_S(ph)AKSEESLTSLHAVDGDSK_	S(0.774)AKS(0.123)EES(0.044)LT(0.044)S(0.015)LHAVDGDSK	126.96	3	680.976	TRUE		GO:0000139;GO:0005789;GO:0010008;GO:0014069;GO:0044430;GO:0044431;GO:0044432;GO:0044440;GO:0005768;GO:0005783;GO:0005794;GO:0005829;GO:0005856;GO:0005938;GO:0044327;GO:0043197;GO:0043231;GO:0043232;GO:0044444;GO:0044446;GO:0005737;GO:0030425;GO:0043229;GO:0044309;GO:0005886;GO:0042175;GO:0043005;GO:0044424;GO:0044463;GO:0045211;GO:0005622;GO:0012505;GO:0031090;GO:0042995;GO:0071944;GO:0097060;GO:…								0							0			-0.173449	-0.173449	0		0			0.00166218	0.00166218	0		0	0.046261	-0.0366183	-0.0772952	-0.0225509	0.0629679	0.921498
179	A7KAX9-2;A7KAX9	Rho GTPase-activating protein 32	ARHGAP32	S	706	ALKGGRAEGTLRSAKSEESLTSLHAVDGDSK	_S(ph)EESLTSLHAVDGDSK_	S(1)EESLTSLHAVDGDSK	154.46	2	877.878	TRUE		GO:0000139;GO:0005789;GO:0010008;GO:0014069;GO:0044430;GO:0044431;GO:0044432;GO:0044440;GO:0005768;GO:0005783;GO:0005794;GO:0005829;GO:0005856;GO:0005938;GO:0044327;GO:0043197;GO:0043231;GO:0043232;GO:0044444;GO:0044446;GO:0005737;GO:0030425;GO:0043229;GO:0044309;GO:0005886;GO:0042175;GO:0043005;GO:0044424;GO:0044463;GO:0045211;GO:0005622;GO:0012505;GO:0031090;GO:0042995;GO:0071944;GO:0097060;GO:…		-0.0897279	-0.0192923	-0.0172003	-0.0420735	0.0412831	0.914753	0	0.0683714	-0.0632583	-0.0174507	-0.00411253	0.0668208	0.933857	0	-0.0176066	0.0959709	-0.149342	-0.0236593	0.122769	0.933652	0	0.0680374	-0.0899404	-0.0771134	-0.0330055	0.0877404	0.954273	0	0.024896	-0.0520225	-0.0341871	-0.0204379	0.0402603	0.922201
180	A7MBM2	Protein dispatched homolog 2	DISP2	S	1362	TVYDPSLPASHHSSLSWKGRGGPGDGSPVVL	_ETVYDPSLPASHHSSLS(ph)WK_	ETVYDPSLPAS(0.002)HHS(0.162)S(0.189)LS(0.647)WK	58.107	3	741.004	FALSE		GO:0016021;GO:0031224;GO:0044425;GO:0016020;GO:0005575;GO:0007224;GO:0007166;GO:0007165;GO:0050794;GO:0007154;GO:0050789;GO:0051716;GO:0009987;GO:0023052;GO:0050896;GO:0065007;GO:0008150;		-0.92786			-0.92786	0		0	-0.709921			-0.709921	0		0							0							0
181	A7MCY6	TANK-binding kinase 1-binding protein 1	TBKBP1	S	504	PRAYGSELYGPGRPLSPRRAFEGIRLRFEKQ	_AYGSELYGPGRPLS(ph)PR_	AYGSELYGPGRPLS(1)PR	120.9	2	900.427	TRUE		GO:0045087;GO:0006952;GO:0006950;GO:0006955;GO:0002376;GO:0050896;GO:0008150;		0.0857186	-0.0412355	0.131808	0.0587638	0.0896156	0.92212	0	0.0340667	-0.0807347	0.114922	0.0227512	0.0983177	0.933857	0	-0.0541328	-0.0554581	-0.0668103	-0.0588004	0.00696835	0.961773	0	-0.110878	-0.0861818	-0.110556	-0.102539	0.0141662	0.494229	0	-0.099338	0.0910335	-0.0333031	-0.0138692	0.0966622	0.917777
182	A7MCY6	TANK-binding kinase 1-binding protein 1	TBKBP1	S	349	HSPLSQRHSPAPQCPSPSPPARAAPPCPPCQ	_HSPAPQCPS(ph)PS(ph)PPAR_	HSPAPQCPS(1)PS(1)PPAR	116.13	3	582.567	TRUE		GO:0045087;GO:0006952;GO:0006950;GO:0006955;GO:0002376;GO:0050896;GO:0008150;		0.0570953	-0.00142683	0.153038	0.069569	0.0779845	0.92212	0	0.0258382	-0.00569518	0.068883	0.0296753	0.0374369	0.934101	0	-0.103909	-0.0267705	-0.0139742	-0.048218	0.0486527	0.961773	0	-0.127797	-0.0470801	-0.0572856	-0.0773876	0.0439531	0.728325	0
183	A7MCY6	TANK-binding kinase 1-binding protein 1	TBKBP1	S	351	PLSQRHSPAPQCPSPSPPARAAPPCPPCQSP	_HSPAPQCPS(ph)PS(ph)PPAR_	HSPAPQCPS(1)PS(1)PPAR	116.13	3	582.567	TRUE		GO:0045087;GO:0006952;GO:0006950;GO:0006955;GO:0002376;GO:0050896;GO:0008150;		0.0570953	-0.00142683	0.153038	0.069569	0.0779845	0.92212	0	0.0258382	-0.00569518	0.068883	0.0296753	0.0374369	0.934101	0	-0.103909	-0.0267705	-0.0139742	-0.048218	0.0486527	0.961773	0	-0.127797	-0.0470801	-0.0572856	-0.0773876	0.0439531	0.728444	0
184	A7MCY6	TANK-binding kinase 1-binding protein 1	TBKBP1	S	415	SPVPPSCQSPSPQRRSPVPPSCPAPQPRPPP	_S(ph)PVPPSCPAPQPRPPPPPPPGER_	S(1)PVPPSCPAPQPRPPPPPPPGER	96.562	3	831.07	TRUE		GO:0045087;GO:0006952;GO:0006950;GO:0006955;GO:0002376;GO:0050896;GO:0008150;		0.0357098	0.00727825	0.0879587	0.0436489	0.040922	0.92212	0	-0.0237234	-0.00851501	0.0365616	0.00144108	0.0313515	0.933857	0							0							0	-0.247928	0.119882	0.240279	0.0374111	0.254338	0.917659
185	A8CG34;A8CG34-2;Q96HA1;Q96HA1-2;Q96HA1-3	Nuclear envelope pore membrane protein POM 121C;Nuclear envelope pore membrane protein POM 121	POM121C;POM121	S	671;694	PPTLQAETATKPQATSAPSPAPKQSFLFGTQ	_APPTLQAETATKPQATS(ph)APSPAPK_	APPTLQAETATKPQAT(0.143)S(0.555)APS(0.301)PAPK	69.765	3	814.076	FALSE		GO:0005643;GO:0031965;GO:0005635;GO:0005789;GO:0044428;GO:0044432;GO:0005634;GO:0005783;GO:0031967;GO:0043231;GO:0044444;GO:0044446;GO:0005737;GO:0043229;GO:0046930;GO:0016021;GO:0042175;GO:0044424;GO:0005622;GO:0012505;GO:0031090;GO:0031224;GO:0031975;GO:0043227;GO:0043234;GO:0044422;GO:0044425;GO:0044464;GO:0005623;GO:0016020;GO:0032991;GO:0043226;GO:0005575;GO:0005515;GO:0005488;GO:0003674;GO:…								0							0		-0.0418615		-0.0418615	0		0		-0.117735		-0.117735	0		0
186	A8CG34;A8CG34-2;Q96HA1;Q96HA1-2;Q96HA1-3	Nuclear envelope pore membrane protein POM 121C;Nuclear envelope pore membrane protein POM 121	POM121C;POM121	S	674;697	LQAETATKPQATSAPSPAPKQSFLFGTQNTS	_APPTLQAETATKPQATSAPS(ph)PAPK_	APPTLQAETATKPQATSAPS(1)PAPK	118.76	3	814.076	TRUE		GO:0005643;GO:0031965;GO:0005635;GO:0005789;GO:0044428;GO:0044432;GO:0005634;GO:0005783;GO:0031967;GO:0043231;GO:0044444;GO:0044446;GO:0005737;GO:0043229;GO:0046930;GO:0016021;GO:0042175;GO:0044424;GO:0005622;GO:0012505;GO:0031090;GO:0031224;GO:0031975;GO:0043227;GO:0043234;GO:0044422;GO:0044425;GO:0044464;GO:0005623;GO:0016020;GO:0032991;GO:0043226;GO:0005575;GO:0005515;GO:0005488;GO:0003674;GO:…		-0.085144	-0.019315	0.0563027	-0.0160521	0.0707798	0.914753	0	-0.0164639	0.0487111	-0.0952042	-0.0209857	0.0720641	0.933857	0	0.0434802	0.0205684	-0.128561	-0.0215041	0.0934189	0.933541	0	-0.214101	-0.0856829	-0.43043	-0.243405	0.174232	0.212823	0		-0.0832198	-0.228913	-0.156067	0.103021	0.397481
187	A8CG34;A8CG34-2;Q96HA1;Q96HA1-2;Q96HA1-3	Nuclear envelope pore membrane protein POM 121C;Nuclear envelope pore membrane protein POM 121	POM121C;POM121	S	355;378	ASFVPKPGSLKRGLNSQSSDDHLNKRSRSSS	_GLNS(ph)QSSDDHLNK_	GLNS(1)QSSDDHLNK	152.89	2	747.815	TRUE		GO:0005643;GO:0031965;GO:0005635;GO:0005789;GO:0044428;GO:0044432;GO:0005634;GO:0005783;GO:0031967;GO:0043231;GO:0044444;GO:0044446;GO:0005737;GO:0043229;GO:0046930;GO:0016021;GO:0042175;GO:0044424;GO:0005622;GO:0012505;GO:0031090;GO:0031224;GO:0031975;GO:0043227;GO:0043234;GO:0044422;GO:0044425;GO:0044464;GO:0005623;GO:0016020;GO:0032991;GO:0043226;GO:0005575;GO:0005515;GO:0005488;GO:0003674;GO:…								0							0	-0.0713737	-0.481618	-0.076968	-0.209986	0.235256	0.543804	0	-0.219488	-0.216245	-0.449247	-0.294993	0.133597	0.115783	0	0.184067	0.312748	-0.16714	0.109892	0.248394	0.917659
188	A8CG34;A8CG34-2;Q96HA1;Q96HA1-2;Q96HA1-3	Nuclear envelope pore membrane protein POM 121C;Nuclear envelope pore membrane protein POM 121	POM121C;POM121	S	357;380	FVPKPGSLKRGLNSQSSDDHLNKRSRSSSMS	_GLNSQS(ph)SDDHLNKR_	GLNS(0.006)QS(0.91)S(0.084)DDHLNKR	106.93	3	550.913	TRUE		GO:0005643;GO:0031965;GO:0005635;GO:0005789;GO:0044428;GO:0044432;GO:0005634;GO:0005783;GO:0031967;GO:0043231;GO:0044444;GO:0044446;GO:0005737;GO:0043229;GO:0046930;GO:0016021;GO:0042175;GO:0044424;GO:0005622;GO:0012505;GO:0031090;GO:0031224;GO:0031975;GO:0043227;GO:0043234;GO:0044422;GO:0044425;GO:0044464;GO:0005623;GO:0016020;GO:0032991;GO:0043226;GO:0005575;GO:0005515;GO:0005488;GO:0003674;GO:…		-0.0342528	-0.0612352		-0.047744	0.0190794	0.914753	0	-0.0312136	0.0169514		-0.00713113	0.0340578	0.933857	0		-0.0689899	0.0840201	0.0075151	0.108194	0.933541	0		-0.0051376	-0.0438729	-0.0245053	0.02739	0.967566	0
189	A8CG34;A8CG34-2;Q96HA1;Q96HA1-2;Q96HA1-3	Nuclear envelope pore membrane protein POM 121C;Nuclear envelope pore membrane protein POM 121	POM121C;POM121	S	358;381	VPKPGSLKRGLNSQSSDDHLNKRSRSSSMSS	_GLNS(ph)QSS(ph)DDHLNKR_	GLNS(0.976)QS(0.025)S(0.999)DDHLNKR	152.89	2	865.848	TRUE		GO:0005643;GO:0031965;GO:0005635;GO:0005789;GO:0044428;GO:0044432;GO:0005634;GO:0005783;GO:0031967;GO:0043231;GO:0044444;GO:0044446;GO:0005737;GO:0043229;GO:0046930;GO:0016021;GO:0042175;GO:0044424;GO:0005622;GO:0012505;GO:0031090;GO:0031224;GO:0031975;GO:0043227;GO:0043234;GO:0044422;GO:0044425;GO:0044464;GO:0005623;GO:0016020;GO:0032991;GO:0043226;GO:0005575;GO:0005515;GO:0005488;GO:0003674;GO:…			-0.121909	0.112968	-0.00447056	0.166083	0.914753	0		0.03183	-0.103667	-0.0359184	0.0958108	0.933857	0	-0.343854	-0.237254	-0.0149823	-0.198697	0.167792	0.591494	0	-0.219488	-0.184209	-0.449247	-0.284315	0.143921	0.126818	0	-0.196864	0.24346	0.327394	0.124663	0.281596	0.917659
190	A8CG34	Nuclear envelope pore membrane protein POM 121C	POM121C	S	80	AWWGLSREPRGSRPLSSFVQKARHRRTLFAS	_GSRPLS(ph)SFVQK_	GSRPLS(0.885)S(0.115)FVQK	137.81	2	643.319	TRUE		GO:0005643;GO:0031965;GO:0005635;GO:0005789;GO:0044428;GO:0044432;GO:0005634;GO:0005783;GO:0031967;GO:0043231;GO:0044444;GO:0044446;GO:0005737;GO:0043229;GO:0046930;GO:0016021;GO:0042175;GO:0044424;GO:0005622;GO:0012505;GO:0031090;GO:0031224;GO:0031975;GO:0043227;GO:0043234;GO:0044422;GO:0044425;GO:0044464;GO:0005623;GO:0016020;GO:0032991;GO:0043226;GO:0005575;GO:0005515;GO:0005488;GO:0003674;GO:…								0							0		-0.1109	0.230623	0.0598613	0.241493	0.933541	0		0.244361	-0.0548428	0.0947593	0.211569	0.865271	0	-0.564347	-0.191674	0.516698	-0.0797743	0.549141	0.973465
191	A8CG34	Nuclear envelope pore membrane protein POM 121C	POM121C	S	81	WWGLSREPRGSRPLSSFVQKARHRRTLFASP	_GSRPLSS(ph)FVQK_	GSRPLS(0.013)S(0.987)FVQK	137.81	3	429.215	TRUE		GO:0005643;GO:0031965;GO:0005635;GO:0005789;GO:0044428;GO:0044432;GO:0005634;GO:0005783;GO:0031967;GO:0043231;GO:0044444;GO:0044446;GO:0005737;GO:0043229;GO:0046930;GO:0016021;GO:0042175;GO:0044424;GO:0005622;GO:0012505;GO:0031090;GO:0031224;GO:0031975;GO:0043227;GO:0043234;GO:0044422;GO:0044425;GO:0044464;GO:0005623;GO:0016020;GO:0032991;GO:0043226;GO:0005575;GO:0005515;GO:0005488;GO:0003674;GO:…								0							0		-0.1109	0.258336	0.0737181	0.26109	0.933541	0		0.244361	-0.0780216	0.0831699	0.227959	0.865271	0	-0.564347	-0.191674	0.631081	-0.0416466	0.611672	0.973465
192	A8CG34;A8CG34-2	Nuclear envelope pore membrane protein POM 121C	POM121C	S	322	QIFLDGQENKRRRHDSSGSGHSAFEPLVASG	_HDS(ph)S(ph)GSGHSAFEPLVASGVPASFVPKPGSLK_	HDS(0.978)S(0.565)GS(0.397)GHS(0.06)AFEPLVASGVPASFVPKPGSLK	103.12	3	1070.49	TRUE		GO:0005643;GO:0031965;GO:0005635;GO:0005789;GO:0044428;GO:0044432;GO:0005634;GO:0005783;GO:0031967;GO:0043231;GO:0044444;GO:0044446;GO:0005737;GO:0043229;GO:0046930;GO:0016021;GO:0042175;GO:0044424;GO:0005622;GO:0012505;GO:0031090;GO:0031224;GO:0031975;GO:0043227;GO:0043234;GO:0044422;GO:0044425;GO:0044464;GO:0005623;GO:0016020;GO:0032991;GO:0043226;GO:0005575;GO:0005515;GO:0005488;GO:0003674;GO:…			0.0645329	-0.0295867	0.0174731	0.0665526	0.914753	0		-0.0539999	-0.243906	-0.148953	0.134284	0.933857	0		-0.0813145	-0.069927	-0.0756207	0.00805221	0.841935	0		-0.0909279	-0.0366289	-0.0637784	0.0383952	0.794198	0	-0.0135059	-0.0995619	0.133293	0.00674185	0.117741	0.917659
193	A8CG34;A8CG34-2	Nuclear envelope pore membrane protein POM 121C	POM121C	S	323	IFLDGQENKRRRHDSSGSGHSAFEPLVASGV	_RHDS(ph)S(ph)GSGHSAFEPLVASGVPASFVPK_	RHDS(0.883)S(0.733)GS(0.267)GHS(0.117)AFEPLVASGVPASFVPK	103.12	4	721.577	FALSE		GO:0005643;GO:0031965;GO:0005635;GO:0005789;GO:0044428;GO:0044432;GO:0005634;GO:0005783;GO:0031967;GO:0043231;GO:0044444;GO:0044446;GO:0005737;GO:0043229;GO:0046930;GO:0016021;GO:0042175;GO:0044424;GO:0005622;GO:0012505;GO:0031090;GO:0031224;GO:0031975;GO:0043227;GO:0043234;GO:0044422;GO:0044425;GO:0044464;GO:0005623;GO:0016020;GO:0032991;GO:0043226;GO:0005575;GO:0005515;GO:0005488;GO:0003674;GO:…			0.00791839	-0.022057	-0.00706931	0.0211958		0		-0.0510753	-0.270003	-0.160539	0.154805		0		-0.0609702	-0.0727277	-0.066849	0.00831378		0		-0.084755	-0.0671453	-0.0759501	0.0124519		0	0.00255481	-0.0717476	0.11245	0.0144191	0.0926703
194	A8CG34;A8CG34-2	Nuclear envelope pore membrane protein POM 121C	POM121C	S	325	LDGQENKRRRHDSSGSGHSAFEPLVASGVPA	_HDS(ph)SGS(ph)GHSAFEPLVASGVPASFVPKPGSLK_	HDS(0.532)S(0.532)GS(0.887)GHS(0.049)AFEPLVASGVPASFVPKPGSLK	103.12	4	803.123	TRUE		GO:0005643;GO:0031965;GO:0005635;GO:0005789;GO:0044428;GO:0044432;GO:0005634;GO:0005783;GO:0031967;GO:0043231;GO:0044444;GO:0044446;GO:0005737;GO:0043229;GO:0046930;GO:0016021;GO:0042175;GO:0044424;GO:0005622;GO:0012505;GO:0031090;GO:0031224;GO:0031975;GO:0043227;GO:0043234;GO:0044422;GO:0044425;GO:0044464;GO:0005623;GO:0016020;GO:0032991;GO:0043226;GO:0005575;GO:0005515;GO:0005488;GO:0003674;GO:…			0.00791839	-0.0158206	-0.00395112	0.016786	0.914753	0		-0.0336248	-0.23975	-0.136687	0.145752	0.933857	0	-0.0837988	0.0174507	-0.069927	-0.045425	0.054892	0.961773	0	-0.0564659	-0.0473138	-0.0366289	-0.0468029	0.00992837	0.964983	0	0.0136376	-0.0418663	0.0475854	0.00645222	0.0451567	0.917659
195	A8CG34;A8CG34-2	Nuclear envelope pore membrane protein POM 121C	POM121C	S	328	QENKRRRHDSSGSGHSAFEPLVASGVPASFV	_HDSSGS(ph)GHS(ph)AFEPLVASGVPASFVPKPGSLK_	HDS(0.344)S(0.344)GS(0.382)GHS(0.929)AFEPLVASGVPASFVPKPGSLK	97.388	3	1070.49	TRUE		GO:0005643;GO:0031965;GO:0005635;GO:0005789;GO:0044428;GO:0044432;GO:0005634;GO:0005783;GO:0031967;GO:0043231;GO:0044444;GO:0044446;GO:0005737;GO:0043229;GO:0046930;GO:0016021;GO:0042175;GO:0044424;GO:0005622;GO:0012505;GO:0031090;GO:0031224;GO:0031975;GO:0043227;GO:0043234;GO:0044422;GO:0044425;GO:0044464;GO:0005623;GO:0016020;GO:0032991;GO:0043226;GO:0005575;GO:0005515;GO:0005488;GO:0003674;GO:…				-0.0171586	-0.0171586	0		0			-0.183355	-0.183355	0		0	-0.0837988	-0.0154097	-0.0779127	-0.0590404	0.0378997	0.961773	0	-0.0564659	-0.0473138	-0.0648696	-0.0562165	0.00878056	0.869965	0	0.00825941	-0.093078	0.0475854	-0.0124111	0.0725741	0.917659
196	A8CG34;A8CG34-2;Q96HA1;Q96HA1-2;Q96HA1-3	Nuclear envelope pore membrane protein POM 121C;Nuclear envelope pore membrane protein POM 121	POM121C;POM121	S	246;269	HKKAVLSPRNSRMVCSPVTVRIAPPDRRFSR	_MVCS(ph)PVTVR_	MVCS(1)PVTVR	127.87	2	564.751	TRUE		GO:0005643;GO:0031965;GO:0005635;GO:0005789;GO:0044428;GO:0044432;GO:0005634;GO:0005783;GO:0031967;GO:0043231;GO:0044444;GO:0044446;GO:0005737;GO:0043229;GO:0046930;GO:0016021;GO:0042175;GO:0044424;GO:0005622;GO:0012505;GO:0031090;GO:0031224;GO:0031975;GO:0043227;GO:0043234;GO:0044422;GO:0044425;GO:0044464;GO:0005623;GO:0016020;GO:0032991;GO:0043226;GO:0005575;GO:0005515;GO:0005488;GO:0003674;GO:…			-0.00822918	-0.0254697	-0.0168495	0.0121909	0.914753	0		-0.0179094	-0.139753	-0.0788313	0.0861566	0.933857	0	-0.11186			-0.11186	0		0	0.0474696			0.0474696	0		0	0.163847	0.0170333	-0.119124	0.0205855	0.141519	0.917659
197	A8CG34;A8CG34-2;Q96HA1;Q96HA1-2;Q96HA1-3;A6NF01	Nuclear envelope pore membrane protein POM 121C;Nuclear envelope pore membrane protein POM 121;Putative nuclear envelope pore membrane protein POM 121B	POM121C;POM121;POM121B	S	410;433;17	SSTRGISQLWKRNGPSSSPFSSPASSRSQTP	_RNGPS(ph)SSPFSSPASSR_	RNGPS(0.606)S(0.226)S(0.167)PFS(0.001)SPASSR	86.825	3	567.584	FALSE		GO:0005643;GO:0031965;GO:0005635;GO:0005789;GO:0044428;GO:0044432;GO:0005634;GO:0005783;GO:0031967;GO:0043231;GO:0044444;GO:0044446;GO:0005737;GO:0043229;GO:0046930;GO:0016021;GO:0042175;GO:0044424;GO:0005622;GO:0012505;GO:0031090;GO:0031224;GO:0031975;GO:0043227;GO:0043234;GO:0044422;GO:0044425;GO:0044464;GO:0005623;GO:0016020;GO:0032991;GO:0043226;GO:0005575;GO:0005515;GO:0005488;GO:0003674;GO:…			0.0516541	0.12729	0.0894722	0.0534829		0	0.106327	-0.122969	-0.231775	-0.0828058	0.172592		0	-0.0465883		-0.129593	-0.0880907	0.0586934		0	-0.0831462		-0.0581602	-0.0706532	0.0176677		0	0.124504	-0.175172	0.0083487	-0.0141062	0.151095
198	A8CG34;A8CG34-2;Q96HA1;Q96HA1-2;Q96HA1-3;A6NF01	Nuclear envelope pore membrane protein POM 121C;Nuclear envelope pore membrane protein POM 121;Putative nuclear envelope pore membrane protein POM 121B	POM121C;POM121;POM121B	S	411;434;18	STRGISQLWKRNGPSSSPFSSPASSRSQTPE	_RNGPSS(ph)SPFS(ph)SPASSR_	RNGPS(0.016)S(0.84)S(0.144)PFS(0.5)S(0.5)PASSR	198.54	2	890.856	TRUE		GO:0005643;GO:0031965;GO:0005635;GO:0005789;GO:0044428;GO:0044432;GO:0005634;GO:0005783;GO:0031967;GO:0043231;GO:0044444;GO:0044446;GO:0005737;GO:0043229;GO:0046930;GO:0016021;GO:0042175;GO:0044424;GO:0005622;GO:0012505;GO:0031090;GO:0031224;GO:0031975;GO:0043227;GO:0043234;GO:0044422;GO:0044425;GO:0044464;GO:0005623;GO:0016020;GO:0032991;GO:0043226;GO:0005575;GO:0005515;GO:0005488;GO:0003674;GO:…		0.00800367	-0.0322462		-0.0121212	0.0284609	0.914753	0	-0.117783	-0.108261		-0.113022	0.00673338	0.933857	0		-0.0381519	-0.0719924	-0.0550722	0.0239288	0.961773	0		0.0147847	0.00969223	0.0122384	0.00360089	0.865271	0	0.0422998	-0.0687558	-0.0164065	-0.0142875	0.0555581	0.917777
199	A8CG34;A8CG34-2;Q96HA1;Q96HA1-2;Q96HA1-3;A6NF01	Nuclear envelope pore membrane protein POM 121C;Nuclear envelope pore membrane protein POM 121;Putative nuclear envelope pore membrane protein POM 121B	POM121C;POM121;POM121B	S	412;435;19	TRGISQLWKRNGPSSSPFSSPASSRSQTPER	_NGPSSS(ph)PFSS(ph)PASSR_	NGPSSS(1)PFS(0.021)S(0.978)PAS(0.001)SR	198.54	2	812.806	TRUE		GO:0005643;GO:0031965;GO:0005635;GO:0005789;GO:0044428;GO:0044432;GO:0005634;GO:0005783;GO:0031967;GO:0043231;GO:0044444;GO:0044446;GO:0005737;GO:0043229;GO:0046930;GO:0016021;GO:0042175;GO:0044424;GO:0005622;GO:0012505;GO:0031090;GO:0031224;GO:0031975;GO:0043227;GO:0043234;GO:0044422;GO:0044425;GO:0044464;GO:0005623;GO:0016020;GO:0032991;GO:0043226;GO:0005575;GO:0005515;GO:0005488;GO:0003674;GO:…			0.106123	-0.046261	0.0299309	0.107752	0.914753	0		-0.0550724	-0.221153	-0.138113	0.117437	0.933857	0	-0.0727991	0.0154017	-0.0237873	-0.0270616	0.0441914	0.95395	0	-0.00276656	0.0460713	0.00307699	0.0154606	0.0266702	0.865271	0	0.132132	-0.00791505	0.06584	0.0633522	0.0700564	0.917659
200	A8CG34;A8CG34-2;Q96HA1;Q96HA1-2;Q96HA1-3;A6NF01	Nuclear envelope pore membrane protein POM 121C;Nuclear envelope pore membrane protein POM 121;Putative nuclear envelope pore membrane protein POM 121B	POM121C;POM121;POM121B	S	415;438;22	ISQLWKRNGPSSSPFSSPASSRSQTPERPAK	_RNGPSSS(ph)PFS(ph)S(ph)PASSR_	RNGPS(0.008)S(0.135)S(0.857)PFS(1)S(1)PASSR	178.56	2	930.839	TRUE		GO:0005643;GO:0031965;GO:0005635;GO:0005789;GO:0044428;GO:0044432;GO:0005634;GO:0005783;GO:0031967;GO:0043231;GO:0044444;GO:0044446;GO:0005737;GO:0043229;GO:0046930;GO:0016021;GO:0042175;GO:0044424;GO:0005622;GO:0012505;GO:0031090;GO:0031224;GO:0031975;GO:0043227;GO:0043234;GO:0044422;GO:0044425;GO:0044464;GO:0005623;GO:0016020;GO:0032991;GO:0043226;GO:0005575;GO:0005515;GO:0005488;GO:0003674;GO:…		0.104555		-0.0620176	0.0212689	0.117785	0.914753	0	0.166578		-0.207446	-0.0204339	0.264475	0.933857	0	-0.118193	0.0522321	-0.0968058	-0.0542556	0.092839	0.961773	0	0.040365	0.0279315	0.0228436	0.03038	0.00901364	0.854893	0	0.132132	0.00302947	0.06584	0.0670004	0.0645589	0.917659
201	A8CG34;A8CG34-2;Q96HA1;Q96HA1-2;Q96HA1-3;A6NF01	Nuclear envelope pore membrane protein POM 121C;Nuclear envelope pore membrane protein POM 121;Putative nuclear envelope pore membrane protein POM 121B	POM121C;POM121;POM121B	S	416;439;23	SQLWKRNGPSSSPFSSPASSRSQTPERPAKK	_RNGPSSS(ph)PFS(ph)S(ph)PASSR_	RNGPS(0.008)S(0.135)S(0.857)PFS(1)S(1)PASSR	198.54	2	930.839	TRUE		GO:0005643;GO:0031965;GO:0005635;GO:0005789;GO:0044428;GO:0044432;GO:0005634;GO:0005783;GO:0031967;GO:0043231;GO:0044444;GO:0044446;GO:0005737;GO:0043229;GO:0046930;GO:0016021;GO:0042175;GO:0044424;GO:0005622;GO:0012505;GO:0031090;GO:0031224;GO:0031975;GO:0043227;GO:0043234;GO:0044422;GO:0044425;GO:0044464;GO:0005623;GO:0016020;GO:0032991;GO:0043226;GO:0005575;GO:0005515;GO:0005488;GO:0003674;GO:…		0.0421422	-0.0370485	0.082274	0.0291225	0.0607174	0.914753	0	-0.0360706	-0.0735717	-0.0381033	-0.0492485	0.021089	0.933857	0	-0.108937	-0.0879534	-0.0388982	-0.0785961	0.0359446	0.808883	0	0.0592225	0.0748685	0.00803006	0.0473737	0.0349591	0.787641	0	0.0996806	-0.0335391	-0.0565619	0.00319322	0.0843497	0.917659
202	A8CG34;A8CG34-2;Q96HA1;Q96HA1-2;Q96HA1-3;A6NF01	Nuclear envelope pore membrane protein POM 121C;Nuclear envelope pore membrane protein POM 121;Putative nuclear envelope pore membrane protein POM 121B	POM121C;POM121;POM121B	S	419;442;26	WKRNGPSSSPFSSPASSRSQTPERPAKKIRE	_RNGPSSS(ph)PFS(ph)SPAS(ph)SR_	RNGPS(0.099)S(0.397)S(0.504)PFS(0.798)S(0.557)PAS(0.563)S(0.082)R	113.89	2	930.839	FALSE		GO:0005643;GO:0031965;GO:0005635;GO:0005789;GO:0044428;GO:0044432;GO:0005634;GO:0005783;GO:0031967;GO:0043231;GO:0044444;GO:0044446;GO:0005737;GO:0043229;GO:0046930;GO:0016021;GO:0042175;GO:0044424;GO:0005622;GO:0012505;GO:0031090;GO:0031224;GO:0031975;GO:0043227;GO:0043234;GO:0044422;GO:0044425;GO:0044464;GO:0005623;GO:0016020;GO:0032991;GO:0043226;GO:0005575;GO:0005515;GO:0005488;GO:0003674;GO:…								0							0							0							0		0.0149403		0.0149403	0
203	A8CG34;Q96HA1	Nuclear envelope pore membrane protein POM 121C;Nuclear envelope pore membrane protein POM 121	POM121C;POM121	S	2;2	______________MSPAAAAAGAGERRRPI	_S(ph)PAAAAAGAGER_	S(1)PAAAAAGAGER	124.16	2	554.743	TRUE		GO:0005643;GO:0031965;GO:0005635;GO:0005789;GO:0044428;GO:0044432;GO:0005634;GO:0005783;GO:0031967;GO:0043231;GO:0044444;GO:0044446;GO:0005737;GO:0043229;GO:0046930;GO:0016021;GO:0042175;GO:0044424;GO:0005622;GO:0012505;GO:0031090;GO:0031224;GO:0031975;GO:0043227;GO:0043234;GO:0044422;GO:0044425;GO:0044464;GO:0005623;GO:0016020;GO:0032991;GO:0043226;GO:0005575;GO:0005515;GO:0005488;GO:0003674;GO:…		0.0603578	0.032659	0.0575603	0.0501924	0.0152486	0.92212	0	0.103188	-0.0586537	-0.129529	-0.0283316	0.119285	0.933857	0		0.108396		0.108396	0		0		0.00509802		0.00509802	0		0	-0.0839621	-0.133819		-0.108891	0.0352542	0.504749
204	A8CG34;A8CG34-2	Nuclear envelope pore membrane protein POM 121C	POM121C	S	368	LNSQSSDDHLNKRSRSSSMSSLTGAYTSGIP	_SRS(ph)S(ph)S(ph)MSSLTGAYTSGIPSSSR_	S(0.266)RS(0.709)S(0.536)S(0.536)MS(0.365)S(0.365)LT(0.222)GAY(0.001)TSGIPSSSR	127.01	3	815.985	FALSE		GO:0005643;GO:0031965;GO:0005635;GO:0005789;GO:0044428;GO:0044432;GO:0005634;GO:0005783;GO:0031967;GO:0043231;GO:0044444;GO:0044446;GO:0005737;GO:0043229;GO:0046930;GO:0016021;GO:0042175;GO:0044424;GO:0005622;GO:0012505;GO:0031090;GO:0031224;GO:0031975;GO:0043227;GO:0043234;GO:0044422;GO:0044425;GO:0044464;GO:0005623;GO:0016020;GO:0032991;GO:0043226;GO:0005575;GO:0005515;GO:0005488;GO:0003674;GO:…		0.0668475			0.0668475	0		0	0.0370678			0.0370678	0		0							0							0	-0.0784384		-0.190864	-0.134651	0.0794967
205	A8CG34;A8CG34-2	Nuclear envelope pore membrane protein POM 121C	POM121C	S	369	NSQSSDDHLNKRSRSSSMSSLTGAYTSGIPS	_SRSS(ph)S(ph)MS(ph)S(ph)LTGAYTSGIPSSSR_	S(0.518)RS(0.518)S(0.703)S(0.729)MS(0.721)S(0.713)LT(0.098)GAYTSGIPSSSR	127.01	3	842.64	FALSE		GO:0005643;GO:0031965;GO:0005635;GO:0005789;GO:0044428;GO:0044432;GO:0005634;GO:0005783;GO:0031967;GO:0043231;GO:0044444;GO:0044446;GO:0005737;GO:0043229;GO:0046930;GO:0016021;GO:0042175;GO:0044424;GO:0005622;GO:0012505;GO:0031090;GO:0031224;GO:0031975;GO:0043227;GO:0043234;GO:0044422;GO:0044425;GO:0044464;GO:0005623;GO:0016020;GO:0032991;GO:0043226;GO:0005575;GO:0005515;GO:0005488;GO:0003674;GO:…								0							0							0							0	0.0742677	-0.0426418	0.0855934	0.0390731	0.0709934
206	A8CG34;A8CG34-2	Nuclear envelope pore membrane protein POM 121C	POM121C	S	370	SQSSDDHLNKRSRSSSMSSLTGAYTSGIPSS	_SSS(ph)M(ox)SSLTGAYTSGIPSSSR_	S(0.064)S(0.064)S(0.833)MS(0.016)S(0.016)LT(0.008)GAYTSGIPSSSR	107.85	2	1029.94	TRUE		GO:0005643;GO:0031965;GO:0005635;GO:0005789;GO:0044428;GO:0044432;GO:0005634;GO:0005783;GO:0031967;GO:0043231;GO:0044444;GO:0044446;GO:0005737;GO:0043229;GO:0046930;GO:0016021;GO:0042175;GO:0044424;GO:0005622;GO:0012505;GO:0031090;GO:0031224;GO:0031975;GO:0043227;GO:0043234;GO:0044422;GO:0044425;GO:0044464;GO:0005623;GO:0016020;GO:0032991;GO:0043226;GO:0005575;GO:0005515;GO:0005488;GO:0003674;GO:…		0.0411557			0.0411557	0		0	0.141701			0.141701	0		0							0							0	0.0742677	-0.0426418	0.0855934	0.0390731	0.0709934	0.917659
207	A8CG34;A8CG34-2	Nuclear envelope pore membrane protein POM 121C	POM121C	S	372	SSDDHLNKRSRSSSMSSLTGAYTSGIPSSSR	_SRSS(ph)S(ph)MS(ph)S(ph)LTGAYTSGIPSSSR_	S(0.518)RS(0.518)S(0.703)S(0.729)MS(0.721)S(0.713)LT(0.098)GAYTSGIPSSSR	95.223	3	842.64	FALSE		GO:0005643;GO:0031965;GO:0005635;GO:0005789;GO:0044428;GO:0044432;GO:0005634;GO:0005783;GO:0031967;GO:0043231;GO:0044444;GO:0044446;GO:0005737;GO:0043229;GO:0046930;GO:0016021;GO:0042175;GO:0044424;GO:0005622;GO:0012505;GO:0031090;GO:0031224;GO:0031975;GO:0043227;GO:0043234;GO:0044422;GO:0044425;GO:0044464;GO:0005623;GO:0016020;GO:0032991;GO:0043226;GO:0005575;GO:0005515;GO:0005488;GO:0003674;GO:…				-0.0570572	-0.0570572	0		0			-0.082893	-0.082893	0		0		-0.0550537		-0.0550537	0		0		-0.0252239		-0.0252239	0		0	0.00492295	0.0394141	0.0644927	0.0362766	0.0299086
208	A8CG34;A8CG34-2	Nuclear envelope pore membrane protein POM 121C	POM121C	S	373	SDDHLNKRSRSSSMSSLTGAYTSGIPSSSRN	_SRSS(ph)S(ph)MS(ph)S(ph)LTGAYTSGIPSSSR_	S(0.518)RS(0.518)S(0.703)S(0.729)MS(0.721)S(0.713)LT(0.098)GAYTSGIPSSSR	103.92	3	842.64	FALSE		GO:0005643;GO:0031965;GO:0005635;GO:0005789;GO:0044428;GO:0044432;GO:0005634;GO:0005783;GO:0031967;GO:0043231;GO:0044444;GO:0044446;GO:0005737;GO:0043229;GO:0046930;GO:0016021;GO:0042175;GO:0044424;GO:0005622;GO:0012505;GO:0031090;GO:0031224;GO:0031975;GO:0043227;GO:0043234;GO:0044422;GO:0044425;GO:0044464;GO:0005623;GO:0016020;GO:0032991;GO:0043226;GO:0005575;GO:0005515;GO:0005488;GO:0003674;GO:…		0.098159			0.098159	0		0	0.0881361			0.0881361	0		0							0							0	0.00492295	0.0394141	0.0644927	0.0362766	0.0299086
209	A8K0R7;A8K0R7-2;A8K0R7-5	Zinc finger protein 839	ZNF839	S	316	LLRSERYQGPRRRACSETLAESRTAVLQQRR	_ACS(ph)ETLAESR_	ACS(1)ETLAESR	131.06	2	602.239	TRUE		GO:0005622;GO:0044464;GO:0005623;GO:0005575;GO:0008270;GO:0046914;GO:0046872;GO:0043169;GO:0043167;GO:0005488;GO:0003674;		0.250347	0.236386	-0.312558	0.0580582	0.321039	0.914753	0	0.116774	0.033328	0.0567875	0.0689631	0.0430346	0.939509	0	0.166785	-0.0665178	-0.0532321	0.0156784	0.131031	0.933541	0	-0.151312	-0.121986	-0.00689371	-0.0933974	0.0763359	0.741571	0	-0.349003	-0.398766		-0.373885	0.0351876	0.0533315
210	A8K0R7;A8K0R7-2;A8K0R7-5	Zinc finger protein 839	ZNF839	S	574	GPQLQALANLEARRGSIGAALSSRDVSGLPV	_RGS(ph)IGAALSSR_	RGS(1)IGAALSSR	87.647	2	577.788	TRUE		GO:0005622;GO:0044464;GO:0005623;GO:0005575;GO:0008270;GO:0046914;GO:0046872;GO:0043169;GO:0043167;GO:0005488;GO:0003674;								0							0							0							0	-0.0114544	0.00251163	-0.366908	-0.125284	0.20937	0.973465
211	A8MPT4	Glutathione S-transferase theta-4	GSTT4	S	204	SKLAEWRMQVELNIGSGLFREAHDRLMQLAD	_MQVELNIGS(ph)GLFREAHDR_	MQVELNIGS(1)GLFREAHDR	69.256	2	1076.5	TRUE		GO:0005737;GO:0044424;GO:0005622;GO:0044464;GO:0005623;GO:0005575;GO:0004364;GO:0016765;GO:0016740;GO:0003824;GO:0003674;								0							0							0							0	-0.0473867	0.0288558	-0.0551871	-0.0245727	0.0464345	0.927725
212	A8MVS5	Protein HIDE1	HIDE1	S	213	TTATPSNSRTRKRPTSTSSSPETPEFSTFRA	_RPTS(ph)TSS(ph)SPETPEFSTFR_	RPT(0.006)S(0.882)T(0.106)S(0.268)S(0.569)S(0.04)PET(0.007)PEFS(0.066)T(0.056)FR	183.63	2	1087.45	TRUE		GO:0016021;GO:0031224;GO:0044425;GO:0016020;GO:0005575;		0.159988	-0.199008	-0.0846478	-0.0412226	0.183395	0.914753	0	-0.00952351	-0.162146	-0.0853976	-0.0856891	0.0763117	0.933857	0	-0.073169	-0.12275	-0.0807347	-0.0922178	0.0267106	0.726474	0	-0.2581	-0.263849	-0.310672	-0.27754	0.0288364	0.111869	0	-0.140507		-0.337958	-0.239233	0.139619	0.214805
213	A8MVS5	Protein HIDE1	HIDE1	S	215	ATPSNSRTRKRPTSTSSSPETPEFSTFRACQ	_RPTS(ph)TS(ph)SSPETPEFSTFR_	RPT(0.002)S(0.719)T(0.279)S(0.821)S(0.171)S(0.004)PET(0.001)PEFS(0.002)TFR	155.47	2	1087.45	TRUE		GO:0016021;GO:0031224;GO:0044425;GO:0016020;GO:0005575;			-0.00225986	-0.451925	-0.227092	0.317961	0.914753	0	-0.0468494	0.121363	-0.0310043	0.0145032	0.0928821	0.933857	0	-0.112518	-0.00657259	0.0188884	-0.0334006	0.06969	0.953352	0	-0.303451	-0.0990242	-0.278914	-0.22713	0.111619	0.188724	0	-0.0682676	0.0739016		0.00281698	0.100529	0.917659
214	A8MVS5	Protein HIDE1	HIDE1	S	216	TPSNSRTRKRPTSTSSSPETPEFSTFRACQ_	_RPTS(ph)TSS(ph)SPETPEFSTFR_	RPT(0.154)S(0.828)T(0.018)S(0.005)S(0.991)S(0.004)PETPEFSTFR	183.63	2	1087.45	TRUE		GO:0016021;GO:0031224;GO:0044425;GO:0016020;GO:0005575;		0.0198222	-0.0169197	-0.06032	-0.0191392	0.0401172	0.914753	0	0.0342674	-0.0373867	-0.0448924	-0.0160039	0.0436977	0.933857	0	-0.139351	-0.12275	-0.104282	-0.122127	0.0175425	0.525052	0	-0.26492	-0.263849	-0.34508	-0.291283	0.0465923	0.102477	0	-0.0682676	0.0739016		0.00281698	0.100529	0.917659
215	A8MVS5	Protein HIDE1	HIDE1	S	217	PSNSRTRKRPTSTSSSPETPEFSTFRACQ__	_KRPT(ph)STSS(ph)S(ph)PETPEFSTFR_	KRPT(0.487)S(0.487)T(0.026)S(0.031)S(0.984)S(0.984)PETPEFSTFR	162.91	3	794.653	TRUE		GO:0016021;GO:0031224;GO:0044425;GO:0016020;GO:0005575;		0.0517312	-0.020734	-0.0904697	-0.0198241	0.0711048	0.914753	0	0.116508	0.00353649	-0.0310043	0.0296801	0.0771531	0.933857	0	0.0266967	0.0684456	0.00390882	0.033017	0.0327293	0.933541	0	0.0164065	0.0407964	-0.146531	-0.0297761	0.101846	0.884302	0	-0.167785		-0.35976	-0.263772	0.135747	0.170469
216	A8MVS5	Protein HIDE1	HIDE1	S	196	AKTMPEEDPATLDDHSGTTATPSNSRTRKRP	_TMPEEDPATLDDHS(ph)GTTATPSNSR_	TMPEEDPAT(0.003)LDDHS(0.906)GT(0.045)T(0.045)AT(0.001)PSNSR	140.57	2	1305.54	TRUE		GO:0016021;GO:0031224;GO:0044425;GO:0016020;GO:0005575;		0.09496	-0.0766264	-0.0222221	-0.00129618	0.0876864	0.914753	0	-0.0166128	0.00703138	-0.0950647	-0.034882	0.0534437	0.933857	0		-0.202739		-0.202739	0		0		-0.063446		-0.063446	0		0
217	A8MVS5	Protein HIDE1	HIDE1	S	203	DPATLDDHSGTTATPSNSRTRKRPTSTSSSP	_TM(ox)PEEDPATLDDHSGTTATPS(ph)NSR_	TMPEEDPATLDDHS(0.001)GT(0.005)T(0.005)AT(0.282)PS(0.354)NS(0.354)R	84.159	3	876.025	FALSE		GO:0016021;GO:0031224;GO:0044425;GO:0016020;GO:0005575;								0							0							0							0
218	A8MVS5	Protein HIDE1	HIDE1	S	205	ATLDDHSGTTATPSNSRTRKRPTSTSSSPET	_TM(ox)PEEDPATLDDHSGTTATPS(ph)NSR_	TMPEEDPATLDDHS(0.001)GT(0.005)T(0.005)AT(0.282)PS(0.354)NS(0.354)R	84.159	3	876.025	FALSE		GO:0016021;GO:0031224;GO:0044425;GO:0016020;GO:0005575;								0							0							0							0
219	A8MW92	PHD finger protein 20-like protein 1	PHF20L1	S	584	KKKKKKKKKSKQHDYSDYEDSSLEFLERCSS	_QHDYS(ph)DYEDSSLEFLER_	QHDY(0.408)S(0.511)DY(0.08)EDS(0.002)SLEFLER	70.784	3	738.295	FALSE		GO:0008270;GO:0046914;GO:0046872;GO:0043169;GO:0043167;GO:0005488;GO:0003674;			0.00380507		0.00380507	0		0		0.070198		0.070198	0		0							0							0
220	A8MW92;A8MW92-4	PHD finger protein 20-like protein 1	PHF20L1	S	433	LATLPMPDDSVEKVSSPSPATDGKVFSISSQ	_VSS(ph)PSPATDGK_	VS(0.002)S(0.998)PSPATDGK	99.669	2	563.245	TRUE		GO:0008270;GO:0046914;GO:0046872;GO:0043169;GO:0043167;GO:0005488;GO:0003674;		-0.113983	-0.0429917	-0.109714	-0.0888962	0.0398117	0.914753	0	0.0761669	0.032672	-0.0883842	0.00681826	0.0852677	0.933857	0							0							0
221	A8MYZ6	Forkhead box protein O6	FOXO6	S	210	KGKASKKKQLQAPERSPDDSSPSAPAPGPVP	_QLQAPERS(ph)PDDSSPSAPAPGPVPAAAK_	QLQAPERS(1)PDDSSPSAPAPGPVPAAAK	125.35	3	907.768	TRUE		GO:0005667;GO:0044451;GO:0005654;GO:0031981;GO:0044428;GO:0005634;GO:0005829;GO:0070013;GO:0043231;GO:0044444;GO:0044446;GO:0005737;GO:0043229;GO:0044424;GO:0005622;GO:0043233;GO:0043227;GO:0043234;GO:0044422;GO:0044464;GO:0005623;GO:0031974;GO:0032991;GO:0043226;GO:0005575;GO:0003690;GO:0019901;GO:0003705;GO:0008301;GO:0019900;GO:0043565;GO:0043566;GO:0000981;GO:0003677;GO:0008134;GO:0019899;GO:…		0.156276	-0.0612102	-0.124798	-0.00991042	0.147392	0.914753	0	0.0840756	-0.102537	0.0285247	0.00335455	0.0958185	0.933857	0							0							0
222	A8MZ97	Uncharacterized protein C2orf74	C2orf74	S	153	DDGLQKIHTSVTRTPSVVESQKRPLKGVTFS	_TPS(ph)VVESQK_	TPS(1)VVESQK	119.74	2	527.744	TRUE		GO:0016021;GO:0031224;GO:0044425;GO:0016020;GO:0005575;			0.0127107	-0.0189084	-0.00309887	0.0223581	0.914753	0		0.0681558	-0.0547279	0.00671394	0.0868919	0.933857	0							0							0
223	B0I1T2	Unconventional myosin-Ig;Minor histocompatibility antigen HA-2	MYO1G	S	1010	PRPEQPEPDFRCARGSFTLLWPSR_______	_GS(ph)FTLLWPSR_	GS(1)FTLLWPSR	171.62	2	622.297	TRUE		GO:0016459;GO:0015629;GO:0044430;GO:0005856;GO:0043232;GO:0044446;GO:0043229;GO:0005886;GO:0044424;GO:0005622;GO:0071944;GO:0043228;GO:0043234;GO:0044422;GO:0044464;GO:0005623;GO:0016020;GO:0032991;GO:0043226;GO:0005575;GO:0003774;GO:0005524;GO:0017111;GO:0032559;GO:0035639;GO:0016462;GO:0030554;GO:0032555;GO:0003779;GO:0016818;GO:0017076;GO:0032553;GO:0000166;GO:0005516;GO:0008092;GO:0016817;GO:…		-0.0471059	0.0579322	-0.098436	-0.0292032	0.0797066	0.914753	0	0.0131323	0.0322321	-0.168203	-0.0409461	0.11062	0.933857	0	-0.0627731	-0.00177119	0.0597326	-0.00160388	0.061253	0.933541	0	-0.063441	-0.0154855	-0.0810952	-0.0533406	0.033951	0.939233	0	-0.0243201	0.150511	-0.0928259	0.0111216	0.12548	0.917659
224	B0I1T2	Unconventional myosin-Ig;Minor histocompatibility antigen HA-2	MYO1G	S	992	SDCIPLSHRGVRRLISVEPRPEQPEPDFRCA	_RLIS(ph)VEPRPEQPEPDFR_	RLIS(1)VEPRPEQPEPDFR	126.04	3	715.688	TRUE		GO:0016459;GO:0015629;GO:0044430;GO:0005856;GO:0043232;GO:0044446;GO:0043229;GO:0005886;GO:0044424;GO:0005622;GO:0071944;GO:0043228;GO:0043234;GO:0044422;GO:0044464;GO:0005623;GO:0016020;GO:0032991;GO:0043226;GO:0005575;GO:0003774;GO:0005524;GO:0017111;GO:0032559;GO:0035639;GO:0016462;GO:0030554;GO:0032555;GO:0003779;GO:0016818;GO:0017076;GO:0032553;GO:0000166;GO:0005516;GO:0008092;GO:0016817;GO:…		-0.3107	-0.16298	0.223371	-0.0834362	0.275778	0.914753	0	-0.228545	-0.0812393	-0.0617916	-0.123859	0.0911809	0.933857	0	-0.253825	-0.209722	0.0119184	-0.150543	0.142413	0.771803	0	-0.271817	-0.00225248	-0.262759	-0.178943	0.153085	0.500596	0	-0.316017	0.0235817	0.279824	-0.0042037	0.298891	0.917659
225	B2RTY4-2;B2RTY4;B2RTY4-4;B2RTY4-5	Unconventional myosin-IXa	MYO9A	S	1381	KFDSRDNALSASNETSSAEHLKDGTMKEMVV	_DNALSASNETS(ph)SAEHLK_	DNALSAS(0.005)NET(0.073)S(0.731)S(0.191)AEHLK	65.374	2	927.399	FALSE		GO:0016461;GO:0016459;GO:0015629;GO:0044430;GO:0005829;GO:0005856;GO:0043232;GO:0044444;GO:0044446;GO:0005737;GO:0043229;GO:0016021;GO:0044424;GO:0005622;GO:0031224;GO:0043228;GO:0043234;GO:0044422;GO:0044425;GO:0044464;GO:0005623;GO:0016020;GO:0032991;GO:0043226;GO:0005575;GO:0003774;GO:0005524;GO:0017111;GO:0032559;GO:0035639;GO:0016462;GO:0030554;GO:0032555;GO:0003779;GO:0005096;GO:0016818;GO:…		0.208146		-0.0509981	0.0785738	0.183242		0	0.063446		0.0393105	0.0513782	0.0170664		0							0							0
226	B2RTY4-2;B2RTY4;B2RTY4-4;B2RTY4-5	Unconventional myosin-IXa	MYO9A	S	1382	FDSRDNALSASNETSSAEHLKDGTMKEMVVC	_DNALSASNETSS(ph)AEHLK_	DNALSASNET(0.021)S(0.248)S(0.731)AEHLK	65.374	2	927.399	FALSE		GO:0016461;GO:0016459;GO:0015629;GO:0044430;GO:0005829;GO:0005856;GO:0043232;GO:0044444;GO:0044446;GO:0005737;GO:0043229;GO:0016021;GO:0044424;GO:0005622;GO:0031224;GO:0043228;GO:0043234;GO:0044422;GO:0044425;GO:0044464;GO:0005623;GO:0016020;GO:0032991;GO:0043226;GO:0005575;GO:0003774;GO:0005524;GO:0017111;GO:0032559;GO:0035639;GO:0016462;GO:0030554;GO:0032555;GO:0003779;GO:0005096;GO:0016818;GO:…		0.08888		-0.0478976	0.0204912	0.0967164		0	0.000911062		-0.0320544	-0.0155717	0.0233101		0							0							0
227	B2RTY4-2;B2RTY4;B2RTY4-4;B2RTY4-5	Unconventional myosin-IXa	MYO9A	S	1230	SNRISRESSVDCLKESPNKQQERAQSQSGVD	_ESSVDCLKES(ph)PNKQQER_	ESS(0.002)VDCLKES(0.998)PNKQQER	106.6	3	705.312	TRUE		GO:0016461;GO:0016459;GO:0015629;GO:0044430;GO:0005829;GO:0005856;GO:0043232;GO:0044444;GO:0044446;GO:0005737;GO:0043229;GO:0016021;GO:0044424;GO:0005622;GO:0031224;GO:0043228;GO:0043234;GO:0044422;GO:0044425;GO:0044464;GO:0005623;GO:0016020;GO:0032991;GO:0043226;GO:0005575;GO:0003774;GO:0005524;GO:0017111;GO:0032559;GO:0035639;GO:0016462;GO:0030554;GO:0032555;GO:0003779;GO:0005096;GO:0016818;GO:…								0							0		0.0246088	0.02098	0.0227944	0.00256593	0.933541	0		-0.00535214	0.106333	0.0504902	0.078973	0.859117	0
228	B2RTY4-2;B2RTY4;B2RTY4-4;B2RTY4-5	Unconventional myosin-IXa	MYO9A	S	1364	SDEGDLQFPSPKISSSPKFDSRDNALSASNE	_ISSS(ph)PKFDSR_	IS(0.014)S(0.091)S(0.894)PKFDSR	95.183	2	602.274	TRUE		GO:0016461;GO:0016459;GO:0015629;GO:0044430;GO:0005829;GO:0005856;GO:0043232;GO:0044444;GO:0044446;GO:0005737;GO:0043229;GO:0016021;GO:0044424;GO:0005622;GO:0031224;GO:0043228;GO:0043234;GO:0044422;GO:0044425;GO:0044464;GO:0005623;GO:0016020;GO:0032991;GO:0043226;GO:0005575;GO:0003774;GO:0005524;GO:0017111;GO:0032559;GO:0035639;GO:0016462;GO:0030554;GO:0032555;GO:0003779;GO:0005096;GO:0016818;GO:…		-0.0141785	0.04159	0.0127987	0.0134034	0.0278892	0.914753	0	0.0489465	0.0118068	0.00818935	0.0229809	0.0225595	0.933857	0							0							0
229	B2RTY4-2;B2RTY4;B2RTY4-4;B2RTY4-5	Unconventional myosin-IXa	MYO9A	S	2294	MGKGRIRRGNYPGPSSPVVVRLPSVSDVSEE	_RGNYPGPSS(ph)PVVVR_	RGNYPGPS(0.045)S(0.955)PVVVR	101.32	3	522.259	TRUE		GO:0016461;GO:0016459;GO:0015629;GO:0044430;GO:0005829;GO:0005856;GO:0043232;GO:0044444;GO:0044446;GO:0005737;GO:0043229;GO:0016021;GO:0044424;GO:0005622;GO:0031224;GO:0043228;GO:0043234;GO:0044422;GO:0044425;GO:0044464;GO:0005623;GO:0016020;GO:0032991;GO:0043226;GO:0005575;GO:0003774;GO:0005524;GO:0017111;GO:0032559;GO:0035639;GO:0016462;GO:0030554;GO:0032555;GO:0003779;GO:0005096;GO:0016818;GO:…								0							0			-0.0825341	-0.0825341	0		0			-0.263636	-0.263636	0		0
230	B2RTY4-2;B2RTY4;B2RTY4-4;B2RTY4-5	Unconventional myosin-IXa	MYO9A	S	1299	IFSLELLKVRSLGGISPSEDRRWSTELVPEG	_SLGGIS(ph)PSEDRR_	S(0.003)LGGIS(0.997)PSEDRR	106.14	2	677.312	TRUE		GO:0016461;GO:0016459;GO:0015629;GO:0044430;GO:0005829;GO:0005856;GO:0043232;GO:0044444;GO:0044446;GO:0005737;GO:0043229;GO:0016021;GO:0044424;GO:0005622;GO:0031224;GO:0043228;GO:0043234;GO:0044422;GO:0044425;GO:0044464;GO:0005623;GO:0016020;GO:0032991;GO:0043226;GO:0005575;GO:0003774;GO:0005524;GO:0017111;GO:0032559;GO:0035639;GO:0016462;GO:0030554;GO:0032555;GO:0003779;GO:0005096;GO:0016818;GO:…		-0.0582551	-0.121593	0.0663356	-0.0378375	0.0956136	0.914753	0	-0.131797	0.0227338	0.00552007	-0.0345142	0.0846875	0.933857	0	-0.0473044	-0.229222	0.360364	0.027946	0.30191	0.939867	0	-0.0974369	0.10897	0.256969	0.0895006	0.178003	0.801932	0	-0.104014	-0.0983129	0.274072	0.023915	0.216661	0.927422
231	B2RTY4-2;B2RTY4;B2RTY4-4;B2RTY4-5	Unconventional myosin-IXa	MYO9A	S	1301	SLELLKVRSLGGISPSEDRRWSTELVPEGLQ	_SLGGISPS(ph)EDRR_	S(0.001)LGGIS(0.244)PS(0.755)EDRR	98.676	2	677.312	FALSE		GO:0016461;GO:0016459;GO:0015629;GO:0044430;GO:0005829;GO:0005856;GO:0043232;GO:0044444;GO:0044446;GO:0005737;GO:0043229;GO:0016021;GO:0044424;GO:0005622;GO:0031224;GO:0043228;GO:0043234;GO:0044422;GO:0044425;GO:0044464;GO:0005623;GO:0016020;GO:0032991;GO:0043226;GO:0005575;GO:0003774;GO:0005524;GO:0017111;GO:0032559;GO:0035639;GO:0016462;GO:0030554;GO:0032555;GO:0003779;GO:0005096;GO:0016818;GO:…		-0.0736678			-0.0736678	0		0	-0.152193			-0.152193	0		0	-0.0355659		0.272817	0.118625	0.218059		0	-0.081147		0.163119	0.0409861	0.172722		0
232	B2RTY4-2;B2RTY4;B2RTY4-4;B2RTY4-5	Unconventional myosin-IXa	MYO9A	S	1733	RFSSVDEQAKLHKTMSQGEITKLAVRQKASD	_TMS(ph)QGEITK_	TMS(1)QGEITK	116.71	2	537.73	TRUE		GO:0016461;GO:0016459;GO:0015629;GO:0044430;GO:0005829;GO:0005856;GO:0043232;GO:0044444;GO:0044446;GO:0005737;GO:0043229;GO:0016021;GO:0044424;GO:0005622;GO:0031224;GO:0043228;GO:0043234;GO:0044422;GO:0044425;GO:0044464;GO:0005623;GO:0016020;GO:0032991;GO:0043226;GO:0005575;GO:0003774;GO:0005524;GO:0017111;GO:0032559;GO:0035639;GO:0016462;GO:0030554;GO:0032555;GO:0003779;GO:0005096;GO:0016818;GO:…		0.141136	0.116276	-0.0386996	0.072904	0.0974476	0.92212	0	0.0907164	-0.0335444	-0.0194902	0.0125606	0.0680487	0.933857	0		-0.0919227		-0.0919227	0		0		-0.0306402		-0.0306402	0		0	-0.040639	-0.119186	-0.0089832	-0.0562695	0.05674	0.973465
233	B2RTY4-2;B2RTY4;B2RTY4-4;B2RTY4-5	Unconventional myosin-IXa	MYO9A	S	1317	EDRRWSTELVPEGLQSPRGTPDSESSQGSLE	_WSTELVPEGLQS(ph)PR_	WSTELVPEGLQS(1)PR	88.706	2	839.895	TRUE		GO:0016461;GO:0016459;GO:0015629;GO:0044430;GO:0005829;GO:0005856;GO:0043232;GO:0044444;GO:0044446;GO:0005737;GO:0043229;GO:0016021;GO:0044424;GO:0005622;GO:0031224;GO:0043228;GO:0043234;GO:0044422;GO:0044425;GO:0044464;GO:0005623;GO:0016020;GO:0032991;GO:0043226;GO:0005575;GO:0003774;GO:0005524;GO:0017111;GO:0032559;GO:0035639;GO:0016462;GO:0030554;GO:0032555;GO:0003779;GO:0005096;GO:0016818;GO:…		-0.0582253	-0.0520666	0.183414	0.0243741	0.137767	0.914753	0	-0.0462355	0.101631	0.144414	0.0666034	0.100035	0.939509	0							0							0
234	B2RUZ4	Small integral membrane protein 1	SMIM1	S	22	HVHYSRWEDGSRDGVSLGAVSSTEEASRCRR	_DGVS(ph)LGAVS(ph)STEEASR_	DGVS(1)LGAVS(0.749)S(0.198)T(0.053)EEASR	143.91	2	862.842	TRUE		GO:0016021;GO:0031224;GO:0044425;GO:0016020;GO:0005575;		0.108057	0.0200711	-0.138776	-0.00354925	0.125101	0.914753	0	0.0789278	-0.0765312	-0.057514	-0.0183724	0.0847993	0.933857	0	0.0126685	-0.00143118	0.00167526	0.0043042	0.00740837	0.933541	0	-0.108234	0.0462258	0.10251	0.0135007	0.109117	0.865271	0	-0.311669	0.0146885	0.0524732	-0.0815025	0.200223	0.924167
235	B2RUZ4	Small integral membrane protein 1	SMIM1	S	27	RWEDGSRDGVSLGAVSSTEEASRCRRISQRL	_WEDGSRDGVS(ph)LGAVS(ph)STEEASR_	WEDGS(0.003)RDGVS(0.997)LGAVS(0.96)S(0.034)T(0.005)EEAS(0.002)R	147.67	2	1227.99	TRUE		GO:0016021;GO:0031224;GO:0044425;GO:0016020;GO:0005575;		0.0535394	0.0236228	-0.130848	-0.0178953	0.0989571	0.914753	0	0.119586	-0.136594	-0.0930713	-0.0366931	0.13708	0.933857	0	-0.00635659	0.0314489	-0.00860017	0.00549737	0.0225026	0.933541	0	-0.124644	0.0854929	0.120365	0.0270715	0.132541	0.864076	0	-0.18356	0.0911744	-0.148201	-0.0801957	0.14946	0.973465
236	B2RUZ4	Small integral membrane protein 1	SMIM1	S	28	WEDGSRDGVSLGAVSSTEEASRCRRISQRLC	_DGVSLGAVSS(ph)TEEASR_	DGVSLGAVS(0.184)S(0.776)T(0.034)EEAS(0.005)R	183.18	2	822.859	TRUE		GO:0016021;GO:0031224;GO:0044425;GO:0016020;GO:0005575;		0.207096	0.0353897	-0.0515384	0.063649	0.131612	0.914753	0	0.240649	-0.139816	-0.193931	-0.0310328	0.236834	0.933857	0	0.136245			0.136245	0		0	0.153235			0.153235	0		0	-0.311669	0.00902574	0.0524732	-0.0833901	0.198885	0.928666
237	B2RUZ4	Small integral membrane protein 1	SMIM1	S	17	QPQESHVHYSRWEDGSRDGVSLGAVSSTEEA	_WEDGS(ph)RDGVS(ph)LGAVSS(ph)TEEASR_	WEDGS(1)RDGVS(1)LGAVS(0.126)S(0.613)T(0.214)EEAS(0.047)R	90.742	3	845.654	TRUE		GO:0016021;GO:0031224;GO:0044425;GO:0016020;GO:0005575;			-0.0813721	0	-0.0406861	0.0575388	0.914753	0		-0.149558	0.0354198	-0.057069	0.130799	0.933857	0		-0.109316	0.0707037	-0.0193063	0.127293	0.942306	0		-0.00548081	-0.0255516	-0.0155162	0.0141922	0.928649	0		0.0530016	0.107316	0.0801586	0.0384058	0.868855
238	B4DJY2	Transmembrane protein 233	TMEM233	S	7	_________MSQYAPSPDFKRALDSSPEANT	_(ac)SQYAPS(ph)PDFKR_	SQYAPS(1)PDFKR	147.39	2	709.311	TRUE		GO:0016021;GO:0031224;GO:0044425;GO:0016020;GO:0005575;GO:0009607;GO:0050896;GO:0008150;								0							0							0							0	-0.171888	-0.0346289	0.213682	0.00238819	0.195432	0.918709
239	Q9H707;B7Z6K7	Zinc finger protein 552;Putative uncharacterized zinc finger protein 814	ZNF552;ZNF814	S	86;87	YIQRETQVRTPMAGVSPKKAHPCEMCGPILG	_TPMAGVS(ph)PKK_	TPMAGVS(1)PKK	122.46	2	548.267	TRUE										0							0	0.0143945	-0.00300702		0.00569375	0.0123047	0.933541	0	-0.0403196	0.0735186		0.0165995	0.0804958	0.865271	0	0.0637461	0.0491792	0.212596	0.108507	0.0904375	0.690039
240	B7ZBB8	Protein phosphatase 1 regulatory subunit 3G	PPP1R3G	S	84	EQEELLECRRRCRARSFSLPADPILQAAKFL	_ARS(ph)FSLPADPILQAAK_	ARS(1)FSLPADPILQAAK	166.91	2	882.956	TRUE						-0.163817	-0.163817	0		0			0.0188975	0.0188975	0		0	0.082893	0.00689371	0.107566	0.0657842	0.0524715	0.933541	0	-0.183017	-0.152013	-0.0222634	-0.119098	0.0852817	0.57717	0	-0.193027	-0.0798506		-0.136439	0.0800277	0.402141
241	B7ZBB8	Protein phosphatase 1 regulatory subunit 3G	PPP1R3G	S	86	EELLECRRRCRARSFSLPADPILQAAKFLQQ	_SFS(ph)LPADPILQAAK_	S(0.005)FS(0.995)LPADPILQAAK	123.63	3	513.26	TRUE										0							0	0.0104272	-0.196686	0.184004	-0.000751679	0.190591	0.933541	0	-0.164195	0.147624	0.0662799	0.0165694	0.161744	0.865271	0
242	C9JLW8	Protein FAM195B	FAM195B	S	17	TSSPVSRVVYNGKRTSSPRSPPSSSEIFTPA	_TS(ph)SPRSPPSSSEIFTPAHEENVR_	T(0.101)S(0.434)S(0.434)PRS(0.029)PPS(0.001)S(0.001)SEIFTPAHEENVR	109.32	3	864.729	FALSE										0							0							0							0
243	C9JLW8	Protein FAM195B	FAM195B	S	18	SSPVSRVVYNGKRTSSPRSPPSSSEIFTPAH	_TS(ph)SPRSPPSSSEIFTPAHEENVR_	T(0.101)S(0.434)S(0.434)PRS(0.029)PPS(0.001)S(0.001)SEIFTPAHEENVR	109.32	3	864.729	FALSE										0							0							0							0
244	C9JLW8	Protein FAM195B	FAM195B	S	21	VSRVVYNGKRTSSPRSPPSSSEIFTPAHEEN	_S(ph)PPSSSEIFTPAHEENVR_	S(0.999)PPS(0.001)SSEIFTPAHEENVR	177.09	3	688.641	TRUE				0.206232	-0.143603	0.0937296	0.0521194	0.178591	0.914753	0	0.0845763	-0.130334	0.119609	0.0246173	0.13533	0.933857	0		0.0107662	0.0178328	0.0142995	0.00499684	0.933541	0		0.125338	0.117817	0.121578	0.0053184	0.303325	0	0.0377849	0.399829	0.00631693	0.147977	0.218677	0.917659
245	C9JLW8	Protein FAM195B	FAM195B	S	24	VVYNGKRTSSPRSPPSSSEIFTPAHEENVRF	_RTSSPRSPPS(ph)SSEIFTPAHEENVR_	RT(0.02)S(0.056)S(0.056)PRS(0.056)PPS(0.594)S(0.215)S(0.005)EIFTPAHEENVR	89.891	4	687.824	FALSE						0.112248	0.112248	0		0			0.0455452	0.0455452	0		0							0							0
246	C9JLW8	Protein FAM195B	FAM195B	S	25	VYNGKRTSSPRSPPSSSEIFTPAHEENVRFI	_RTSSPRSPPSS(ph)SEIFTPAHEENVR_	RT(0.002)S(0.005)S(0.018)PRS(0.239)PPS(0.055)S(0.541)S(0.139)EIFTPAHEENVR	89.891	4	687.824	FALSE					-0.0525075		-0.0525075	0		0		-0.0418662		-0.0418662	0		0							0							0
247	C9JLW8	Protein FAM195B	FAM195B	S	26	YNGKRTSSPRSPPSSSEIFTPAHEENVRFIY	_RTSSPRSPPSSS(ph)EIFTPAHEENVR_	RT(0.012)S(0.012)S(0.012)PRS(0.166)PPS(0.05)S(0.166)S(0.584)EIFTPAHEENVR	79.143	4	687.824	FALSE				0.143577			0.143577	0		0	0.0454403			0.0454403	0		0							0							0
319	E9PB15	Putative protein PTGES3L	PTGES3L	S	157	STKRPPPAMDDLDDDSDSADDATSN______	_RPPPAMDDLDDDS(ph)DS(ph)ADDATSN_	RPPPAMDDLDDDS(0.999)DS(0.999)ADDAT(0.001)S(0.001)N	72.024	2	1240.43	TRUE										0							0							0							0		0.0616786	0.0833671	0.0725229	0.0153361	0.898826
320	E9PB15	Putative protein PTGES3L	PTGES3L	S	159	KRPPPAMDDLDDDSDSADDATSN________	_RPPPAMDDLDDDS(ph)DS(ph)ADDATSN_	RPPPAMDDLDDDS(0.999)DS(0.999)ADDAT(0.001)S(0.001)N	72.024	2	1240.43	TRUE										0							0							0							0		0.0616786	0.0833671	0.0725229	0.0153361	0.898826
321	I3L1I5		LOC100996504	S	71	GEEPGRDSLFSSLAGSQDLSRRRSWERSRSC	_DSLFSSLAGS(ph)QDLSR_	DSLFSSLAGS(1)QDLSR	124.94	2	831.872	TRUE										0							0		-0.0341589		-0.0341589	0		0		0.138914		0.138914	0		0	0.136942	0.205367	0.0459361	0.129415	0.0799815	0.516787
322	I3L1I5		LOC100996504	S	94	SWERSRSCSESWRRLSLDASAVDEEPCLPRT	_RLS(ph)LDASAVDEEPCLPR_	RLS(1)LDASAVDEEPCLPR	252.84	2	1004.46	TRUE				-0.0372046	-0.0271032	-0.110556	-0.058288	0.0455464	0.914753	0	-0.0522478	-0.116973	-0.0452447	-0.0714884	0.039546	0.933857	0	0.0972573	-0.0913434	0.0265673	0.0108271	0.0952805	0.933541	0	0.0531553	-0.0103424	0.111248	0.0513536	0.0608151	0.823392	0	0.0271049	0.071219	-0.0516541	0.0155566	0.0622453	0.917659
323	I3L1I5		LOC100996504	S	98	SRSCSESWRRLSLDASAVDEEPCLPRTLASL	_RLSLDAS(ph)AVDEEPCLPR_	RLS(0.128)LDAS(0.872)AVDEEPCLPR	141.55	3	669.978	TRUE				-0.0363869			-0.0363869	0		0	-0.0731895			-0.0731895	0		0	0.117636	-0.026923	0.047348	0.0460203	0.0722885	0.933541	0	-0.0111201	-0.00453632	0.102697	0.0290136	0.0638968	0.865271	0	0.0206099		-0.0129637	0.00382308	0.0237401	0.917659
324	I3L1I5		LOC100996504	S	85	GSQDLSRRRSWERSRSCSESWRRLSLDASAV	_SRS(ph)CS(ph)ESWR_	S(0.001)RS(0.999)CS(0.997)ES(0.004)WR	142.19	2	657.72	TRUE				-0.151109			-0.151109	0		0	-0.117396			-0.117396	0		0		-0.196454		-0.196454	0		0			-0.275081	-0.275081	0		0		-0.00592052	-0.249712	-0.127816	0.172387	0.928194
325	I3L1I5		LOC100996504	S	87	QDLSRRRSWERSRSCSESWRRLSLDASAVDE	_SRSCS(ph)ESWR_	SRS(0.001)CS(0.997)ES(0.002)WR	113.37	3	412.161	TRUE										0							0		-0.137737	-0.0551106	-0.096424	0.0584259	0.737966	0		-0.199399	-0.0470021	-0.1232	0.107761	0.514327	0	-0.108976	-0.00450959	-0.248611	-0.120699	0.122472	0.813467
326	I3L1I5		LOC100996504	S	83	LAGSQDLSRRRSWERSRSCSESWRRLSLDAS	_S(ph)RSCSESWR_	S(0.907)RS(0.093)CSESWR	152.96	2	617.737	TRUE										0							0		-0.190366	-0.0927908	-0.141579	0.0689962	0.507848	0		-0.182557	-0.160439	-0.171498	0.0156403	0.220826	0	-0.052532		-0.200029	-0.126281	0.104296	0.665051
327	I3L1I5		LOC100996504	S	153	ESPGKECDSPKKRGRSRSVPVSFYEIRSPEI	_S(ph)RSVPVSFYEIR_	S(0.899)RS(0.099)VPVS(0.002)FYEIR	125.61	3	507.248	TRUE				0.0434802	0.000781027	-0.152074	-0.0359377	0.102818	0.914753	0	0.120146	-0.121133	-0.0530016	-0.0179962	0.12439	0.933857	0	0.0971879	-0.0693769	0.00594253	0.0112512	0.0834092	0.933541	0	0.0515384	-0.061867	0.00141376	-0.00297161	0.0568297	0.869502	0	0.0305592	-0.00747299	-0.0756564	-0.0175234	0.0538164	0.917659
328	I3L1I5		LOC100996504	S	155	PGKECDSPKKRGRSRSVPVSFYEIRSPEISP	_S(ph)VPVSFYEIR_	S(1)VPVSFYEIR	185.14	2	638.802	TRUE				0.085469	0.00672269	-0.133603	-0.0138037	0.110969	0.914753	0	0.0156112	-0.126878	-0.0519624	-0.0544097	0.0712761	0.933857	0	0.117835	-0.0631546	-0.0199467	0.0115777	0.0945231	0.933541	0	0.0348289	-0.0661022	0.0490707	0.00593248	0.062789	0.865271	0	-0.00599537	0.0119086	-0.0587296	-0.0176055	0.0367224	0.917777
329	I3L1I5		LOC100996504	S	131	NLPGGGLKTWTQGCLSGGGTPAESPGKECDS	_TWTQGCLS(ph)GGGTPAESPGK_	TWTQGCLS(1)GGGTPAESPGK	193.51	2	985.919	TRUE										0							0							0							0	0.128948	0.27969	-0.0273088	0.12711	0.153508	0.917659
330	I3L1I5		LOC100996504	S	146	SGGGTPAESPGKECDSPKKRGRSRSVPVSFY	_TWTQGCLSGGGTPAESPGKECDS(ph)PK_	TWTQGCLSGGGTPAESPGKECDS(1)PK	98.112	3	896.375	TRUE				0.0423392		-0.168321	-0.0629907	0.148959	0.914753	0	0.00766245		-0.224714	-0.108526	0.164315	0.933857	0	0.0719924	-0.0857785	0.0291419	0.00511861	0.0815828	0.933541	0	0.0950298	-0.0566762	0.112551	0.0503017	0.0930589	0.859117	0	0.0143945	-0.0663659	0.0332436	-0.00624259	0.0529144	0.917659
331	O00116	Alkyldihydroxyacetonephosphate synthase, peroxisomal	AGPS	S	65	REALSTNECKARRAASAATAAPTATPAAQES	_RAAS(ph)AATAAPTATPAAQESGTIPK_	RAAS(1)AATAAPTATPAAQESGTIPK	156.56	2	1160.07	TRUE		GO:0005730;GO:0005778;GO:0005782;GO:0031907;GO:0031981;GO:0044439;GO:0005777;GO:0031903;GO:0044428;GO:0044438;GO:0005634;GO:0042579;GO:0070013;GO:0043231;GO:0043232;GO:0044444;GO:0044446;GO:0005737;GO:0043229;GO:0044424;GO:0005622;GO:0031090;GO:0043233;GO:0043227;GO:0043228;GO:0044422;GO:0044464;GO:0005623;GO:0016020;GO:0031974;GO:0043226;GO:0005575;GO:0008762;GO:0008609;GO:0016616;GO:0050660;GO:…		0.0932816	0.0316508	0.0249452	0.0499592	0.0376678	0.92212	0	0.0231289	0.0137883	0.103116	0.0466776	0.0490994	0.939509	0	-0.0291419	0.0628075	0.00912416	0.0142633	0.0461897	0.933541	0	-0.0693667	0.0404244	-0.0164901	-0.0151442	0.054908	0.876109	0	-0.0657339	0.115477	-0.0236639	0.00869318	0.09484	0.917659
332	O00116	Alkyldihydroxyacetonephosphate synthase, peroxisomal	AGPS	S	80	SAATAAPTATPAAQESGTIPKKRQEVMKWNG	_RAASAATAAPTATPAAQES(ph)GTIPK_	RAASAATAAPTATPAAQES(0.5)GT(0.5)IPK	73.936	3	773.716	FALSE		GO:0005730;GO:0005778;GO:0005782;GO:0031907;GO:0031981;GO:0044439;GO:0005777;GO:0031903;GO:0044428;GO:0044438;GO:0005634;GO:0042579;GO:0070013;GO:0043231;GO:0043232;GO:0044444;GO:0044446;GO:0005737;GO:0043229;GO:0044424;GO:0005622;GO:0031090;GO:0043233;GO:0043227;GO:0043228;GO:0044422;GO:0044464;GO:0005623;GO:0016020;GO:0031974;GO:0043226;GO:0005575;GO:0008762;GO:0008609;GO:0016616;GO:0050660;GO:…								0							0		-0.148668	0.109221	-0.0197234	0.182356		0		-0.00518051	0.0457382	0.0202788	0.036005		0	-0.00215946	-0.00362407	0.0410636	0.01176	0.0253882
333	O00139-1;O00139-5;O00139;O00139-4	Kinesin-like protein KIF2A	KIF2A	S	140	EQSSSAQQNGSVSDISPVQAAKKEFGPPSRR	_ARPSQFPEQSSSAQQNGSVSDIS(ph)PVQAAK_	ARPSQFPEQSSSAQQNGSVSDIS(1)PVQAAK	97.3	3	1027.81	TRUE		GO:0000922;GO:0005813;GO:0005815;GO:0005819;GO:0005874;GO:0015630;GO:0044430;GO:0005829;GO:0005856;GO:0043232;GO:0044444;GO:0044446;GO:0005737;GO:0043229;GO:0044424;GO:0005622;GO:0043228;GO:0043234;GO:0044422;GO:0044464;GO:0005623;GO:0032991;GO:0043226;GO:0005575;GO:0003777;GO:0003774;GO:0005524;GO:0017111;GO:0032559;GO:0035639;GO:0016462;GO:0030554;GO:0032555;GO:0016818;GO:0017076;GO:0032553;GO:…		0.0283272	-0.0437019	0.0984599	0.0276951	0.071083	0.914753	0	0.073315	-0.0366688	-0.0496831	-0.00434563	0.0675701	0.933857	0	-0.00879165	0.0622434	0.213533	0.0889948	0.113551	0.933541	0	0.0184508	0.0671357	0.0760103	0.0538656	0.0309895	0.714662	0	-0.0520421	-0.0439084	0.0655975	-0.0101177	0.0656973	0.917777
334	O00148;O00148-2	ATP-dependent RNA helicase DDX39A	DDX39A	S	25	LLDYDEEEEPQAPQESTPAPPKKDIKGSYVS	_(ac)AEQDVENDLLDYDEEEEPQAPQES(ph)TPAPPKK_	AEQDVENDLLDYDEEEEPQAPQES(0.962)T(0.038)PAPPKK	87.532	3	1211.86	TRUE		GO:0005634;GO:0043231;GO:0043229;GO:0044424;GO:0005622;GO:0043227;GO:0044464;GO:0005623;GO:0043226;GO:0005575;GO:0008026;GO:0042623;GO:0070035;GO:0004386;GO:0005524;GO:0016887;GO:0017111;GO:0032559;GO:0035639;GO:0016462;GO:0030554;GO:0032555;GO:0016818;GO:0017076;GO:0032553;GO:0000166;GO:0016817;GO:0003676;GO:0005515;GO:0016787;GO:0036094;GO:0003824;GO:0005488;GO:0003674;GO:0000398;GO:0000377;GO:…		-0.152699	-0.124945	0.016288	-0.0871185	0.0906215	0.914753	0	-0.0617906	0.0352644	0.0478277	0.0071005	0.0599912	0.933857	0							0							0
335	O00148;O00148-2	ATP-dependent RNA helicase DDX39A	DDX39A	S	40	STPAPPKKDIKGSYVSIHSSGFRDFLLKPEL	_GSYVS(ph)IHSSGFR_	GSYVS(1)IHSSGFR	125.73	2	688.803	TRUE		GO:0005634;GO:0043231;GO:0043229;GO:0044424;GO:0005622;GO:0043227;GO:0044464;GO:0005623;GO:0043226;GO:0005575;GO:0008026;GO:0042623;GO:0070035;GO:0004386;GO:0005524;GO:0016887;GO:0017111;GO:0032559;GO:0035639;GO:0016462;GO:0030554;GO:0032555;GO:0016818;GO:0017076;GO:0032553;GO:0000166;GO:0016817;GO:0003676;GO:0005515;GO:0016787;GO:0036094;GO:0003824;GO:0005488;GO:0003674;GO:0000398;GO:0000377;GO:…		-0.0929382	-0.141427	-0.0225933	-0.0856527	0.0597508	0.914753	0	0.0417084	-0.0553401	-0.0749261	-0.0295193	0.0624575	0.933857	0	0.059033	-0.0756638	-0.0209824	-0.0125378	0.0677443	0.934013	0	-0.0277648	-0.0771134	-0.105135	-0.0700045	0.0391721	0.763354	0	-0.0782095	-0.0248072	-0.157306	-0.0867741	0.0666631	0.859036
336	O00148;O00148-2	ATP-dependent RNA helicase DDX39A	DDX39A	S	183	VVGTPGRILALVRNRSFSLKNVKHFVLDECD	_NRS(ph)FS(ph)LK_	NRS(1)FS(1)LK	176.33	2	506.207	TRUE		GO:0005634;GO:0043231;GO:0043229;GO:0044424;GO:0005622;GO:0043227;GO:0044464;GO:0005623;GO:0043226;GO:0005575;GO:0008026;GO:0042623;GO:0070035;GO:0004386;GO:0005524;GO:0016887;GO:0017111;GO:0032559;GO:0035639;GO:0016462;GO:0030554;GO:0032555;GO:0016818;GO:0017076;GO:0032553;GO:0000166;GO:0016817;GO:0003676;GO:0005515;GO:0016787;GO:0036094;GO:0003824;GO:0005488;GO:0003674;GO:0000398;GO:0000377;GO:…		-0.00991878	0.0121621	0.0601215	0.0207883	0.0358081	0.914753	0	-0.0315964	0.085366	-0.0331824	0.00686238	0.0679908	0.933857	0	-0.00619797	0.0215201	-0.048403	-0.011027	0.0352107	0.933541	0	0.0777675	-0.0582741	-0.0528093	-0.0111053	0.0770146	0.902491	0	0.0822107	0.158181	0.102428	0.114273	0.0393462	0.4736
337	O00151	PDZ and LIM domain protein 1	PDLIM1	S	213	KMLQEKQELNEPPKQSTSFLVLQEILESEEK	_QELNEPPKQS(ph)TSFLVLQEILESEEK_	QELNEPPKQS(0.494)T(0.494)S(0.012)FLVLQEILESEEK	137.72	3	999.156	FALSE		GO:0005856;GO:0043232;GO:0005737;GO:0043229;GO:0044424;GO:0005622;GO:0043228;GO:0044464;GO:0005623;GO:0043226;GO:0005575;GO:0008270;GO:0046914;GO:0046872;GO:0043169;GO:0043167;GO:0005488;GO:0003674;GO:0006979;GO:0006950;GO:0042221;GO:0050896;GO:0008150;								0							0							0							0
338	O00151	PDZ and LIM domain protein 1	PDLIM1	S	130	HIGSAHNRSAMPFTASPASSTTARVITNQYN	_SAM(ox)PFTAS(ph)PASSTTAR_	SAMPFTAS(0.997)PAS(0.002)STTAR	143.23	2	839.861	TRUE		GO:0005856;GO:0043232;GO:0005737;GO:0043229;GO:0044424;GO:0005622;GO:0043228;GO:0044464;GO:0005623;GO:0043226;GO:0005575;GO:0008270;GO:0046914;GO:0046872;GO:0043169;GO:0043167;GO:0005488;GO:0003674;GO:0006979;GO:0006950;GO:0042221;GO:0050896;GO:0008150;		-0.110805	-0.0749562	0.000560602	-0.0617335	0.056848	0.914753	0	-0.125408	0.023783	-0.0388188	-0.0468146	0.0749162	0.933857	0							0							0	-0.0195285	-0.0494745	0.000586694	-0.0228054	0.025191	0.931547
339	O00151	PDZ and LIM domain protein 1	PDLIM1	S	133	SAHNRSAMPFTASPASSTTARVITNQYNNPA	_SAMPFTASPAS(ph)STTAR_	SAMPFTAS(0.124)PAS(0.867)S(0.006)T(0.001)T(0.001)AR	120.56	2	831.863	TRUE		GO:0005856;GO:0043232;GO:0005737;GO:0043229;GO:0044424;GO:0005622;GO:0043228;GO:0044464;GO:0005623;GO:0043226;GO:0005575;GO:0008270;GO:0046914;GO:0046872;GO:0043169;GO:0043167;GO:0005488;GO:0003674;GO:0006979;GO:0006950;GO:0042221;GO:0050896;GO:0008150;								0							0							0							0	0.0282458	0.0184092		0.0233275	0.00695553	0.917659
340	O00151	PDZ and LIM domain protein 1	PDLIM1	S	90	DNLTLTVARSEHKVWSPLVTEEGKRHPYKMN	_VWS(ph)PLVTEEGKR_	VWS(1)PLVTEEGKR	157.37	2	740.863	TRUE		GO:0005856;GO:0043232;GO:0005737;GO:0043229;GO:0044424;GO:0005622;GO:0043228;GO:0044464;GO:0005623;GO:0043226;GO:0005575;GO:0008270;GO:0046914;GO:0046872;GO:0043169;GO:0043167;GO:0005488;GO:0003674;GO:0006979;GO:0006950;GO:0042221;GO:0050896;GO:0008150;		-0.114514	-0.0916061	0.0122667	-0.0646179	0.0675621	0.914753	0	-0.0791934	0.00649764	-0.0637086	-0.0454681	0.0456648	0.933857	0							0							0	-0.0804721	0.0422604	-0.0269008	-0.0217042	0.0615311	0.922201
341	O00159-2;O00159-3;O00159	Unconventional myosin-Ic	MYO1C	S	408	LVGKINRSLASKDVESPSWRSTTVLGLLDIY	_SLASKDVES(ph)PSWR_	SLASKDVES(1)PSWR	117.27	2	771.353	TRUE		GO:0005643;GO:0005654;GO:0005730;GO:0031941;GO:0005635;GO:0005884;GO:0031981;GO:0060171;GO:0015629;GO:0032420;GO:0044428;GO:0044430;GO:0005634;GO:0005856;GO:0009925;GO:0031528;GO:0031967;GO:0032421;GO:0070013;GO:0016323;GO:0016328;GO:0031253;GO:0043231;GO:0043232;GO:0044446;GO:0005737;GO:0043229;GO:0044459;GO:0046930;GO:0005886;GO:0005902;GO:0016021;GO:0044424;GO:0044463;GO:0005622;GO:0012505;GO:…		-0.0643668	-0.0656985	-0.0322963	-0.0541206	0.0189121	0.914753	0	-0.0735907	0.128415	-0.115744	-0.0203063	0.13051	0.933857	0	-0.0988578	0.0164483	-0.0776222	-0.0533439	0.0613674	0.961773	0	-0.0437355	-0.0187005	-0.0163647	-0.0262669	0.0151733	0.936727	0	-0.0350477	-0.0380761	0.029588	-0.0145119	0.0382217	0.921146
342	O00160	Unconventional myosin-If	MYO1F	S	1001	STSLGASRRPRARPPSEHNTEFLNVPDQGMA	_ARPPS(ph)EHNTEFLNVPDQGM(ox)AGM(ox)QR_	ARPPS(0.968)EHNT(0.032)EFLNVPDQGMAGMQR	115.02	3	932.074	TRUE		GO:0016461;GO:0016459;GO:0015629;GO:0044430;GO:0005856;GO:0043232;GO:0044446;GO:0043229;GO:0044424;GO:0005622;GO:0043228;GO:0043234;GO:0044422;GO:0044464;GO:0005623;GO:0032991;GO:0043226;GO:0005575;GO:0003774;GO:0005524;GO:0017111;GO:0032559;GO:0035639;GO:0016462;GO:0030554;GO:0032555;GO:0003779;GO:0016818;GO:0017076;GO:0032553;GO:0000166;GO:0005516;GO:0008092;GO:0016817;GO:0005515;GO:0016787;GO:…		-0.195023	0.0187837	0.102472	-0.0245891	0.153417	0.914753	0	0.123721	0.0394198	-0.00500882	0.0527107	0.065386	0.939509	0	0.163042	-0.0533071	-0.360934	-0.083733	0.26331	0.953352	0	0.0518468	-0.516985	-0.372083	-0.279074	0.295602	0.60712	0	0.273418	0.0546896	-0.966522	-0.212805	0.661837	0.917659
343	O00160	Unconventional myosin-If	MYO1F	S	1023	LNVPDQGMAGMQRKRSVGQRPVPGVGRPKPQ	_S(ph)VGQRPVPGVGR_	S(1)VGQRPVPGVGR	101.72	2	644.83	TRUE		GO:0016461;GO:0016459;GO:0015629;GO:0044430;GO:0005856;GO:0043232;GO:0044446;GO:0043229;GO:0044424;GO:0005622;GO:0043228;GO:0043234;GO:0044422;GO:0044464;GO:0005623;GO:0032991;GO:0043226;GO:0005575;GO:0003774;GO:0005524;GO:0017111;GO:0032559;GO:0035639;GO:0016462;GO:0030554;GO:0032555;GO:0003779;GO:0016818;GO:0017076;GO:0032553;GO:0000166;GO:0005516;GO:0008092;GO:0016817;GO:0005515;GO:0016787;GO:…		-0.00745532	0.0431264	-0.0591467	-0.00782521	0.0511376	0.914753	0	0.0281644	0.0112984	-0.0923697	-0.0176356	0.0652687	0.933857	0	-0.0246831	-0.0985853	0.0217327	-0.0338452	0.06068	0.958689	0	-0.122583	-0.0146465	-0.0646826	-0.0673039	0.0540158	0.872114	0
344	O00161	Synaptosomal-associated protein 23	SNAP23	S	110	SGKAYKTTWGDGGENSPCNVVSKQPGPVTNG	_TTWGDGGENS(ph)PCNVVSK_	TTWGDGGENS(1)PCNVVSK	217.39	2	944.383	TRUE		GO:0042582;GO:0005766;GO:0042581;GO:0005764;GO:0030141;GO:0000323;GO:0016023;GO:0005634;GO:0005773;GO:0005794;GO:0031410;GO:0001950;GO:0019717;GO:0043231;GO:0044444;GO:0005624;GO:0005737;GO:0043229;GO:0005626;GO:0005886;GO:0044424;GO:0000267;GO:0005622;GO:0031988;GO:0071944;GO:0031982;GO:0043227;GO:0044464;GO:0005623;GO:0016020;GO:0030054;GO:0043226;GO:0045202;GO:0005575;GO:0005515;GO:0005488;GO:…	SNARE interactions in vesicular transport;	0.0396124	0.0353096	-0.00774778	0.0223914	0.0261898	0.914753	0	0.0467682	0.0448464	-0.120706	-0.00969696	0.096141	0.933857	0	0.0141003	-0.00356714	-0.0938418	-0.0277695	0.0578981	0.947152	0	0.0776222	-0.0204442	0.0190018	0.0253933	0.0493446	0.865271	0	-0.0588763	0.129271	0.00345768	0.0246174	0.0958418	0.917659
345	O00161	Synaptosomal-associated protein 23	SNAP23	S	116	TTWGDGGENSPCNVVSKQPGPVTNGQLQQPT	_TTWGDGGENSPCNVVS(ph)KQPGPVTNGQLQQPTTGAASGGYIK_	T(0.018)T(0.018)WGDGGENS(0.355)PCNVVS(0.6)KQPGPVT(0.009)NGQLQQPTTGAASGGYIK	69.063	4	1060.49	FALSE		GO:0042582;GO:0005766;GO:0042581;GO:0005764;GO:0030141;GO:0000323;GO:0016023;GO:0005634;GO:0005773;GO:0005794;GO:0031410;GO:0001950;GO:0019717;GO:0043231;GO:0044444;GO:0005624;GO:0005737;GO:0043229;GO:0005626;GO:0005886;GO:0044424;GO:0000267;GO:0005622;GO:0031988;GO:0071944;GO:0031982;GO:0043227;GO:0044464;GO:0005623;GO:0016020;GO:0030054;GO:0043226;GO:0045202;GO:0005575;GO:0005515;GO:0005488;GO:…	SNARE interactions in vesicular transport;	0.105749			0.105749	0		0	0.14392			0.14392	0		0							0							0
346	O00170	AH receptor-interacting protein	AIP	S	43	FQDGTKATFHYRTLHSDDEGTVLDDSRARGK	_TLHS(ph)DDEGTVLDDSR_	T(0.001)LHS(0.999)DDEGT(0.001)VLDDSR	181.86	2	870.36	TRUE	CSNK2A1;	GO:0005634;GO:0043231;GO:0043229;GO:0044424;GO:0005622;GO:0043227;GO:0044464;GO:0005623;GO:0043226;GO:0005575;GO:0003713;GO:0036004;GO:0003712;GO:0008134;GO:0019904;GO:0051082;GO:0000989;GO:0004871;GO:0005515;GO:0000988;GO:0005488;GO:0060089;GO:0003674;GO:0006626;GO:0006605;GO:0072655;GO:0006886;GO:0017038;GO:0022417;GO:0070585;GO:0072594;GO:0006457;GO:0006839;GO:0007005;GO:0015031;GO:0033365;GO:…		-0.172314	-0.134156	0.0288123	-0.0925526	0.106823	0.914753	0	-0.231325	0.134629	-0.139722	-0.0788057	0.19043	0.933857	0	-0.0555815	-0.0280982	0.131479	0.0159331	0.101005	0.933541	0	-0.0974695	-0.00923837	-0.00134423	-0.0360174	0.0533653	0.93996	0	0.065094	-0.0305748	0.115233	0.0499174	0.0740791	0.917659
347	O00178	GTP-binding protein 1	GTPBP1	S	44	ARAAAAAARLHGGFDSDCSEDGEALNGEPEL	_LHGGFDS(ph)DCS(ph)EDGEALNGEPELDLTSK_	LHGGFDS(1)DCS(1)EDGEALNGEPELDLTSK	109.41	3	1018.06	TRUE		GO:0000177;GO:0005829;GO:0044444;GO:0000178;GO:0005737;GO:0044424;GO:0005622;GO:0043234;GO:0044464;GO:0005623;GO:0032991;GO:0005575;GO:0003924;GO:0005525;GO:0017111;GO:0032561;GO:0035639;GO:0016462;GO:0019001;GO:0032555;GO:0016818;GO:0017076;GO:0032553;GO:0000166;GO:0016817;GO:0016787;GO:0036094;GO:0003824;GO:0005488;GO:0003674;GO:0061014;GO:0051254;GO:0061013;GO:0031331;GO:0045935;GO:0051252;GO:…		0.172311	-0.030258	0.0170688	0.0530406	0.105967	0.914753	0	-0.00531779	-0.103325	0.0597426	-0.0163	0.0820865	0.933857	0	0.075547	-0.0873635	0.0185892	0.00225754	0.082674	0.933541	0	0.110354	-0.126326	0.0924382	0.0254886	0.13178	0.865271	0	0.023705	-0.165071	0.178408	0.0123473	0.172021	0.917659
348	O00178	GTP-binding protein 1	GTPBP1	S	47	AAAAARLHGGFDSDCSEDGEALNGEPELDLT	_LHGGFDS(ph)DCS(ph)EDGEALNGEPELDLTSK_	LHGGFDS(1)DCS(1)EDGEALNGEPELDLTSK	109.41	3	1018.06	TRUE		GO:0000177;GO:0005829;GO:0044444;GO:0000178;GO:0005737;GO:0044424;GO:0005622;GO:0043234;GO:0044464;GO:0005623;GO:0032991;GO:0005575;GO:0003924;GO:0005525;GO:0017111;GO:0032561;GO:0035639;GO:0016462;GO:0019001;GO:0032555;GO:0016818;GO:0017076;GO:0032553;GO:0000166;GO:0016817;GO:0016787;GO:0036094;GO:0003824;GO:0005488;GO:0003674;GO:0061014;GO:0051254;GO:0061013;GO:0031331;GO:0045935;GO:0051252;GO:…		0.172311	-0.030258	0.0170688	0.0530406	0.105967	0.914753	0	0.0818512	-0.0417479	0.0757104	0.0386046	0.0696549	0.933857	0	0.075547	-0.0873635	0.0185892	0.00225754	0.082674	0.933541	0	-0.00955458	-0.0303568	0.0690357	0.0097081	0.0524214	0.865271	0	0.0579702	-0.037697	-0.0295867	-0.00310447	0.0530475	0.917659
349	O00178	GTP-binding protein 1	GTPBP1	S	580	KAVGTITKLLQTTNNSPMNSKPQQIKMQSTK	_LLQTTNNS(ph)PMNSKPQQIK_	LLQTT(0.002)NNS(0.998)PMNSKPQQIK	168.68	2	1061.52	TRUE		GO:0000177;GO:0005829;GO:0044444;GO:0000178;GO:0005737;GO:0044424;GO:0005622;GO:0043234;GO:0044464;GO:0005623;GO:0032991;GO:0005575;GO:0003924;GO:0005525;GO:0017111;GO:0032561;GO:0035639;GO:0016462;GO:0019001;GO:0032555;GO:0016818;GO:0017076;GO:0032553;GO:0000166;GO:0016817;GO:0016787;GO:0036094;GO:0003824;GO:0005488;GO:0003674;GO:0061014;GO:0051254;GO:0061013;GO:0031331;GO:0045935;GO:0051252;GO:…		0.372949	-0.008867	-0.0134692	0.116871	0.221782	0.914753	0	0.241771	-0.0265333	0.0766783	0.0973052	0.135336	0.939509	0	0.0504958	0.016908	-0.0227994	0.0148681	0.0366901	0.933541	0	0.0276757	-0.0171586	0.00700049	0.0058392	0.0224397	0.865271	0	-0.00682398	0.0175342	-0.0667358	-0.0186752	0.043367	0.917777
350	O00178	GTP-binding protein 1	GTPBP1	S	8	________MATERSRSAMDSPVPASMFAPEP	_SRS(ph)AM(ox)DSPVPASM(ox)FAPEPS(ph)SPGAAR_	S(0.159)RS(0.839)AMDS(0.002)PVPASMFAPEPS(0.5)S(0.5)PGAAR	123.06	3	899.036	TRUE		GO:0000177;GO:0005829;GO:0044444;GO:0000178;GO:0005737;GO:0044424;GO:0005622;GO:0043234;GO:0044464;GO:0005623;GO:0032991;GO:0005575;GO:0003924;GO:0005525;GO:0017111;GO:0032561;GO:0035639;GO:0016462;GO:0019001;GO:0032555;GO:0016818;GO:0017076;GO:0032553;GO:0000166;GO:0016817;GO:0016787;GO:0036094;GO:0003824;GO:0005488;GO:0003674;GO:0061014;GO:0051254;GO:0061013;GO:0031331;GO:0045935;GO:0051252;GO:…		0.274873	0.0482864	0.0267336	0.116631	0.137465	0.92212	0	0.0999912	-0.00796103	0.197835	0.0966219	0.10294	0.939509	0	0.0397709	-0.018562		0.0106045	0.0412476	0.933541	0	0.00393421	0.0738171		0.0388757	0.0494147	0.829108	0	-0.068532	0.176959	-0.179982	-0.0238518	0.182617	0.92304
351	O00178	GTP-binding protein 1	GTPBP1	S	12	____MATERSRSAMDSPVPASMFAPEPSSPG	_SAM(ox)DS(ph)PVPASM(ox)FAPEPSS(ph)PGAAR_	S(0.057)AMDS(0.822)PVPAS(0.121)MFAPEPS(0.336)S(0.664)PGAAR	101.41	3	817.991	TRUE		GO:0000177;GO:0005829;GO:0044444;GO:0000178;GO:0005737;GO:0044424;GO:0005622;GO:0043234;GO:0044464;GO:0005623;GO:0032991;GO:0005575;GO:0003924;GO:0005525;GO:0017111;GO:0032561;GO:0035639;GO:0016462;GO:0019001;GO:0032555;GO:0016818;GO:0017076;GO:0032553;GO:0000166;GO:0016817;GO:0016787;GO:0036094;GO:0003824;GO:0005488;GO:0003674;GO:0061014;GO:0051254;GO:0061013;GO:0031331;GO:0045935;GO:0051252;GO:…		0.10551	0.0362295	0.0889916	0.0769105	0.0361859	0.92212	0	0.0232525	0.0767404	0.0774302	0.059141	0.0310823	0.939509	0							0							0		0.104077	0.00272286	0.0534	0.0716683	0.917659
352	O00178	GTP-binding protein 1	GTPBP1	S	17	ATERSRSAMDSPVPASMFAPEPSSPGAARAA	_SRSAMDSPVPAS(ph)MFAPEPS(ph)SPGAAR_	S(0.1)RS(0.1)AMDS(0.138)PVPAS(0.663)MFAPEPS(0.803)S(0.197)PGAAR	73.389	3	888.373	FALSE		GO:0000177;GO:0005829;GO:0044444;GO:0000178;GO:0005737;GO:0044424;GO:0005622;GO:0043234;GO:0044464;GO:0005623;GO:0032991;GO:0005575;GO:0003924;GO:0005525;GO:0017111;GO:0032561;GO:0035639;GO:0016462;GO:0019001;GO:0032555;GO:0016818;GO:0017076;GO:0032553;GO:0000166;GO:0016817;GO:0016787;GO:0036094;GO:0003824;GO:0005488;GO:0003674;GO:0061014;GO:0051254;GO:0061013;GO:0031331;GO:0045935;GO:0051252;GO:…								0							0							0							0	-0.0150409			-0.0150409	0
353	O00178	GTP-binding protein 1	GTPBP1	S	24	AMDSPVPASMFAPEPSSPGAARAAAAAARLH	_SRSAMDSPVPASMFAPEPS(ph)SPGAAR_	SRSAMDSPVPASMFAPEPS(0.927)S(0.073)PGAAR	163.46	3	861.717	TRUE		GO:0000177;GO:0005829;GO:0044444;GO:0000178;GO:0005737;GO:0044424;GO:0005622;GO:0043234;GO:0044464;GO:0005623;GO:0032991;GO:0005575;GO:0003924;GO:0005525;GO:0017111;GO:0032561;GO:0035639;GO:0016462;GO:0019001;GO:0032555;GO:0016818;GO:0017076;GO:0032553;GO:0000166;GO:0016817;GO:0016787;GO:0036094;GO:0003824;GO:0005488;GO:0003674;GO:0061014;GO:0051254;GO:0061013;GO:0031331;GO:0045935;GO:0051252;GO:…			0.111094	0.0479247	0.0795096	0.0446677	0.92212	0	0.0999912	-0.00710738	0.011847	0.0349103	0.057153	0.933857	0	0.018201	-0.0183354	-0.00860017	-0.00291151	0.0189208	0.933541	0	0.00393421	0.0738171		0.0388757	0.0494147	0.829108	0	-0.0521645	-0.0232146	0.0938805	0.00616715	0.0773289	0.917659
354	O00178	GTP-binding protein 1	GTPBP1	S	25	MDSPVPASMFAPEPSSPGAARAAAAAARLHG	_SAMDSPVPASMFAPEPSS(ph)PGAAR_	SAMDSPVPASMFAPEPS(0.017)S(0.983)PGAAR	172.74	2	1170.51	TRUE		GO:0000177;GO:0005829;GO:0044444;GO:0000178;GO:0005737;GO:0044424;GO:0005622;GO:0043234;GO:0044464;GO:0005623;GO:0032991;GO:0005575;GO:0003924;GO:0005525;GO:0017111;GO:0032561;GO:0035639;GO:0016462;GO:0019001;GO:0032555;GO:0016818;GO:0017076;GO:0032553;GO:0000166;GO:0016817;GO:0016787;GO:0036094;GO:0003824;GO:0005488;GO:0003674;GO:0061014;GO:0051254;GO:0061013;GO:0031331;GO:0045935;GO:0051252;GO:…		0.10551	-0.0968774	0.0123159	0.00698287	0.101299	0.914753	0	0.0232525	-0.123623	0.0401862	-0.0200615	0.0900857	0.933857	0	0.018201	-0.102813	-0.00860017	-0.0310707	0.0635593	0.953352	0	0.068594	0.0925994	0.0236225	0.0616053	0.0350155	0.682694	0	-0.0490999	-0.00813625	0.0384555	-0.00626021	0.0438079	0.917659
355	O00178	GTP-binding protein 1	GTPBP1	S	6	__________MATERSRSAMDSPVPASMFAP	_S(ph)RSAM(ox)DSPVPASM(ox)FAPEPSS(ph)PGAAR_	S(0.658)RS(0.161)AMDS(0.166)PVPAS(0.015)MFAPEPS(0.036)S(0.964)PGAAR	89.631	3	899.036	FALSE		GO:0000177;GO:0005829;GO:0044444;GO:0000178;GO:0005737;GO:0044424;GO:0005622;GO:0043234;GO:0044464;GO:0005623;GO:0032991;GO:0005575;GO:0003924;GO:0005525;GO:0017111;GO:0032561;GO:0035639;GO:0016462;GO:0019001;GO:0032555;GO:0016818;GO:0017076;GO:0032553;GO:0000166;GO:0016817;GO:0016787;GO:0036094;GO:0003824;GO:0005488;GO:0003674;GO:0061014;GO:0051254;GO:0061013;GO:0031331;GO:0045935;GO:0051252;GO:…			-0.254878		-0.254878	0		0		-0.302158		-0.302158	0		0							0							0	-0.0136045			-0.0136045	0
356	O00178	GTP-binding protein 1	GTPBP1	S	658	SSGGRRRGGQRHKVKSQGACVTPASGC____	_VKS(ph)QGACVTPASGC_	VKS(1)QGACVTPASGC	157.42	2	751.312	TRUE		GO:0000177;GO:0005829;GO:0044444;GO:0000178;GO:0005737;GO:0044424;GO:0005622;GO:0043234;GO:0044464;GO:0005623;GO:0032991;GO:0005575;GO:0003924;GO:0005525;GO:0017111;GO:0032561;GO:0035639;GO:0016462;GO:0019001;GO:0032555;GO:0016818;GO:0017076;GO:0032553;GO:0000166;GO:0016817;GO:0016787;GO:0036094;GO:0003824;GO:0005488;GO:0003674;GO:0061014;GO:0051254;GO:0061013;GO:0031331;GO:0045935;GO:0051252;GO:…			0.022717	-0.201042	-0.0891625	0.158221	0.914753	0		-0.0711822	0.0705862	-0.000297986	0.100245	0.933857	0	-0.0313396	-0.603382		-0.317361	0.404495	0.683646	0	-0.432315	-0.179982		-0.306149	0.178426	0.100825	0
357	O00182-2;O00182	Galectin-9	LGALS9	S	286	RFDENAVVRNTQIDNSWGSEERSLPRKMPFV	_NTQIDNS(ph)WGSEER_	NTQIDNS(0.998)WGS(0.002)EER	131.84	2	808.323	TRUE		GO:0005737;GO:0044424;GO:0005622;GO:0044464;GO:0005576;GO:0005623;GO:0005575;GO:0005534;GO:0048029;GO:0005529;GO:0004871;GO:0030246;GO:0005488;GO:0060089;GO:0003674;GO:0043123;GO:0010740;GO:0009967;GO:0043122;GO:0010627;GO:0010647;GO:0009966;GO:0010646;GO:0023056;GO:0048522;GO:0048584;GO:0023051;GO:0048518;GO:0048583;GO:0050794;GO:0050789;GO:0065007;GO:0008150;								0							0		-0.0866949		-0.0866949	0		0		0.12792		0.12792	0		0	-0.0946791			-0.0946791	0
358	O00186	Syntaxin-binding protein 3	STXBP3	S	323	MKEISSTKKATEGKTSLSALTQLMKKMPHFR	_ATEGKTS(ph)LSALTQLMK_	ATEGKT(0.124)S(0.871)LS(0.005)ALTQLMK	83.423	3	586.962	TRUE		GO:0031091;GO:0042581;GO:0070820;GO:0030141;GO:0016023;GO:0005634;GO:0005829;GO:0031410;GO:0043231;GO:0044444;GO:0005737;GO:0043229;GO:0044424;GO:0005622;GO:0031988;GO:0031982;GO:0043227;GO:0044464;GO:0005623;GO:0043226;GO:0005575;GO:0030347;GO:0019905;GO:0000149;GO:0005515;GO:0005488;GO:0003674;GO:0043312;GO:0043299;GO:0045955;GO:0006904;GO:0017158;GO:0045055;GO:0045920;GO:0070527;GO:0002283;GO:…								0							0							0							0	-0.283888	-0.00151398	0.00579727	-0.0932016	0.16518	0.973465
359	O00186	Syntaxin-binding protein 3	STXBP3	S	325	EISSTKKATEGKTSLSALTQLMKKMPHFRKQ	_ATEGKT(ph)SLSALTQLMK_	AT(0.003)EGKT(0.332)S(0.332)LS(0.332)ALTQLMK	76.156	3	586.962	FALSE		GO:0031091;GO:0042581;GO:0070820;GO:0030141;GO:0016023;GO:0005634;GO:0005829;GO:0031410;GO:0043231;GO:0044444;GO:0005737;GO:0043229;GO:0044424;GO:0005622;GO:0031988;GO:0031982;GO:0043227;GO:0044464;GO:0005623;GO:0043226;GO:0005575;GO:0030347;GO:0019905;GO:0000149;GO:0005515;GO:0005488;GO:0003674;GO:0043312;GO:0043299;GO:0045955;GO:0006904;GO:0017158;GO:0045055;GO:0045920;GO:0070527;GO:0002283;GO:…								0							0							0							0
360	O00193	Small acidic protein	SMAP	S	147	SPDDSESDSESEKEESAEELQAAEHPDEVED	_EES(ph)AEELQAAEHPDEVEDPK_	EES(1)AEELQAAEHPDEVEDPK	77.027	3	777.988	TRUE				0.0447749		-0.00294321	0.0209158	0.0337418	0.914753	0	-0.0760362		-0.0352696	-0.0556529	0.0288263	0.933857	0	0.0191163	0.0155693	0.0341213	0.0229356	0.00984806	0.933541	0	-0.0322181	0.0240859	-0.0175342	-0.00855545	0.0292061	0.870014	0
361	O00193	Small acidic protein	SMAP	S	87	EDKKINEELESQYQQSMDSKLSGRYRRHCGL	_KINEELESQYQQS(ph)MDSK_	KINEELESQYQQS(0.996)MDS(0.004)K	89.311	3	712.977	TRUE										0							0							0							0	0.20431	0.288786	-0.176323	0.105591	0.247771	0.917659
362	O00193	Small acidic protein	SMAP	S	15	_MSAARESHPHGVKRSASPDDDLGSSNWEAA	_S(ph)AS(ph)PDDDLGSSNWEAADLGNEER_	S(1)AS(1)PDDDLGSSNWEAADLGNEER	205.81	2	1297.98	TRUE				0.0466122	-0.0103767	-0.0355498	0.000228576	0.0420952	0.914753	0	0.00650883	-0.0200711	-0.00646604	-0.00667611	0.0132912	0.933857	0	-0.00830886	0.0216027	-0.0225933	-0.00309982	0.0225538	0.933541	0	-0.0292627	0.0082159	0.00631252	-0.00491143	0.0211103	0.866207	0	0.0486748	-3.90883e-05	-0.0388982	0.00324584	0.0438788	0.917659
363	O00193	Small acidic protein	SMAP	S	17	SAARESHPHGVKRSASPDDDLGSSNWEAADL	_S(ph)AS(ph)PDDDLGSSNWEAADLGNEER_	S(1)AS(1)PDDDLGSSNWEAADLGNEER	245.93	2	1297.98	TRUE				0.0802295	0.00488001	-0.0213547	0.0212516	0.0527339	0.914753	0	0.0303163	-0.0127107	0.00896896	0.00885818	0.0215137	0.933857	0	0.0364293	0.0193656	-0.0119931	0.0146006	0.0245603	0.933541	0	0.037546	0.00193692	-0.00259798	0.012295	0.0219853	0.865271	0	0.000390689	-0.0207249	-0.0122465	-0.0108602	0.0106258	0.917659
364	O00193	Small acidic protein	SMAP	S	24	PHGVKRSASPDDDLGSSNWEAADLGNEERKQ	_RSASPDDDLGS(ph)SNWEAADLGNEERK_	RSASPDDDLGS(0.976)S(0.023)NWEAADLGNEERK	152.09	2	1400.1	TRUE				0.0513069	0.0154017	-0.0267783	0.0133101	0.0390846	0.914753	0	-0.0358253	0.0203105	-0.022057	-0.0125239	0.0292569	0.933857	0		0.00509468	-0.00685096	-0.000878143	0.00844684	0.933541	0		-0.0132165	0.00227295	-0.00547179	0.0109527	0.893899	0	-0.0333843	-0.0117131	-0.0105967	-0.0185647	0.0128463	0.924167
365	O00193	Small acidic protein	SMAP	S	25	HGVKRSASPDDDLGSSNWEAADLGNEERKQK	_RSASPDDDLGSS(ph)NWEAADLGNEERK_	RSASPDDDLGS(0.11)S(0.89)NWEAADLGNEERK	142.23	2	1400.1	TRUE				0.101884		0.00852583	0.0552052	0.0660145	0.918953	0	0.0273904		0.0346948	0.0310426	0.005165	0.936716	0		0.0418662		0.0418662	0		0	0.432408			0.432408	0		0	-0.00110451			-0.00110451	0
366	O00203	AP-3 complex subunit beta-1	AP3B1	S	276	KEGDELEDNGKNFYESDDDQKEKTDKKKKPY	_NFYES(ph)DDDQKEK_	NFYES(1)DDDQKEK	241.66	2	799.306	TRUE		GO:0030665;GO:0030136;GO:0030662;GO:0030135;GO:0030659;GO:0016023;GO:0044433;GO:0005794;GO:0030117;GO:0031410;GO:0043231;GO:0044444;GO:0044446;GO:0005737;GO:0043229;GO:0012506;GO:0044424;GO:0005622;GO:0012505;GO:0031090;GO:0031988;GO:0031982;GO:0043227;GO:0043234;GO:0044422;GO:0044425;GO:0044464;GO:0048475;GO:0005623;GO:0016020;GO:0032991;GO:0043226;GO:0005575;GO:0019903;GO:0019902;GO:0008565;GO:…		-0.162008	0.0453621	-0.0393745	-0.0520067	0.10426	0.914753	0	-0.0906473	0.0634561	-0.0592983	-0.0288298	0.0814445	0.933857	0	0.0230878	0.0719924	-0.0137218	0.0271195	0.0429991	0.933541	0	0.0216854	0.0160942	-0.0140583	0.00790709	0.0192269	0.865271	0	0.0182843	0.0211479	-0.0269416	0.00416354	0.0269759	0.917659
367	O00203	AP-3 complex subunit beta-1	AP3B1	S	609	AKKIFLAQKPAPLLESPFKDRDHFQLGTLSH	_KIFLAQKPAPLLES(ph)PFK_	KIFLAQKPAPLLES(1)PFK	134.52	3	669.707	TRUE		GO:0030665;GO:0030136;GO:0030662;GO:0030135;GO:0030659;GO:0016023;GO:0044433;GO:0005794;GO:0030117;GO:0031410;GO:0043231;GO:0044444;GO:0044446;GO:0005737;GO:0043229;GO:0012506;GO:0044424;GO:0005622;GO:0012505;GO:0031090;GO:0031988;GO:0031982;GO:0043227;GO:0043234;GO:0044422;GO:0044425;GO:0044464;GO:0048475;GO:0005623;GO:0016020;GO:0032991;GO:0043226;GO:0005575;GO:0019903;GO:0019902;GO:0008565;GO:…								0							0	0.0291402		0.0282697	0.0287049	0.000615537	0.933541	0	0.0413532		0.00970999	0.0255316	0.0223751	0.854893	0	-0.0163106	-0.0178645	0.0543739	0.00673293	0.0412656	0.917659
368	O00213-2;O00213	Amyloid beta A4 precursor protein-binding family B member 1	APBB1	S	205	PRPQALTDGPREHSKSASLLFGMRNSAASDE	_S(ph)ASLLFGMR_	S(0.993)AS(0.007)LLFGMR	133.42	2	531.246	TRUE		GO:0016607;GO:0016604;GO:0044451;GO:0005654;GO:0031981;GO:0044428;GO:0005634;GO:0070013;GO:0043231;GO:0044446;GO:0005737;GO:0030426;GO:0043229;GO:0005886;GO:0030027;GO:0043005;GO:0044424;GO:0044463;GO:0005622;GO:0030427;GO:0031252;GO:0042995;GO:0043233;GO:0071944;GO:0043227;GO:0044422;GO:0044464;GO:0005623;GO:0016020;GO:0031974;GO:0043226;GO:0045202;GO:0005575;GO:0001540;GO:0008134;GO:0042393;GO:…	Alzheimer''s disease;							0							0							0							0	-0.235308	-0.291316	0.204836	-0.107263	0.271732	0.973465
369	O00221	NF-kappa-B inhibitor epsilon	NFKBIE	S	157	EARKGPDEAEESQYDSGIESLRSLRSLPEST	_KGPDEAEESQYDS(ph)GIESLR_	KGPDEAEES(0.001)QY(0.002)DS(0.996)GIES(0.001)LR	90.755	3	730.646	TRUE		GO:0042994;GO:0042992;GO:0042308;GO:0042990;GO:0042306;GO:0051220;GO:0090317;GO:0033157;GO:0046823;GO:0051224;GO:0032387;GO:0034763;GO:0046822;GO:0051223;GO:0032386;GO:0032507;GO:0034762;GO:0051051;GO:0070201;GO:1900180;GO:0032880;GO:0034613;GO:0045185;GO:0048523;GO:0051049;GO:0051651;GO:0060341;GO:0008104;GO:0032879;GO:0048519;GO:0050794;GO:0051235;GO:0070727;GO:0033036;GO:0050789;GO:0051641;GO:…	T cell receptor signaling pathway;B cell receptor signaling pathway;Adipocytokine signaling pathway;	-0.209729	-0.0318534	0.0817704	-0.0532706	0.146925	0.914753	0	-0.0778613	0.0811417	0.0612952	0.0215252	0.0866414	0.936955	0	0.00667993	-0.0724397	0.166337	0.0335256	0.121631	0.933541	0	-0.0899949	0.0511715	-0.0145205	-0.0177813	0.0706397	0.874957	0	0.0176593	0.0867512	-0.069816	0.0115315	0.0784633	0.917659
370	O00221	NF-kappa-B inhibitor epsilon	NFKBIE	S	183	LPESTSAPASGPSDGSPQPCTHPPGPVKEPQ	_SLPESTSAPASGPSDGS(ph)PQPCTHPPGPVK_	SLPESTSAPAS(0.008)GPS(0.01)DGS(0.976)PQPCT(0.006)HPPGPVK	69.07	3	974.771	TRUE		GO:0042994;GO:0042992;GO:0042308;GO:0042990;GO:0042306;GO:0051220;GO:0090317;GO:0033157;GO:0046823;GO:0051224;GO:0032387;GO:0034763;GO:0046822;GO:0051223;GO:0032386;GO:0032507;GO:0034762;GO:0051051;GO:0070201;GO:1900180;GO:0032880;GO:0034613;GO:0045185;GO:0048523;GO:0051049;GO:0051651;GO:0060341;GO:0008104;GO:0032879;GO:0048519;GO:0050794;GO:0051235;GO:0070727;GO:0033036;GO:0050789;GO:0051641;GO:…	T cell receptor signaling pathway;B cell receptor signaling pathway;Adipocytokine signaling pathway;		0.0486748		0.0486748	0		0		0.0390063		0.0390063	0		0	-0.0308498			-0.0308498	0		0	-0.0779808			-0.0779808	0		0
371	O00231;O00231-2	26S proteasome non-ATPase regulatory subunit 11	PSMD11	S	14	__MAAAAVVEFQRAQSLLSTDREASIDILHS	_AQS(ph)LLSTDR_	AQS(1)LLSTDR	167.95	2	535.748	TRUE		GO:0005654;GO:0031981;GO:0044428;GO:0005634;GO:0005829;GO:0070013;GO:0043231;GO:0044444;GO:0044446;GO:0000502;GO:0005737;GO:0043229;GO:0044424;GO:0005622;GO:0043233;GO:0043227;GO:0043234;GO:0044422;GO:0044464;GO:0005623;GO:0031974;GO:0032991;GO:0043226;GO:0005575;GO:0006977;GO:0051436;GO:0051437;GO:0072431;GO:0031145;GO:0031571;GO:0051439;GO:0051443;GO:0051444;GO:0072422;GO:0072474;GO:0000077;GO:…	Proteasome;	-0.490394	-0.425147	0.360822	-0.184906	0.47374	0.914753	0	-0.438481	0.0725732	0.191209	-0.0582332	0.334604	0.935894	0		-0.26492	0.38782	0.06145	0.461557	0.933541	0		0.17183	-0.257775	-0.0429722	0.303776	0.887009	0	-0.456429	0.0744873	-0.015695	-0.132545	0.284092	0.942798
372	O00233;O00233-3;O00233-2	26S proteasome non-ATPase regulatory subunit 9	PSMD9	S	2	______________MSDEEARQSGGSSQAGV	_(ac)S(ph)DEEARQSGGSSQAGVVTVSDVQELM(ox)R_	S(0.996)DEEARQS(0.002)GGS(0.001)S(0.001)QAGVVTVSDVQELMR	145.42	3	987.436	TRUE		GO:0005654;GO:0031981;GO:0044428;GO:0005634;GO:0005829;GO:0005838;GO:0070013;GO:0022624;GO:0043231;GO:0044444;GO:0044446;GO:0000502;GO:0005737;GO:0043229;GO:0044424;GO:0005622;GO:0043233;GO:0043227;GO:0043234;GO:0044422;GO:0044464;GO:0005623;GO:0031974;GO:0032991;GO:0043226;GO:0005575;GO:0003713;GO:0043425;GO:0003712;GO:0008134;GO:0000989;GO:0005515;GO:0000988;GO:0005488;GO:0003674;GO:0006977;GO:…		0.110994	0.0151501	-0.0244857	0.033886	0.0696558	0.914753	0	0.0358698	-0.0430084	0.0669634	0.0199416	0.0566898	0.933857	0							0							0
373	O00233;O00233-3;O00233-2	26S proteasome non-ATPase regulatory subunit 9	PSMD9	S	9	_______MSDEEARQSGGSSQAGVVTVSDVQ	_(ac)SDEEARQS(ph)GGSSQAGVVTVSDVQELM(ox)R_	S(0.13)DEEARQS(0.524)GGS(0.063)S(0.283)QAGVVTVSDVQELMR	133.72	3	987.436	FALSE		GO:0005654;GO:0031981;GO:0044428;GO:0005634;GO:0005829;GO:0005838;GO:0070013;GO:0022624;GO:0043231;GO:0044444;GO:0044446;GO:0000502;GO:0005737;GO:0043229;GO:0044424;GO:0005622;GO:0043233;GO:0043227;GO:0043234;GO:0044422;GO:0044464;GO:0005623;GO:0031974;GO:0032991;GO:0043226;GO:0005575;GO:0003713;GO:0043425;GO:0003712;GO:0008134;GO:0000989;GO:0005515;GO:0000988;GO:0005488;GO:0003674;GO:0006977;GO:…		0.14192			0.14192	0		0	0.0413532			0.0413532	0		0							0							0
374	O00233;O00233-3;O00233-2	26S proteasome non-ATPase regulatory subunit 9	PSMD9	S	13	___MSDEEARQSGGSSQAGVVTVSDVQELMR	_(ac)SDEEARQSGGSS(ph)QAGVVTVSDVQELM(ox)R_	S(0.003)DEEARQS(0.017)GGS(0.028)S(0.951)QAGVVTVSDVQELMR	137.9	3	987.436	TRUE		GO:0005654;GO:0031981;GO:0044428;GO:0005634;GO:0005829;GO:0005838;GO:0070013;GO:0022624;GO:0043231;GO:0044444;GO:0044446;GO:0000502;GO:0005737;GO:0043229;GO:0044424;GO:0005622;GO:0043233;GO:0043227;GO:0043234;GO:0044422;GO:0044464;GO:0005623;GO:0031974;GO:0032991;GO:0043226;GO:0005575;GO:0003713;GO:0043425;GO:0003712;GO:0008134;GO:0000989;GO:0005515;GO:0000988;GO:0005488;GO:0003674;GO:0006977;GO:…		0.209461	0.132484	0.094393	0.145446	0.0586191	0.92212	0	0.13133	0.0246877	0.134902	0.0969732	0.0626265	0.939509	0							0							0
375	O00244	Copper transport protein ATOX1	ATOX1	S	44	VKYDIDLPNKKVCIESEHSMDTLLATLKKTG	_VCIES(ph)EHSMDTLLATLK_	VCIES(0.915)EHS(0.078)MDT(0.007)LLATLK	79.346	3	676.312	TRUE		GO:0005829;GO:0044444;GO:0005737;GO:0044424;GO:0005622;GO:0044464;GO:0005623;GO:0005575;GO:0016531;GO:0005507;GO:0046914;GO:0046872;GO:0032767;GO:0043169;GO:0005515;GO:0043167;GO:0005488;GO:0016530;GO:0003674;GO:0006825;GO:0006878;GO:0000041;GO:0030003;GO:0055070;GO:0006873;GO:0030001;GO:0055080;GO:0006812;GO:0050801;GO:0055082;GO:0006811;GO:0019725;GO:0048878;GO:0006810;GO:0006979;GO:0042592;GO:…								0							0							0							0	0.0637461	-0.165567	-0.0141424	-0.0386543	0.116605	0.922201
376	O00244	Copper transport protein ATOX1	ATOX1	S	47	DIDLPNKKVCIESEHSMDTLLATLKKTGKTV	_VCIESEHS(ph)MDTLLATLKK_	VCIES(0.187)EHS(0.812)MDT(0.001)LLATLKK	84.249	3	719.011	TRUE		GO:0005829;GO:0044444;GO:0005737;GO:0044424;GO:0005622;GO:0044464;GO:0005623;GO:0005575;GO:0016531;GO:0005507;GO:0046914;GO:0046872;GO:0032767;GO:0043169;GO:0005515;GO:0043167;GO:0005488;GO:0016530;GO:0003674;GO:0006825;GO:0006878;GO:0000041;GO:0030003;GO:0055070;GO:0006873;GO:0030001;GO:0055080;GO:0006812;GO:0050801;GO:0055082;GO:0006811;GO:0019725;GO:0048878;GO:0006810;GO:0006979;GO:0042592;GO:…								0							0							0							0	0.0475864	0.194431	0.0127092	0.0849089	0.0964388	0.917659
377	O00255-3;O00255-2;O00255	Menin	MEN1	S	492	GEEAREGRRRGPRRESKPEEPPPPKKPALDK	_RES(ph)KPEEPPPPK_	RES(1)KPEEPPPPK	131.96	3	490.904	TRUE		GO:0035097;GO:0016363;GO:0044451;GO:0005654;GO:0034399;GO:0000785;GO:0031981;GO:0044427;GO:0044428;GO:0005634;GO:0005694;GO:0005829;GO:0070013;GO:0043231;GO:0043232;GO:0044444;GO:0044446;GO:0005737;GO:0032154;GO:0034708;GO:0043229;GO:0005625;GO:0032155;GO:0044424;GO:0000267;GO:0005622;GO:0032153;GO:0043233;GO:0043227;GO:0043228;GO:0043234;GO:0044422;GO:0044464;GO:0005623;GO:0031974;GO:0032991;GO:…								0							0							0							0	-0.466393			-0.466393	0
378	O00257;O00257-3	E3 SUMO-protein ligase CBX4	CBX4	S	415	HAVGLNLSHVRKRCLSETHGEREPCKKRLTA	_CLS(ph)ETHGEREPCK_	CLS(1)ETHGEREPCK	127.18	2	841.837	TRUE		GO:0035102;GO:0031519;GO:0044428;GO:0005634;GO:0005794;GO:0043231;GO:0044444;GO:0044446;GO:0005737;GO:0043229;GO:0044424;GO:0005622;GO:0043227;GO:0043234;GO:0044422;GO:0044464;GO:0005623;GO:0032991;GO:0043226;GO:0005575;GO:0003714;GO:0003712;GO:0019899;GO:0000989;GO:0005515;GO:0000988;GO:0005488;GO:0003674;GO:0000122;GO:0006357;GO:0045892;GO:0006351;GO:0006355;GO:0006916;GO:0016568;GO:0032774;GO:…								0							0	-0.0884642	0.0170751	0.0442353	-0.00905127	0.0701016	0.933541	0	-0.0828885	-0.00397724	-0.000564216	-0.0291433	0.046576	0.91795	0	-0.167044	-0.21109	-0.246695	-0.208276	0.0399001	0.185629
379	O00257	E3 SUMO-protein ligase CBX4	CBX4	S	291	AVKIKSGEVAEGEARSPSHKKRAADERHPPA	_SGEVAEGEARS(ph)PSHK_	SGEVAEGEARS(0.992)PS(0.008)HK	142.72	2	810.854	TRUE		GO:0035102;GO:0031519;GO:0044428;GO:0005634;GO:0005794;GO:0043231;GO:0044444;GO:0044446;GO:0005737;GO:0043229;GO:0044424;GO:0005622;GO:0043227;GO:0043234;GO:0044422;GO:0044464;GO:0005623;GO:0032991;GO:0043226;GO:0005575;GO:0003714;GO:0003712;GO:0019899;GO:0000989;GO:0005515;GO:0000988;GO:0005488;GO:0003674;GO:0000122;GO:0006357;GO:0045892;GO:0006351;GO:0006355;GO:0006916;GO:0016568;GO:0032774;GO:…								0							0		-0.0341166	0.0560507	0.010967	0.0637579	0.933541	0		-0.117106	-0.0717348	-0.0944201	0.032082	0.51462	0	0.011359	-0.0399956	-0.0870357	-0.0385574	0.0492131	0.954879
380	O00264	Membrane-associated progesterone receptor component 1	PGRMC1	S	181	HVGKLLKEGEEPTVYSDEEEPKDESARKND_	_EGEEPTVYS(ph)DEEEPKDESAR_	EGEEPTVYS(1)DEEEPKDESAR	229.25	2	1188.47	TRUE		GO:0005730;GO:0005789;GO:0031981;GO:0044428;GO:0044432;GO:0005634;GO:0005783;GO:0005792;GO:0070013;GO:0042598;GO:0043231;GO:0043232;GO:0044444;GO:0044446;GO:0005624;GO:0005737;GO:0043229;GO:0005626;GO:0016021;GO:0042175;GO:0044424;GO:0000267;GO:0005622;GO:0009986;GO:0012505;GO:0031090;GO:0031224;GO:0043233;GO:0043227;GO:0043228;GO:0044422;GO:0044425;GO:0044464;GO:0005623;GO:0016020;GO:0031974;GO:…		-0.0510005	0.0187837	0.0275241	-0.00156426	0.0430355	0.914753	0	-0.0235767	0.0356414	-0.207634	-0.0651899	0.126864	0.933857	0	-0.0442401	0.000867722	0.0105902	-0.0109274	0.0292564	0.934013	0	-0.0270847	0.0186436	-0.0619046	-0.0234486	0.040397	0.911591	0	0.00923837	-0.00788409	0.0884855	0.0299466	0.051414	0.917659
381	O00264	Membrane-associated progesterone receptor component 1	PGRMC1	S	57	LYKIVRGDQPAASGDSDDDEPPPLPRLKRRD	_IVRGDQPAASGDS(ph)DDDEPPPLPR_	IVRGDQPAASGDS(1)DDDEPPPLPR	151.12	3	828.706	TRUE		GO:0005730;GO:0005789;GO:0031981;GO:0044428;GO:0044432;GO:0005634;GO:0005783;GO:0005792;GO:0070013;GO:0042598;GO:0043231;GO:0043232;GO:0044444;GO:0044446;GO:0005624;GO:0005737;GO:0043229;GO:0005626;GO:0016021;GO:0042175;GO:0044424;GO:0000267;GO:0005622;GO:0009986;GO:0012505;GO:0031090;GO:0031224;GO:0043233;GO:0043227;GO:0043228;GO:0044422;GO:0044425;GO:0044464;GO:0005623;GO:0016020;GO:0031974;GO:…		-0.0124857	0.0223459	-0.0439122	-0.0113507	0.0331436	0.914753	0	0.166104	-0.00957836	-0.210666	-0.0180468	0.188528	0.933857	0	-0.0975076	-0.0902942	0.031307	-0.052165	0.0723787	0.961773	0	-0.0719577	-0.0118664	0.0378059	-0.0153394	0.0549642	0.880956	0
382	O00267-2;O00267	Transcription elongation factor SPT5	SUPT5H	S	666	PRDVTNFTVGGFAPMSPRISSPMHPSAGGQR	_DVTNFTVGGFAPM(ox)S(ph)PR_	DVTNFTVGGFAPMS(1)PR	191.44	3	597.931	TRUE	CDK1;CDK2;	GO:0005654;GO:0031981;GO:0044428;GO:0005634;GO:0070013;GO:0043231;GO:0044446;GO:0043229;GO:0044424;GO:0005622;GO:0043233;GO:0043227;GO:0044422;GO:0044464;GO:0005623;GO:0031974;GO:0043226;GO:0005575;GO:0046982;GO:0019899;GO:0046983;GO:0005515;GO:0005488;GO:0003674;GO:0032968;GO:0000122;GO:0006368;GO:0032785;GO:0032786;GO:0034243;GO:0045944;GO:0006354;GO:0006357;GO:0006366;GO:0006370;GO:0032784;GO:…		0.143077	0.0417873	-0.0597905	0.0416914	0.101434	0.914753	0	0.130816	-0.012331	-0.0101727	0.0361041	0.08203	0.933857	0	0.0447749	-0.0176835	0.0212536	0.016115	0.0315447	0.933541	0	-0.00607904	-0.026615	-0.0110204	-0.0145715	0.0107186	0.899209	0	-0.0376165	-0.0560111	-0.11059	-0.0680724	0.0379523	0.934638
383	O00267-2;O00267	Transcription elongation factor SPT5	SUPT5H	S	670	TNFTVGGFAPMSPRISSPMHPSAGGQRGGFG	_IS(ph)SPM(ox)HPSAGGQR_	IS(0.983)S(0.014)PMHPS(0.003)AGGQR	67.846	2	710.806	TRUE		GO:0005654;GO:0031981;GO:0044428;GO:0005634;GO:0070013;GO:0043231;GO:0044446;GO:0043229;GO:0044424;GO:0005622;GO:0043233;GO:0043227;GO:0044422;GO:0044464;GO:0005623;GO:0031974;GO:0043226;GO:0005575;GO:0046982;GO:0019899;GO:0046983;GO:0005515;GO:0005488;GO:0003674;GO:0032968;GO:0000122;GO:0006368;GO:0032785;GO:0032786;GO:0034243;GO:0045944;GO:0006354;GO:0006357;GO:0006366;GO:0006370;GO:0032784;GO:…		-0.181834	0.08041	-0.103188	-0.0682038	0.134576	0.914753	0	-0.00916851	0.0293231	-0.132836	-0.0375604	0.0847258	0.933857	0		0.073755	-0.0241572	0.0247989	0.0692343	0.933541	0		0.00990101	0.033103	0.021502	0.0164063	0.865271	0	-0.0400147	0.0469632	-0.000824377	0.00204136	0.0435597	0.917659
384	O00267-2;O00267	Transcription elongation factor SPT5	SUPT5H	S	671	NFTVGGFAPMSPRISSPMHPSAGGQRGGFGS	_ISS(ph)PMHPSAGGQR_	IS(0.001)S(0.998)PMHPSAGGQR	92.773	3	468.875	TRUE		GO:0005654;GO:0031981;GO:0044428;GO:0005634;GO:0070013;GO:0043231;GO:0044446;GO:0043229;GO:0044424;GO:0005622;GO:0043233;GO:0043227;GO:0044422;GO:0044464;GO:0005623;GO:0031974;GO:0043226;GO:0005575;GO:0046982;GO:0019899;GO:0046983;GO:0005515;GO:0005488;GO:0003674;GO:0032968;GO:0000122;GO:0006368;GO:0032785;GO:0032786;GO:0034243;GO:0045944;GO:0006354;GO:0006357;GO:0006366;GO:0006370;GO:0032784;GO:…		-0.117117	0.027268	-0.141701	-0.0771832	0.0912887	0.914753	0	-0.0346289	0.0295276	-0.205042	-0.0700477	0.121229	0.933857	0	0.0759118	0.00847242	0.0441295	0.0428379	0.0337382	0.933541	0	0.0413927	-0.0232113	0.0544231	0.0242015	0.0415744	0.865271	0	-0.0238702	-0.0553496	-0.150818	-0.0766792	0.066107	0.94638
385	O00267-2;O00267	Transcription elongation factor SPT5	SUPT5H	S	804	SQTPLQDGSRTPHYGSQTPLHDGSRTPAQSG	_TPHYGS(ph)QTPLHDGSR_	T(0.002)PHY(0.013)GS(0.779)QT(0.204)PLHDGS(0.002)R	83.087	3	578.253	TRUE		GO:0005654;GO:0031981;GO:0044428;GO:0005634;GO:0070013;GO:0043231;GO:0044446;GO:0043229;GO:0044424;GO:0005622;GO:0043233;GO:0043227;GO:0044422;GO:0044464;GO:0005623;GO:0031974;GO:0043226;GO:0005575;GO:0046982;GO:0019899;GO:0046983;GO:0005515;GO:0005488;GO:0003674;GO:0032968;GO:0000122;GO:0006368;GO:0032785;GO:0032786;GO:0034243;GO:0045944;GO:0006354;GO:0006357;GO:0006366;GO:0006370;GO:0032784;GO:…			-0.0540147		-0.0540147	0		0		-0.236134		-0.236134	0		0							0							0
386	O00267-2;O00267	Transcription elongation factor SPT5	SUPT5H	S	789	QTPMYGSGSRTPMYGSQTPLQDGSRTPHYGS	_TPMYGS(ph)QTPLQDGSR_	TPMYGS(0.947)QT(0.053)PLQDGSR	103.3	2	859.366	TRUE		GO:0005654;GO:0031981;GO:0044428;GO:0005634;GO:0070013;GO:0043231;GO:0044446;GO:0043229;GO:0044424;GO:0005622;GO:0043233;GO:0043227;GO:0044422;GO:0044464;GO:0005623;GO:0031974;GO:0043226;GO:0005575;GO:0046982;GO:0019899;GO:0046983;GO:0005515;GO:0005488;GO:0003674;GO:0032968;GO:0000122;GO:0006368;GO:0032785;GO:0032786;GO:0034243;GO:0045944;GO:0006354;GO:0006357;GO:0006366;GO:0006370;GO:0032784;GO:…								0							0							0							0		-0.0860008		-0.0860008	0
387	O00268	Transcription initiation factor TFIID subunit 4	TAF4	S	543	SQAQTTVQPSATLQRSPGVQPQLVLGGAAQT	_S(ph)PGVQPQLVLGGAAQTASLGTATAVQTGTPQR_	S(0.996)PGVQPQLVLGGAAQT(0.002)AS(0.002)LGT(0.001)ATAVQTGTPQR	113.97	3	1048.2	TRUE		GO:0033276;GO:0005669;GO:0070461;GO:0071339;GO:0000123;GO:0005667;GO:0016591;GO:0035097;GO:0044451;GO:0005654;GO:0031981;GO:0044428;GO:0005634;GO:0070013;GO:0043231;GO:0044446;GO:0005737;GO:0034708;GO:0043229;GO:0044424;GO:0005622;GO:0043233;GO:0043227;GO:0043234;GO:0044422;GO:0044464;GO:0005623;GO:0031974;GO:0032991;GO:0043226;GO:0005575;GO:0003713;GO:0003677;GO:0003712;GO:0000989;GO:0003676;GO:…	Basal transcription factors;Huntington''s disease;		-0.0949979	0.0649918	-0.015003	0.11313	0.914753	0		0.00581047	0.0981822	0.0519963	0.0653167	0.939509	0							0							0		0.0426936		0.0426936	0
388	O00273;O00273-2	DNA fragmentation factor subunit alpha	DFFA	S	232	GEEVDAVDTGISRETSSDVALASHILTALRE	_ETS(ph)SDVALASHILTALR_	ET(0.133)S(0.758)S(0.109)DVALASHILTALR	77.746	3	621.979	TRUE		GO:0000790;GO:0044454;GO:0000228;GO:0005654;GO:0000785;GO:0031981;GO:0044427;GO:0044428;GO:0005634;GO:0005694;GO:0005829;GO:0070013;GO:0043231;GO:0043232;GO:0044444;GO:0044446;GO:0005737;GO:0043229;GO:0044424;GO:0005622;GO:0043233;GO:0043227;GO:0043228;GO:0044422;GO:0044464;GO:0005623;GO:0031974;GO:0043226;GO:0005575;GO:0004536;GO:0004518;GO:0016788;GO:0016787;GO:0003824;GO:0003674;GO:0006309;GO:…	Apoptosis;			-0.0582741	-0.0582741	0		0			0.104787	0.104787	0		0		-0.0263596	0.165478	0.069559	0.135649	0.933541	0		0.043601	-0.124472	-0.0404353	0.118845	0.943653	0	0.0414322		-0.122052	-0.0403099	0.115601	0.917777
389	O00273	DNA fragmentation factor subunit alpha	DFFA	S	315	TQSLHSLRSISASKASPPGDLQNPKRARQDP	_AS(ph)PPGDLQNPK_	AS(1)PPGDLQNPK	163.04	2	602.274	TRUE		GO:0000790;GO:0044454;GO:0000228;GO:0005654;GO:0000785;GO:0031981;GO:0044427;GO:0044428;GO:0005634;GO:0005694;GO:0005829;GO:0070013;GO:0043231;GO:0043232;GO:0044444;GO:0044446;GO:0005737;GO:0043229;GO:0044424;GO:0005622;GO:0043233;GO:0043227;GO:0043228;GO:0044422;GO:0044464;GO:0005623;GO:0031974;GO:0043226;GO:0005575;GO:0004536;GO:0004518;GO:0016788;GO:0016787;GO:0003824;GO:0003674;GO:0006309;GO:…	Apoptosis;	0.15186	-0.01145	-0.139942	0.00015599	0.146247	0.914753	0	0.073205	-0.0850407	-0.0446181	-0.018818	0.0822171	0.933857	0	-0.0268075	-0.019533	0.0115258	-0.0116049	0.0203593	0.934462	0	0.0232936	-0.0277572	0.12914	0.0415587	0.0800274	0.865271	0	0.00488001	0.0094509	0.0101988	0.00817657	0.00287929	0.917659
390	O00273;O00273-2	DNA fragmentation factor subunit alpha	DFFA	S	28	GEIRTLKPCLLRRNYSREQHGVAASCLEDLR	_NYS(ph)REQHGVAASCLEDLR_	NY(0.009)S(0.991)REQHGVAASCLEDLR	106.23	3	728.988	TRUE		GO:0000790;GO:0044454;GO:0000228;GO:0005654;GO:0000785;GO:0031981;GO:0044427;GO:0044428;GO:0005634;GO:0005694;GO:0005829;GO:0070013;GO:0043231;GO:0043232;GO:0044444;GO:0044446;GO:0005737;GO:0043229;GO:0044424;GO:0005622;GO:0043233;GO:0043227;GO:0043228;GO:0044422;GO:0044464;GO:0005623;GO:0031974;GO:0043226;GO:0005575;GO:0004536;GO:0004518;GO:0016788;GO:0016787;GO:0003824;GO:0003674;GO:0006309;GO:…	Apoptosis;	-0.348935	-0.0430396	0.104279	-0.0958986	0.231185	0.914753	0	-0.1361	-0.000650954	-0.178747	-0.105166	0.0929905	0.933857	0	-0.0623116	0.0141003	0.198617	0.0501352	0.134145	0.933541	0	-0.231251	0.0166308	-0.0673685	-0.0939962	0.126068	0.91968	0	-0.265184	-0.0697949	0.152187	-0.0609308	0.208827	0.960035
391	O00273	DNA fragmentation factor subunit alpha	DFFA	S	310	LRLQQTQSLHSLRSISASKASPPGDLQNPKR	_SIS(ph)ASKASPPGDLQNPK_	S(0.097)IS(0.642)AS(0.171)KAS(0.09)PPGDLQNPK	151.01	2	888.93	FALSE		GO:0000790;GO:0044454;GO:0000228;GO:0005654;GO:0000785;GO:0031981;GO:0044427;GO:0044428;GO:0005634;GO:0005694;GO:0005829;GO:0070013;GO:0043231;GO:0043232;GO:0044444;GO:0044446;GO:0005737;GO:0043229;GO:0044424;GO:0005622;GO:0043233;GO:0043227;GO:0043228;GO:0044422;GO:0044464;GO:0005623;GO:0031974;GO:0043226;GO:0005575;GO:0004536;GO:0004518;GO:0016788;GO:0016787;GO:0003824;GO:0003674;GO:0006309;GO:…	Apoptosis;	0.138082			0.138082	0		0	0.032135			0.032135	0		0			0.365523	0.365523	0		0			0.078886	0.078886	0		0
392	O00273	DNA fragmentation factor subunit alpha	DFFA	S	312	LQQTQSLHSLRSISASKASPPGDLQNPKRAR	_SISAS(ph)KASPPGDLQNPK_	SIS(0.004)AS(0.866)KAS(0.13)PPGDLQNPK	96.633	3	592.956	TRUE		GO:0000790;GO:0044454;GO:0000228;GO:0005654;GO:0000785;GO:0031981;GO:0044427;GO:0044428;GO:0005634;GO:0005694;GO:0005829;GO:0070013;GO:0043231;GO:0043232;GO:0044444;GO:0044446;GO:0005737;GO:0043229;GO:0044424;GO:0005622;GO:0043233;GO:0043227;GO:0043228;GO:0044422;GO:0044464;GO:0005623;GO:0031974;GO:0043226;GO:0005575;GO:0004536;GO:0004518;GO:0016788;GO:0016787;GO:0003824;GO:0003674;GO:0006309;GO:…	Apoptosis;		0.00715011		0.00715011	0		0		-0.0510753		-0.0510753	0		0	0.0175342	0.02506	0.0177152	0.0201031	0.00429372	0.933541	0	0.00599512	0.00807872	0.0486188	0.0208975	0.0240299	0.865271	0			-0.0247729	-0.0247729	0
393	O00291-3;O00291	Huntingtin-interacting protein 1	HIP1	S	319	LSEHISPVVVIPAEASSPDSEPVLEKDDLMD	_ASALSEHISPVVVIPAEAS(ph)SPDSEPVLEK_	ASALSEHISPVVVIPAEAS(0.498)S(0.498)PDS(0.003)EPVLEK	107.75	3	1013.5	FALSE		GO:0030665;GO:0030136;GO:0030662;GO:0030135;GO:0030659;GO:0016023;GO:0044433;GO:0005634;GO:0005794;GO:0005856;GO:0031410;GO:0043231;GO:0043232;GO:0044444;GO:0044446;GO:0005624;GO:0005737;GO:0043229;GO:0005626;GO:0012506;GO:0044424;GO:0000267;GO:0005622;GO:0012505;GO:0031090;GO:0031988;GO:0031982;GO:0043227;GO:0043228;GO:0044422;GO:0044464;GO:0005623;GO:0016020;GO:0043226;GO:0005575;GO:0003779;GO:…	Huntington''s disease;							0							0							0							0
394	O00291-3;O00291	Huntingtin-interacting protein 1	HIP1	S	320	SEHISPVVVIPAEASSPDSEPVLEKDDLMDM	_ASALSEHISPVVVIPAEASS(ph)PDSEPVLEK_	ASALSEHISPVVVIPAEAS(0.042)S(0.908)PDS(0.05)EPVLEK	107.75	3	1013.5	TRUE		GO:0030665;GO:0030136;GO:0030662;GO:0030135;GO:0030659;GO:0016023;GO:0044433;GO:0005634;GO:0005794;GO:0005856;GO:0031410;GO:0043231;GO:0043232;GO:0044444;GO:0044446;GO:0005624;GO:0005737;GO:0043229;GO:0005626;GO:0012506;GO:0044424;GO:0000267;GO:0005622;GO:0012505;GO:0031090;GO:0031988;GO:0031982;GO:0043227;GO:0043228;GO:0044422;GO:0044464;GO:0005623;GO:0016020;GO:0043226;GO:0005575;GO:0003779;GO:…	Huntington''s disease;			-0.0141003	-0.0141003	0		0			-0.0791089	-0.0791089	0		0		-0.0387546	-0.049218	-0.0439863	0.00739879	0.961773	0		-0.119981	-0.0432837	-0.0816325	0.0542334	0.662861	0
395	O00291-3;O00291	Huntingtin-interacting protein 1	HIP1	S	323	ISPVVVIPAEASSPDSEPVLEKDDLMDMDAS	_ASALSEHISPVVVIPAEASSPDS(ph)EPVLEK_	ASALS(0.001)EHISPVVVIPAEAS(0.068)S(0.226)PDS(0.705)EPVLEK	52.158	3	1013.5	FALSE		GO:0030665;GO:0030136;GO:0030662;GO:0030135;GO:0030659;GO:0016023;GO:0044433;GO:0005634;GO:0005794;GO:0005856;GO:0031410;GO:0043231;GO:0043232;GO:0044444;GO:0044446;GO:0005624;GO:0005737;GO:0043229;GO:0005626;GO:0012506;GO:0044424;GO:0000267;GO:0005622;GO:0012505;GO:0031090;GO:0031988;GO:0031982;GO:0043227;GO:0043228;GO:0044422;GO:0044464;GO:0005623;GO:0016020;GO:0043226;GO:0005575;GO:0003779;GO:…	Huntington''s disease;		0.0399294		0.0399294	0		0		0.107872		0.107872	0		0	-0.0532138			-0.0532138	0		0	-0.101165			-0.101165	0		0
396	O00299	Chloride intracellular channel protein 1	CLIC1	S	121	AGLDIFAKFSAYIKNSNPALNDNLEKGLLKA	_FSAYIKNS(ph)NPALNDNLEK_	FSAYIKNS(1)NPALNDNLEK	119.18	3	706.668	TRUE		GO:0031965;GO:0005635;GO:0044428;GO:0005634;GO:0031967;GO:0034707;GO:0043231;GO:0044446;GO:0005624;GO:0005737;GO:0034702;GO:0043229;GO:0005625;GO:0005626;GO:0005886;GO:0005903;GO:0016021;GO:0044424;GO:0000267;GO:0005622;GO:0012505;GO:0031090;GO:0031224;GO:0031975;GO:0042995;GO:0071944;GO:0043227;GO:0043234;GO:0044422;GO:0044425;GO:0044464;GO:0005623;GO:0016020;GO:0032991;GO:0043226;GO:0005575;GO:…		0.136942	-0.236617	-0.0277572	-0.0424772	0.187214	0.914753	0	-0.00750834	-0.214473	0.116895	-0.0350287	0.16739	0.933857	0	0.609968	-0.647142	0.089509	0.0174448	0.631646	0.933541	0	-0.0426657	-0.757753	0.588818	-0.0705334	0.673718	0.910435	0
397	O00299	Chloride intracellular channel protein 1	CLIC1	S	156	DNYLTSPLPEEVDETSAEDEGVSQRKFLDGN	_VLDNYLTSPLPEEVDETS(ph)AEDEGVSQR_	VLDNYLT(0.001)S(0.019)PLPEEVDET(0.134)S(0.845)AEDEGVS(0.001)QR	70.316	3	1024.79	TRUE		GO:0031965;GO:0005635;GO:0044428;GO:0005634;GO:0031967;GO:0034707;GO:0043231;GO:0044446;GO:0005624;GO:0005737;GO:0034702;GO:0043229;GO:0005625;GO:0005626;GO:0005886;GO:0005903;GO:0016021;GO:0044424;GO:0000267;GO:0005622;GO:0012505;GO:0031090;GO:0031224;GO:0031975;GO:0042995;GO:0071944;GO:0043227;GO:0043234;GO:0044422;GO:0044425;GO:0044464;GO:0005623;GO:0016020;GO:0032991;GO:0043226;GO:0005575;GO:…				0.0437115	0.0437115	0		0			0.0469026	0.0469026	0		0							0							0	-0.00672253		0.0437979	0.0185377	0.0357234	0.917659
398	O00299	Chloride intracellular channel protein 1	CLIC1	S	211	GFTIPEAFRGVHRYLSNAYAREEFASTCPDD	_YLS(ph)NAYAR_	YLS(1)NAYAR	125.74	2	519.226	TRUE		GO:0031965;GO:0005635;GO:0044428;GO:0005634;GO:0031967;GO:0034707;GO:0043231;GO:0044446;GO:0005624;GO:0005737;GO:0034702;GO:0043229;GO:0005625;GO:0005626;GO:0005886;GO:0005903;GO:0016021;GO:0044424;GO:0000267;GO:0005622;GO:0012505;GO:0031090;GO:0031224;GO:0031975;GO:0042995;GO:0071944;GO:0043227;GO:0043234;GO:0044422;GO:0044425;GO:0044464;GO:0005623;GO:0016020;GO:0032991;GO:0043226;GO:0005575;GO:…		-0.0984273			-0.0984273	0		0	-0.0762639			-0.0762639	0		0	-0.135608	0.0194902	0.0431595	-0.0243193	0.0971024	0.933541	0	-0.00606583	0.0190563	-0.0678517	-0.0182871	0.0447243	0.896642	0		0.177854		0.177854	0
399	O00303	Eukaryotic translation initiation factor 3 subunit F	EIF3F	S	258	DTERIGVDLIMKTCFSPNRVIGLSSDLQQVG	_TCFS(ph)PNR_	TCFS(1)PNR	172.81	2	481.184	TRUE		GO:0005829;GO:0005852;GO:0044444;GO:0005737;GO:0044424;GO:0005622;GO:0043234;GO:0044464;GO:0005623;GO:0032991;GO:0005575;GO:0003743;GO:0008135;GO:0003723;GO:0003676;GO:0005515;GO:0005488;GO:0003674;		0.0143105	-0.0419285	0.00663873	-0.0069931	0.0304971	0.914753	0	0.00410632	-0.0011277	-0.0339864	-0.0103359	0.0206484	0.933857	0	-0.0529292	-0.0303977	0.0198966	-0.0211434	0.0372844	0.950312	0	-0.062452	-0.0364692	-0.0136376	-0.0375196	0.0244241	0.978706	0	-0.00399209	0.0011277	-0.024075	-0.00897979	0.0133211	0.917659
400	O00308-2;O00308	NEDD4-like E3 ubiquitin-protein ligase WWP2	WWP2	S	211	HSGASARTTPATGEQSPGARSRHRQPVKNSG	_TTPATGEQS(ph)PGAR_	TTPATGEQS(1)PGAR	160.03	2	676.796	TRUE		GO:0005634;GO:0043231;GO:0000151;GO:0005737;GO:0043229;GO:0044424;GO:0005622;GO:0043227;GO:0043234;GO:0044464;GO:0005623;GO:0032991;GO:0043226;GO:0005575;GO:0004842;GO:0019787;GO:0001085;GO:0016881;GO:0008134;GO:0016879;GO:0005515;GO:0016874;GO:0003824;GO:0005488;GO:0003674;GO:0000122;GO:0043433;GO:0070534;GO:0000209;GO:0006357;GO:0042787;GO:0043161;GO:0045892;GO:0051090;GO:0006355;GO:0006511;GO:…	Ubiquitin mediated proteolysis;	0.0650566	0.153113	-0.0938068	0.0414544	0.125141	0.914753	0	0.113676	0.0216505	-0.100233	0.011698	0.107301	0.933857	0	0.0543449	0.0812032	-0.00766245	0.0426286	0.0455767	0.933541	0	0.164145	0.0286917	-0.0132587	0.0598592	0.0927175	0.850735	0	-0.0295137	0.0780942	-0.0169498	0.0105436	0.0588368	0.917659
401	O00329	Phosphatidylinositol 4,5-bisphosphate 3-kinase catalytic subunit delta isoform	PIK3CD	S	1039	RESWKTKVNWLAHNVSKDNRQ__________	_VNWLAHNVS(ph)K_	VNWLAHNVS(1)K	92.906	2	624.3	TRUE	PIK3CD;	GO:0005942;GO:0044445;GO:0005829;GO:0044444;GO:0005737;GO:0005886;GO:0044424;GO:0005622;GO:0071944;GO:0043234;GO:0044464;GO:0005623;GO:0016020;GO:0032991;GO:0005575;GO:0005524;GO:0016303;GO:0032559;GO:0035639;GO:0046934;GO:0030554;GO:0032555;GO:0035004;GO:0052742;GO:0052813;GO:0016301;GO:0016773;GO:0017076;GO:0032553;GO:0000166;GO:0016772;GO:0016740;GO:0036094;GO:0003824;GO:0005488;GO:0003674;GO:…	ErbB signaling pathway;Phosphatidylinositol signaling system;mTOR signaling pathway;Apoptosis;VEGF signaling pathway;Focal adhesion;Toll-like receptor signaling pathway;Jak-STAT signaling pathway;Natural killer cell mediated cytotoxicity;T cell receptor signaling pathway;B cell receptor signaling pathway;Fc epsilon RI signaling pathway;Leukocyte transendothelial migration;Regulation of actin cyto…		0.247924		0.247924	0		0		-0.0310447		-0.0310447	0		0		0.27485	-0.168468	0.0531912	0.313473	0.933541	0		-0.132228	-0.0995771	-0.115902	0.0230875	0.390737	0	0.0335846	0.204934	-0.142608	0.0319699	0.173777	0.917659
402	O00409-2;O00409	Forkhead box protein N3	FOXN3	S	412	DRKHSQKEPKDSLGDSGYASQHKKRQHFAKA	_DSLGDS(ph)GYASQHK_	DSLGDS(0.988)GY(0.01)AS(0.002)QHK	78.705	3	482.196	TRUE		GO:0005667;GO:0044451;GO:0005654;GO:0031981;GO:0044428;GO:0005634;GO:0070013;GO:0043231;GO:0044446;GO:0043229;GO:0044424;GO:0005622;GO:0043233;GO:0043227;GO:0043234;GO:0044422;GO:0044464;GO:0005623;GO:0031974;GO:0032991;GO:0043226;GO:0005575;GO:0003690;GO:0003705;GO:0008301;GO:0043565;GO:0043566;GO:0000981;GO:0003677;GO:0008022;GO:0008134;GO:0003676;GO:0003700;GO:0005515;GO:0001071;GO:0005488;GO:…								0							0							0							0	0.39599	0.394784	-0.112605	0.226056	0.29329	0.917659
403	O00409-2;O00409	Forkhead box protein N3	FOXN3	S	347	KEDHNYSSAKSSNARSTSPTSDSISSSSSSA	_S(ph)TSPTSDSISSSSSSADDHYEFATK_	S(0.332)T(0.332)S(0.332)PT(0.004)S(0.001)DSISSSSSSADDHYEFATK	80.002	3	892.027	FALSE		GO:0005667;GO:0044451;GO:0005654;GO:0031981;GO:0044428;GO:0005634;GO:0070013;GO:0043231;GO:0044446;GO:0043229;GO:0044424;GO:0005622;GO:0043233;GO:0043227;GO:0043234;GO:0044422;GO:0044464;GO:0005623;GO:0031974;GO:0032991;GO:0043226;GO:0005575;GO:0003690;GO:0003705;GO:0008301;GO:0043565;GO:0043566;GO:0000981;GO:0003677;GO:0008022;GO:0008134;GO:0003676;GO:0003700;GO:0005515;GO:0001071;GO:0005488;GO:…								0							0							0							0
404	O00409-2;O00409	Forkhead box protein N3	FOXN3	S	349	DHNYSSAKSSNARSTSPTSDSISSSSSSADD	_STS(ph)PTSDSISSSSSSADDHYEFATK_	S(0.055)T(0.142)S(0.76)PT(0.034)S(0.006)DSIS(0.002)SSSSSADDHYEFATK	121.91	3	892.027	TRUE		GO:0005667;GO:0044451;GO:0005654;GO:0031981;GO:0044428;GO:0005634;GO:0070013;GO:0043231;GO:0044446;GO:0043229;GO:0044424;GO:0005622;GO:0043233;GO:0043227;GO:0043234;GO:0044422;GO:0044464;GO:0005623;GO:0031974;GO:0032991;GO:0043226;GO:0005575;GO:0003690;GO:0003705;GO:0008301;GO:0043565;GO:0043566;GO:0000981;GO:0003677;GO:0008022;GO:0008134;GO:0003676;GO:0003700;GO:0005515;GO:0001071;GO:0005488;GO:…		-0.0186889	-0.0678511	-0.0799045	-0.0554815	0.0324283	0.914753	0	0.0327799	-0.0859324	-0.0431657	-0.0321061	0.060124	0.933857	0	0.0846835	0.0030726	-0.0441869	0.0145231	0.0651938	0.933541	0	0.0972573	-0.0351495	-0.00736365	0.0182481	0.0698202	0.865271	0	-0.00107403	-0.0564461	-0.027635	-0.028385	0.0276937	0.944738
405	O00409-2;O00409	Forkhead box protein N3	FOXN3	S	83	ESKNLLKSFGESVLRSVSPVQDLDDDTPPSP	_S(ph)VSPVQDLDDDTPPSPAHSDMPYDAR_	S(0.801)VS(0.199)PVQDLDDDTPPSPAHSDMPYDAR	78.272	3	964.739	TRUE		GO:0005667;GO:0044451;GO:0005654;GO:0031981;GO:0044428;GO:0005634;GO:0070013;GO:0043231;GO:0044446;GO:0043229;GO:0044424;GO:0005622;GO:0043233;GO:0043227;GO:0043234;GO:0044422;GO:0044464;GO:0005623;GO:0031974;GO:0032991;GO:0043226;GO:0005575;GO:0003690;GO:0003705;GO:0008301;GO:0043565;GO:0043566;GO:0000981;GO:0003677;GO:0008022;GO:0008134;GO:0003676;GO:0003700;GO:0005515;GO:0001071;GO:0005488;GO:…			0.0137639		0.0137639	0		0		0.03828		0.03828	0		0		0.121494		0.121494	0		0		0.320055		0.320055	0		0	0.0342273	-0.0426849	0.194322	0.0619549	0.120912	0.917659
406	O00409-2;O00409	Forkhead box protein N3	FOXN3	S	85	KNLLKSFGESVLRSVSPVQDLDDDTPPSPAH	_SVS(ph)PVQDLDDDTPPS(ph)PAHSDMPYDAR_	S(0.154)VS(0.846)PVQDLDDDTPPS(0.942)PAHS(0.044)DMPY(0.014)DAR	92.766	3	991.395	TRUE		GO:0005667;GO:0044451;GO:0005654;GO:0031981;GO:0044428;GO:0005634;GO:0070013;GO:0043231;GO:0044446;GO:0043229;GO:0044424;GO:0005622;GO:0043233;GO:0043227;GO:0043234;GO:0044422;GO:0044464;GO:0005623;GO:0031974;GO:0032991;GO:0043226;GO:0005575;GO:0003690;GO:0003705;GO:0008301;GO:0043565;GO:0043566;GO:0000981;GO:0003677;GO:0008022;GO:0008134;GO:0003676;GO:0003700;GO:0005515;GO:0001071;GO:0005488;GO:…		-0.0726964	0.0172003	0.00570045	-0.0165985	0.0489212	0.914753	0	-0.0986779	0.03828	0.0081097	-0.0174294	0.0719622	0.933857	0	-0.0285108	0.121494		0.0464917	0.10607	0.933541	0	0.270935	0.320055		0.295495	0.0347328	0.0457932	1	-0.130487	-0.118827		-0.124657	0.00824495	0.376515
407	O00409-2;O00409	Forkhead box protein N3	FOXN3	S	97	RSVSPVQDLDDDTPPSPAHSDMPYDARQNPN	_S(ph)VSPVQDLDDDTPPS(ph)PAHSDM(ox)PYDAR_	S(0.495)VS(0.495)PVQDLDDDT(0.012)PPS(0.986)PAHS(0.009)DMPY(0.003)DAR	92.766	3	996.726	TRUE		GO:0005667;GO:0044451;GO:0005654;GO:0031981;GO:0044428;GO:0005634;GO:0070013;GO:0043231;GO:0044446;GO:0043229;GO:0044424;GO:0005622;GO:0043233;GO:0043227;GO:0043234;GO:0044422;GO:0044464;GO:0005623;GO:0031974;GO:0032991;GO:0043226;GO:0005575;GO:0003690;GO:0003705;GO:0008301;GO:0043565;GO:0043566;GO:0000981;GO:0003677;GO:0008022;GO:0008134;GO:0003676;GO:0003700;GO:0005515;GO:0001071;GO:0005488;GO:…		-0.0726964	0.0172003	0.00570045	-0.0165985	0.0489212	0.914753	0	-0.115448	0.0736421	-0.0909631	-0.0442564	0.102834	0.933857	0	-0.0509761	-0.0636019	0.0160266	-0.0328505	0.0427969	0.961773	0	-0.25642	-0.101713	-0.0747799	-0.144304	0.0980244	0.392987	0	-0.130487	-0.118827		-0.124657	0.00824495	0.376515
408	O00418	Eukaryotic elongation factor 2 kinase	EEF2K	S	18	DEDLIFRLEGVDGGQSPRAGHDGDSDGDSDD	_LEGVDGGQS(ph)PR_	LEGVDGGQS(1)PR	197.75	2	597.761	TRUE		GO:0005829;GO:0044444;GO:0005737;GO:0044424;GO:0005622;GO:0044464;GO:0005623;GO:0005575;GO:0004686;GO:0004683;GO:0005524;GO:0004674;GO:0032559;GO:0035639;GO:0004672;GO:0005509;GO:0030554;GO:0032555;GO:0008135;GO:0016301;GO:0016773;GO:0017076;GO:0032553;GO:0046872;GO:0000166;GO:0003723;GO:0005516;GO:0016772;GO:0043169;GO:0003676;GO:0005515;GO:0016740;GO:0036094;GO:0043167;GO:0003824;GO:0005488;GO:…		0.0137639	-0.0155357	-0.064046	-0.0219393	0.0392982	0.914753	0	-0.0959177	0.0232008	-0.16835	-0.0803557	0.0967191	0.933857	0	-0.0565648	0.0446573	-0.0557987	-0.0225687	0.0582207	0.949239	0	-0.0452415	-0.0702226	-0.154698	-0.090054	0.0573597	0.632536	0	-0.000221547	-0.0872732	-0.0288558	-0.0387835	0.0443669	0.967152
409	O00418	Eukaryotic elongation factor 2 kinase	EEF2K	S	470	EPREHGHSYSNRKYESDEDSLGSSGRVCVEK	_KYES(ph)DEDSLGSSGR_	KYES(1)DEDSLGSSGR	220.89	2	805.323	TRUE		GO:0005829;GO:0044444;GO:0005737;GO:0044424;GO:0005622;GO:0044464;GO:0005623;GO:0005575;GO:0004686;GO:0004683;GO:0005524;GO:0004674;GO:0032559;GO:0035639;GO:0004672;GO:0005509;GO:0030554;GO:0032555;GO:0008135;GO:0016301;GO:0016773;GO:0017076;GO:0032553;GO:0046872;GO:0000166;GO:0003723;GO:0005516;GO:0016772;GO:0043169;GO:0003676;GO:0005515;GO:0016740;GO:0036094;GO:0043167;GO:0003824;GO:0005488;GO:…		-0.0912577	0.0638585	-0.0178677	-0.015089	0.0775954	0.914753	0	-0.0377728	-0.037546	-0.140571	-0.0719632	0.0594161	0.933857	0	0.0668847	0.132452	-0.282645	-0.0277694	0.22315	0.933541	0	0.242715	-0.0940866	-0.00689371	0.047245	0.174806	0.865539	0	-0.0997203	-0.263882	-0.145849	-0.169817	0.0846651	0.327158
410	O00418	Eukaryotic elongation factor 2 kinase	EEF2K	S	474	HGHSYSNRKYESDEDSLGSSGRVCVEKWNLL	_KYESDEDS(ph)LGSSGR_	KYESDEDS(1)LGSSGR	233.57	2	805.323	TRUE	EEF2K;	GO:0005829;GO:0044444;GO:0005737;GO:0044424;GO:0005622;GO:0044464;GO:0005623;GO:0005575;GO:0004686;GO:0004683;GO:0005524;GO:0004674;GO:0032559;GO:0035639;GO:0004672;GO:0005509;GO:0030554;GO:0032555;GO:0008135;GO:0016301;GO:0016773;GO:0017076;GO:0032553;GO:0046872;GO:0000166;GO:0003723;GO:0005516;GO:0016772;GO:0043169;GO:0003676;GO:0005515;GO:0016740;GO:0036094;GO:0043167;GO:0003824;GO:0005488;GO:…		-0.0388448	0.104009	-0.137037	-0.0239578	0.121211	0.914753	0	0.0154017	-0.0248139	-0.159718	-0.0563766	0.091727	0.933857	0	0.0543066	0.269092	0.0940693	0.139156	0.114271	0.726601	0	0.276439	0.237007	0.219755	0.2444	0.0290563	0.0653319	0	-0.0997203	-0.260048	-0.145849	-0.168539	0.0825372	0.329405
411	O00418	Eukaryotic elongation factor 2 kinase	EEF2K	S	477	SYSNRKYESDEDSLGSSGRVCVEKWNLLNSS	_KYESDEDSLGS(ph)SGR_	KYESDEDSLGS(0.956)S(0.044)GR	176.68	2	805.323	TRUE		GO:0005829;GO:0044444;GO:0005737;GO:0044424;GO:0005622;GO:0044464;GO:0005623;GO:0005575;GO:0004686;GO:0004683;GO:0005524;GO:0004674;GO:0032559;GO:0035639;GO:0004672;GO:0005509;GO:0030554;GO:0032555;GO:0008135;GO:0016301;GO:0016773;GO:0017076;GO:0032553;GO:0046872;GO:0000166;GO:0003723;GO:0005516;GO:0016772;GO:0043169;GO:0003676;GO:0005515;GO:0016740;GO:0036094;GO:0043167;GO:0003824;GO:0005488;GO:…								0							0		0.0432837	-0.065094	-0.0109052	0.0766346	0.934013	0		0.0131745	-0.0674428	-0.0271342	0.0570051	0.955392	0	-0.0997203	-0.263882	-0.147676	-0.170426	0.0844126	0.326008
412	O00418	Eukaryotic elongation factor 2 kinase	EEF2K	S	478	YSNRKYESDEDSLGSSGRVCVEKWNLLNSSR	_KYES(ph)DEDSLGS(ph)S(ph)GRVCVEK_	KYES(0.998)DEDS(0.285)LGS(0.871)S(0.846)GRVCVEK	109.46	2	1192.94	TRUE		GO:0005829;GO:0044444;GO:0005737;GO:0044424;GO:0005622;GO:0044464;GO:0005623;GO:0005575;GO:0004686;GO:0004683;GO:0005524;GO:0004674;GO:0032559;GO:0035639;GO:0004672;GO:0005509;GO:0030554;GO:0032555;GO:0008135;GO:0016301;GO:0016773;GO:0017076;GO:0032553;GO:0046872;GO:0000166;GO:0003723;GO:0005516;GO:0016772;GO:0043169;GO:0003676;GO:0005515;GO:0016740;GO:0036094;GO:0043167;GO:0003824;GO:0005488;GO:…								0							0							0							0		-0.347425	-0.125091	-0.236258	0.157214	0.221632
413	O00418	Eukaryotic elongation factor 2 kinase	EEF2K	S	70	KVNKYYSNLTKSERYSSSGSPANSFHFKEAW	_YS(ph)SSGS(ph)PANSFHFK_	Y(0.001)S(0.41)S(0.41)S(0.302)GS(0.875)PANS(0.002)FHFK	87.228	2	838.313	FALSE		GO:0005829;GO:0044444;GO:0005737;GO:0044424;GO:0005622;GO:0044464;GO:0005623;GO:0005575;GO:0004686;GO:0004683;GO:0005524;GO:0004674;GO:0032559;GO:0035639;GO:0004672;GO:0005509;GO:0030554;GO:0032555;GO:0008135;GO:0016301;GO:0016773;GO:0017076;GO:0032553;GO:0046872;GO:0000166;GO:0003723;GO:0005516;GO:0016772;GO:0043169;GO:0003676;GO:0005515;GO:0016740;GO:0036094;GO:0043167;GO:0003824;GO:0005488;GO:…								0							0							0							0
414	O00418	Eukaryotic elongation factor 2 kinase	EEF2K	S	71	VNKYYSNLTKSERYSSSGSPANSFHFKEAWK	_YSS(ph)S(ph)GSPANSFHFK_	Y(0.009)S(0.104)S(0.889)S(0.732)GS(0.266)PANSFHFK	90.793	2	838.313	TRUE		GO:0005829;GO:0044444;GO:0005737;GO:0044424;GO:0005622;GO:0044464;GO:0005623;GO:0005575;GO:0004686;GO:0004683;GO:0005524;GO:0004674;GO:0032559;GO:0035639;GO:0004672;GO:0005509;GO:0030554;GO:0032555;GO:0008135;GO:0016301;GO:0016773;GO:0017076;GO:0032553;GO:0046872;GO:0000166;GO:0003723;GO:0005516;GO:0016772;GO:0043169;GO:0003676;GO:0005515;GO:0016740;GO:0036094;GO:0043167;GO:0003824;GO:0005488;GO:…		-0.114973			-0.114973	0		0	0.368919			0.368919	0		0	-0.29459	-0.282055	0.0843575	-0.164096	0.215258	0.961773	0	-0.457585	-0.0152759	-0.0725072	-0.18179	0.240554	0.595854	0	0.280829	0.521909	-0.241621	0.187039	0.39031	0.917659
415	O00418	Eukaryotic elongation factor 2 kinase	EEF2K	S	72	NKYYSNLTKSERYSSSGSPANSFHFKEAWKH	_YSSS(ph)GS(ph)PANSFHFK_	YS(0.001)S(0.119)S(0.881)GS(0.989)PANS(0.011)FHFK	104.88	2	838.313	TRUE	MTOR;	GO:0005829;GO:0044444;GO:0005737;GO:0044424;GO:0005622;GO:0044464;GO:0005623;GO:0005575;GO:0004686;GO:0004683;GO:0005524;GO:0004674;GO:0032559;GO:0035639;GO:0004672;GO:0005509;GO:0030554;GO:0032555;GO:0008135;GO:0016301;GO:0016773;GO:0017076;GO:0032553;GO:0046872;GO:0000166;GO:0003723;GO:0005516;GO:0016772;GO:0043169;GO:0003676;GO:0005515;GO:0016740;GO:0036094;GO:0043167;GO:0003824;GO:0005488;GO:…		-0.114973			-0.114973	0		0	0.368919			0.368919	0		0	-0.281166	-0.382947	0.0843575	-0.193252	0.245744	0.961773	0	-0.408679	-0.0349491	-0.0725072	-0.172045	0.20579	0.510402	0		0.513604	-0.281442	0.116081	0.562183	0.917659
416	O00418	Eukaryotic elongation factor 2 kinase	EEF2K	S	74	YYSNLTKSERYSSSGSPANSFHFKEAWKHAI	_YSSSGS(ph)PANSFHFK_	YSSS(0.001)GS(0.999)PANSFHFK	157.84	2	798.33	TRUE	MTOR;	GO:0005829;GO:0044444;GO:0005737;GO:0044424;GO:0005622;GO:0044464;GO:0005623;GO:0005575;GO:0004686;GO:0004683;GO:0005524;GO:0004674;GO:0032559;GO:0035639;GO:0004672;GO:0005509;GO:0030554;GO:0032555;GO:0008135;GO:0016301;GO:0016773;GO:0017076;GO:0032553;GO:0046872;GO:0000166;GO:0003723;GO:0005516;GO:0016772;GO:0043169;GO:0003676;GO:0005515;GO:0016740;GO:0036094;GO:0043167;GO:0003824;GO:0005488;GO:…		-0.0457189	-0.0301184	-0.0197392	-0.0318588	0.013077	0.914753	0	-0.0520764	0.13268	-0.302612	-0.0740029	0.218473	0.933857	0	-0.186839	-0.190514	0.0911023	-0.0954172	0.161541	0.961773	0	-0.448892	-0.025101	-0.0582362	-0.17741	0.235693	0.594616	0	0.160948	0.23096	-0.146314	0.0818646	0.200685	0.917659
417	O00418	Eukaryotic elongation factor 2 kinase	EEF2K	S	78	LTKSERYSSSGSPANSFHFKEAWKHAIQKAK	_YSSS(ph)GSPANS(ph)FHFK_	Y(0.001)S(0.011)S(0.271)S(0.516)GS(0.561)PANS(0.639)FHFK	83.229	2	838.313	FALSE	TRPM7;	GO:0005829;GO:0044444;GO:0005737;GO:0044424;GO:0005622;GO:0044464;GO:0005623;GO:0005575;GO:0004686;GO:0004683;GO:0005524;GO:0004674;GO:0032559;GO:0035639;GO:0004672;GO:0005509;GO:0030554;GO:0032555;GO:0008135;GO:0016301;GO:0016773;GO:0017076;GO:0032553;GO:0046872;GO:0000166;GO:0003723;GO:0005516;GO:0016772;GO:0043169;GO:0003676;GO:0005515;GO:0016740;GO:0036094;GO:0043167;GO:0003824;GO:0005488;GO:…								0							0			0.177165	0.177165	0		0			-0.0372272	-0.0372272	0		0		0.505286		0.505286	0
418	O00421;O00421-2	C-C chemokine receptor-like 2	CCRL2	S	329	CFHLRSNTPLQPRGQSAQGTSREEPDHSTEV	_GQS(ph)AQGTSREEPDHSTEV_	GQS(1)AQGTSREEPDHSTEV	107.06	2	997.908	TRUE		GO:0005887;GO:0031226;GO:0044459;GO:0005886;GO:0016021;GO:0031224;GO:0071944;GO:0044425;GO:0044464;GO:0005623;GO:0016020;GO:0005575;GO:0004950;GO:0001637;GO:0008528;GO:0048020;GO:0004896;GO:0004930;GO:0042379;GO:0001653;GO:0001664;GO:0004888;GO:0005126;GO:0005102;GO:0038023;GO:0004871;GO:0005515;GO:0004872;GO:0005488;GO:0060089;GO:0003674;GO:0006935;GO:0006954;GO:0006952;GO:0009611;GO:0042330;GO:…								0							0	0.202461	0.158272	-0.482645	-0.0406373	0.383427	0.933541	0	0.249614	-0.217458	-0.320562	-0.0961351	0.303833	0.929806	0	0.14339	0.173478		0.158434	0.0212755	0.228637
419	O00429-2;O00429;O00429-4;O00429-5;O00429-3;O00429-6	Dynamin-1-like protein	DNM1L	S	529	EQRRNRLARELPSAVSRDKSSKVPSALAPAS	_ELPSAVS(ph)RDK_	ELPS(0.005)AVS(0.995)RDK	131.32	2	591.282	TRUE		GO:0005741;GO:0031966;GO:0005740;GO:0031968;GO:0044429;GO:0005739;GO:0005794;GO:0005829;GO:0031967;GO:0048471;GO:0043231;GO:0044444;GO:0044446;GO:0005737;GO:0043229;GO:0044424;GO:0005622;GO:0012505;GO:0031090;GO:0031975;GO:0019867;GO:0043227;GO:0044422;GO:0044464;GO:0005623;GO:0016020;GO:0043226;GO:0005575;GO:0003924;GO:0005525;GO:0017111;GO:0032561;GO:0035639;GO:0016462;GO:0019001;GO:0031625;GO:…								0							0			-0.162505	-0.162505	0		0			-0.0759847	-0.0759847	0		0	-0.10322	0.143233	0.507561	0.182525	0.30728	0.917659
420	O00429-2;O00429;O00429-4;O00429-5;O00429-3;O00429-6	Dynamin-1-like protein	DNM1L	S	616	LLAEEKSKPIPIMPASPQKGHAVNLLDVPVP	_SKPIPIMPAS(ph)PQK_	SKPIPIMPAS(1)PQK	153.92	2	737.38	TRUE	CDK1;CDK2;PRKCD;	GO:0005741;GO:0031966;GO:0005740;GO:0031968;GO:0044429;GO:0005739;GO:0005794;GO:0005829;GO:0031967;GO:0048471;GO:0043231;GO:0044444;GO:0044446;GO:0005737;GO:0043229;GO:0044424;GO:0005622;GO:0012505;GO:0031090;GO:0031975;GO:0019867;GO:0043227;GO:0044422;GO:0044464;GO:0005623;GO:0016020;GO:0043226;GO:0005575;GO:0003924;GO:0005525;GO:0017111;GO:0032561;GO:0035639;GO:0016462;GO:0019001;GO:0031625;GO:…		-0.0186436	0.00774778	-0.0464952	-0.0191303	0.0271247	0.914753	0	-0.0189338	-0.0165737	-0.0523861	-0.0292979	0.0200298	0.933857	0	-0.0203469	0.0582362	0.00325636	0.0137152	0.040322	0.933541	0	0.00633766	-0.00817418	-0.0354698	-0.0124354	0.021227	0.891279	0	-0.0489735	0.0317315	-0.00911081	-0.00878425	0.0403535	0.917659
421	O00443	Phosphatidylinositol 4-phosphate 3-kinase C2 domain-containing subunit alpha	PIK3C2A	S	259	TDLEITDSKVSNLQVSPKSEDISKFDWLDLD	_VSNLQVS(ph)PK_	VSNLQVS(1)PK	136.01	2	526.263	TRUE	CDK1;	GO:0030136;GO:0005942;GO:0030135;GO:0016023;GO:0044445;GO:0005634;GO:0005794;GO:0005829;GO:0031410;GO:0043231;GO:0044444;GO:0005737;GO:0043229;GO:0005886;GO:0044424;GO:0005622;GO:0031988;GO:0071944;GO:0031982;GO:0043227;GO:0043234;GO:0044464;GO:0005623;GO:0016020;GO:0032991;GO:0043226;GO:0005575;GO:0005524;GO:0016303;GO:0032559;GO:0035005;GO:0035639;GO:0016307;GO:0030554;GO:0032555;GO:0035004;GO:…	Phosphatidylinositol signaling system;	-0.0894503	-0.133476	0.102159	-0.040256	0.125284	0.914753	0	0.00573804	0.0990542	-0.0771498	0.00921415	0.0881534	0.933857	0	-0.188988	-0.120239	-0.131041	-0.146756	0.0369708	0.44459	0	-0.187394	-0.294246	-0.333991	-0.271877	0.0758152	0.129597	0	-0.246616	-0.163442	-0.217616	-0.209224	0.0422173	0.17914
422	O00444-3;O00444-2;O00444	Serine/threonine-protein kinase PLK4	PLK4	S	378	DAEERPHSRYLRRAYSSDRSGTSNSQSQAKT	_AYS(ph)SDRSGTSNSQSQAK_	AYS(0.998)S(0.002)DRSGTSNSQSQAK	215.59	2	927.387	TRUE		GO:0005814;GO:0005730;GO:0005813;GO:0044450;GO:0005815;GO:0031981;GO:0015630;GO:0044428;GO:0044430;GO:0005634;GO:0005829;GO:0005856;GO:0070013;GO:0043231;GO:0043232;GO:0044444;GO:0044446;GO:0005737;GO:0032154;GO:0043229;GO:0032155;GO:0044424;GO:0005622;GO:0032153;GO:0043233;GO:0043227;GO:0043228;GO:0044422;GO:0044464;GO:0005623;GO:0031974;GO:0043226;GO:0005575;GO:0005524;GO:0004674;GO:0004713;GO:…		-0.0426945	-0.0464819	-0.068223	-0.0524665	0.0137763	0.914753	0	-0.123413	-0.101369	0.108713	-0.0386894	0.12813	0.933857	0	0.0648696	-0.0885867	0.00540573	-0.00610378	0.0773729	0.933541	0	0.135927	-0.0842187	-0.108565	-0.0189521	0.134681	0.942711	0
423	O00453-10;O00453	Leukocyte-specific transcript 1 protein	LST1	S	50	RNDVKRLERSWAQGSSEQELHYASLQRLPVP	_SWAQGSS(ph)EQELHYAS(ph)LQR_	SWAQGS(0.019)S(0.926)EQELHY(0.483)AS(0.572)LQR	67.299	3	746.307	TRUE		GO:0000139;GO:0044431;GO:0005794;GO:0043231;GO:0044444;GO:0044446;GO:0005737;GO:0043229;GO:0016021;GO:0044424;GO:0005622;GO:0012505;GO:0031090;GO:0031224;GO:0043227;GO:0044422;GO:0044425;GO:0044464;GO:0005623;GO:0016020;GO:0043226;GO:0005575;GO:0016358;GO:0031175;GO:0048666;GO:0050672;GO:0030182;GO:0032945;GO:0050670;GO:0051250;GO:0002695;GO:0008360;GO:0032944;GO:0048699;GO:0051249;GO:0070664;GO:…			0.241771	0.0653804	0.153575	0.124727	0.92212	0		0.198281	-0.411569	-0.106644	0.431229	0.933857	0	0.0439514	0.00285693	0.0267705	0.0245263	0.020639	0.933541	0	0.260501	0.118108	-0.139344	0.0797549	0.202663	0.862978	0
424	O00453-10;O00453	Leukocyte-specific transcript 1 protein	LST1	S	58	RSWAQGSSEQELHYASLQRLPVPSSEGPDLR	_SWAQGSSEQELHY(ph)AS(ph)LQR_	S(0.001)WAQGS(0.035)S(0.256)EQELHY(0.797)AS(0.911)LQR	53.395	3	746.307	TRUE		GO:0000139;GO:0044431;GO:0005794;GO:0043231;GO:0044444;GO:0044446;GO:0005737;GO:0043229;GO:0016021;GO:0044424;GO:0005622;GO:0012505;GO:0031090;GO:0031224;GO:0043227;GO:0044422;GO:0044425;GO:0044464;GO:0005623;GO:0016020;GO:0043226;GO:0005575;GO:0016358;GO:0031175;GO:0048666;GO:0050672;GO:0030182;GO:0032945;GO:0050670;GO:0051250;GO:0002695;GO:0008360;GO:0032944;GO:0048699;GO:0051249;GO:0070664;GO:…			0.19819	0.0918153	0.145002	0.0752179	0.92212	0		0.373824	-0.200385	0.0867193	0.406027	0.933857	0							0							0
425	O00459	Phosphatidylinositol 3-kinase regulatory subunit beta	PIK3R2	S	262	GATFGPLLLRAPPPPSSPPPGGAPDGSEPSP	_APPPPS(ph)SPPPGGAPDGSEPSPDFPALLVEK_	APPPPS(0.509)S(0.458)PPPGGAPDGS(0.032)EPS(0.001)PDFPALLVEK	60.95	3	996.474	FALSE		GO:0005942;GO:0044445;GO:0005829;GO:0044444;GO:0005737;GO:0044424;GO:0005622;GO:0043234;GO:0044464;GO:0005623;GO:0032991;GO:0005575;GO:0046934;GO:0035004;GO:0052813;GO:0016301;GO:0016773;GO:0030971;GO:0005102;GO:0016772;GO:0035014;GO:0005515;GO:0016740;GO:0019207;GO:0003824;GO:0005488;GO:0030234;GO:0003674;GO:0050852;GO:0031295;GO:0050851;GO:0002429;GO:0008286;GO:0031294;GO:0048011;GO:0050870;GO:…	ErbB signaling pathway;Phosphatidylinositol signaling system;mTOR signaling pathway;Apoptosis;VEGF signaling pathway;Focal adhesion;Toll-like receptor signaling pathway;Jak-STAT signaling pathway;Natural killer cell mediated cytotoxicity;T cell receptor signaling pathway;B cell receptor signaling pathway;Fc epsilon RI signaling pathway;Leukocyte transendothelial migration;Regulation of actin cyto…			0.0801377	0.0801377	0		0			0.164284	0.164284	0		0							0							0
426	O00459	Phosphatidylinositol 3-kinase regulatory subunit beta	PIK3R2	S	263	ATFGPLLLRAPPPPSSPPPGGAPDGSEPSPD	_APPPPS(ph)SPPPGGAPDGSEPSPDFPALLVEK_	APPPPS(0.494)S(0.494)PPPGGAPDGS(0.012)EPSPDFPALLVEK	60.95	3	996.474	FALSE		GO:0005942;GO:0044445;GO:0005829;GO:0044444;GO:0005737;GO:0044424;GO:0005622;GO:0043234;GO:0044464;GO:0005623;GO:0032991;GO:0005575;GO:0046934;GO:0035004;GO:0052813;GO:0016301;GO:0016773;GO:0030971;GO:0005102;GO:0016772;GO:0035014;GO:0005515;GO:0016740;GO:0019207;GO:0003824;GO:0005488;GO:0030234;GO:0003674;GO:0050852;GO:0031295;GO:0050851;GO:0002429;GO:0008286;GO:0031294;GO:0048011;GO:0050870;GO:…	ErbB signaling pathway;Phosphatidylinositol signaling system;mTOR signaling pathway;Apoptosis;VEGF signaling pathway;Focal adhesion;Toll-like receptor signaling pathway;Jak-STAT signaling pathway;Natural killer cell mediated cytotoxicity;T cell receptor signaling pathway;B cell receptor signaling pathway;Fc epsilon RI signaling pathway;Leukocyte transendothelial migration;Regulation of actin cyto…							0							0							0							0
427	O00470;O00470-2	Homeobox protein Meis1	MEIS1	S	194	GKMPIDLVIDDREGGSKSDSEDITRSANLTD	_EGGS(ph)KSDSEDITR_	EGGS(0.993)KS(0.007)DSEDITR	87.138	2	730.799	TRUE		GO:0005634;GO:0043231;GO:0043229;GO:0044424;GO:0005622;GO:0043227;GO:0044464;GO:0005623;GO:0043226;GO:0005575;GO:0043565;GO:0003677;GO:0003676;GO:0003700;GO:0005515;GO:0001071;GO:0005488;GO:0003674;GO:0006351;GO:0032774;GO:0016070;GO:0090304;GO:0006139;GO:0034645;GO:0009059;GO:0010467;GO:0034641;GO:0044249;GO:0044260;GO:0006807;GO:0007275;GO:0009058;GO:0043170;GO:0044237;GO:0044238;GO:0008152;GO:…								0							0	0.136403			0.136403	0		0	0.0694091			0.0694091	0		0		-0.504317		-0.504317	0
428	O00470;O00470-2	Homeobox protein Meis1	MEIS1	S	196	MPIDLVIDDREGGSKSDSEDITRSANLTDQP	_EGGSKS(ph)DSEDITR_	EGGS(0.017)KS(0.974)DS(0.009)EDITR	114.06	2	730.799	TRUE		GO:0005634;GO:0043231;GO:0043229;GO:0044424;GO:0005622;GO:0043227;GO:0044464;GO:0005623;GO:0043226;GO:0005575;GO:0043565;GO:0003677;GO:0003676;GO:0003700;GO:0005515;GO:0001071;GO:0005488;GO:0003674;GO:0006351;GO:0032774;GO:0016070;GO:0090304;GO:0006139;GO:0034645;GO:0009059;GO:0010467;GO:0034641;GO:0044249;GO:0044260;GO:0006807;GO:0007275;GO:0009058;GO:0043170;GO:0044237;GO:0044238;GO:0008152;GO:…								0							0	0.0805183		0.12729	0.103904	0.0330728	0.719701	0	-0.0391774		-0.0648322	-0.0520048	0.0181407	0.959762	0
429	O00470;O00470-2	Homeobox protein Meis1	MEIS1	S	198	IDLVIDDREGGSKSDSEDITRSANLTDQPSW	_MPIDLVIDDREGGSKSDS(ph)EDITR_	MPIDLVIDDREGGS(0.042)KS(0.295)DS(0.603)EDIT(0.06)R	76.78	3	876.733	FALSE		GO:0005634;GO:0043231;GO:0043229;GO:0044424;GO:0005622;GO:0043227;GO:0044464;GO:0005623;GO:0043226;GO:0005575;GO:0043565;GO:0003677;GO:0003676;GO:0003700;GO:0005515;GO:0001071;GO:0005488;GO:0003674;GO:0006351;GO:0032774;GO:0016070;GO:0090304;GO:0006139;GO:0034645;GO:0009059;GO:0010467;GO:0034641;GO:0044249;GO:0044260;GO:0006807;GO:0007275;GO:0009058;GO:0043170;GO:0044237;GO:0044238;GO:0008152;GO:…								0							0			-0.126683	-0.126683	0		0			0.0286546	0.0286546	0		0			-0.0206927	-0.0206927	0
430	O00479	High mobility group nucleosome-binding domain-containing protein 4	HMGN4	S	80	DGNNPAKNRDASTLQSQKAEGTGDAK_____	_DASTLQS(ph)QKAEGTGDAK_	DAS(0.001)TLQS(0.997)QKAEGT(0.001)GDAK	77.726	2	893.896	TRUE		GO:0000785;GO:0044427;GO:0005634;GO:0005694;GO:0043231;GO:0043232;GO:0044446;GO:0043229;GO:0044424;GO:0005622;GO:0043227;GO:0043228;GO:0044422;GO:0044464;GO:0005623;GO:0043226;GO:0005575;GO:0003677;GO:0003676;GO:0005488;GO:0003674;		-0.0850331	-0.0364719	-0.01603	-0.045845	0.0354436	0.914753	0	-0.0181406	-0.0715506	-0.0894812	-0.0597242	0.0371116	0.933857	0	0.102639	0.0955877	0.0325644	0.0769305	0.0385837	0.933541	0	-0.0368405	-0.00380507	-0.0135113	-0.0180523	0.0169794	0.903766	0
431	O00488	Zinc finger protein 593	ZNF593	S	133	AVPTEVSTEVPEMDTST______________	_RLAVPTEVSTEVPEM(ox)DTS(ph)T_	RLAVPTEVSTEVPEMDT(0.145)S(0.732)T(0.122)	182.77	3	719.992	FALSE		GO:0005730;GO:0031981;GO:0044428;GO:0005634;GO:0070013;GO:0043231;GO:0043232;GO:0044446;GO:0043229;GO:0044424;GO:0005622;GO:0043233;GO:0043227;GO:0043228;GO:0044422;GO:0044464;GO:0005623;GO:0031974;GO:0043226;GO:0005575;GO:0008270;GO:0046914;GO:0003714;GO:0046872;GO:0003677;GO:0003712;GO:0043169;GO:0000989;GO:0003676;GO:0043167;GO:0000988;GO:0005488;GO:0003674;GO:0000122;GO:0006357;GO:0045892;GO:…		-0.134067	-0.0268167	0.186679	0.00859841	0.16328		0	0.0810231	0.0183354	-0.0964233	0.000978383	0.0899875		0		-0.0404816		-0.0404816	0		0		0.0302254		0.0302254	0		0
432	O00499-6;O00499-2;O00499;O00499-11;O00499-9;O00499-10;O00499-7;O00499-4;O00499-3;O00499-5;O00499-8	Myc box-dependent-interacting protein 1	BIN1	S	296	VKAQPSDNAPAKGNKSPSPPDGSPAATPEIR	_GNKS(ph)PS(ph)PPDGSPAATPEIR_	GNKS(1)PS(1)PPDGSPAATPEIR	260.25	2	1019.44	TRUE		GO:0015629;GO:0005634;GO:0005856;GO:0043231;GO:0043232;GO:0043229;GO:0044424;GO:0005622;GO:0043227;GO:0043228;GO:0044464;GO:0005623;GO:0043226;GO:0005575;GO:0006897;GO:0010324;GO:0016044;GO:0016192;GO:0006810;GO:0061024;GO:0007275;GO:0016043;GO:0044419;GO:0051234;GO:0008283;GO:0009987;GO:0032501;GO:0032502;GO:0051179;GO:0051704;GO:0071840;GO:0008150;		0.0232525	-0.0204152	0.0408107	0.0145493	0.0315271	0.914753	0	-0.00547609	-0.0602066	0.0421151	-0.00785588	0.0512023	0.933857	0	-0.189492	0.128335	0.0103989	-0.0169195	0.160665	0.933541	0	-0.0269461	0.145409	-0.186052	-0.0225298	0.165774	0.880956	0
433	O00499-6;O00499-2;O00499;O00499-11;O00499-9;O00499-10;O00499-7;O00499-4;O00499-3;O00499-5;O00499-8	Myc box-dependent-interacting protein 1	BIN1	S	298	AQPSDNAPAKGNKSPSPPDGSPAATPEIRVN	_GNKSPS(ph)PPDGS(ph)PAATPEIR_	GNKSPS(1)PPDGS(1)PAATPEIR	260.25	2	1019.44	TRUE		GO:0015629;GO:0005634;GO:0005856;GO:0043231;GO:0043232;GO:0043229;GO:0044424;GO:0005622;GO:0043227;GO:0043228;GO:0044464;GO:0005623;GO:0043226;GO:0005575;GO:0006897;GO:0010324;GO:0016044;GO:0016192;GO:0006810;GO:0061024;GO:0007275;GO:0016043;GO:0044419;GO:0051234;GO:0008283;GO:0009987;GO:0032501;GO:0032502;GO:0051179;GO:0051704;GO:0071840;GO:0008150;		0.0613017	0.0439122	-0.0461438	0.01969	0.0576729	0.914753	0	0.0234582	-0.0173673	0.0115436	0.00587819	0.0209941	0.933857	0	-0.0344503	0.251005	0.089429	0.101995	0.143142	0.933541	0	-0.0653349	0.105352	-0.0141424	0.0086248	0.0875913	0.865271	0
434	O00499-6;O00499-2;O00499;O00499-11;O00499-9;O00499-10;O00499-7;O00499-4;O00499-3;O00499-5;O00499-8	Myc box-dependent-interacting protein 1	BIN1	S	303	NAPAKGNKSPSPPDGSPAATPEIRVNHEPEP	_GNKSPS(ph)PPDGS(ph)PAATPEIR_	GNKS(0.005)PS(0.995)PPDGS(1)PAATPEIR	252.64	2	1019.44	TRUE		GO:0015629;GO:0005634;GO:0005856;GO:0043231;GO:0043232;GO:0043229;GO:0044424;GO:0005622;GO:0043227;GO:0043228;GO:0044464;GO:0005623;GO:0043226;GO:0005575;GO:0006897;GO:0010324;GO:0016044;GO:0016192;GO:0006810;GO:0061024;GO:0007275;GO:0016043;GO:0044419;GO:0051234;GO:0008283;GO:0009987;GO:0032501;GO:0032502;GO:0051179;GO:0051704;GO:0071840;GO:0008150;		0.0406023	0.125091	-0.0480532	0.0392133	0.0865803	0.914753	0	0.110893	-0.0131323	0.0016491	0.0331365	0.0677431	0.933857	0	-0.229678		-0.0245678	-0.127123	0.145035	0.727773	0	-0.0218058		-0.165689	-0.0937476	0.101741	0.774592	0
435	O00499-6;O00499-2;O00499;O00499-11	Myc box-dependent-interacting protein 1	BIN1	S	331	PEPAGGATPGATLPKSPSQLRKGPPVPPPPK	_VNHEPEPAGGATPGATLPKS(ph)PSQLRK_	VNHEPEPAGGATPGATLPKS(0.932)PS(0.068)QLRK	146.19	3	907.124	TRUE		GO:0015629;GO:0005634;GO:0005856;GO:0043231;GO:0043232;GO:0043229;GO:0044424;GO:0005622;GO:0043227;GO:0043228;GO:0044464;GO:0005623;GO:0043226;GO:0005575;GO:0006897;GO:0010324;GO:0016044;GO:0016192;GO:0006810;GO:0061024;GO:0007275;GO:0016043;GO:0044419;GO:0051234;GO:0008283;GO:0009987;GO:0032501;GO:0032502;GO:0051179;GO:0051704;GO:0071840;GO:0008150;		0.0902933	-0.00246946	-0.0879588	-4.49718e-05	0.0891508	0.914753	0	-0.00421129	-0.058464	-0.0524631	-0.0383795	0.0297422	0.933857	0		0.158905	0.160761	0.159833	0.00131227	0.471357	0		0.0580664	-0.0333835	0.0123414	0.0646649	0.865271	0
436	O00499-6;O00499-2;O00499;O00499-11	Myc box-dependent-interacting protein 1	BIN1	S	333	PAGGATPGATLPKSPSQLRKGPPVPPPPKHT	_VNHEPEPAGGATPGATLPKS(ph)PSQLR_	VNHEPEPAGGATPGAT(0.005)LPKS(0.497)PS(0.497)QLR	91.883	4	648.571	FALSE		GO:0015629;GO:0005634;GO:0005856;GO:0043231;GO:0043232;GO:0043229;GO:0044424;GO:0005622;GO:0043227;GO:0043228;GO:0044464;GO:0005623;GO:0043226;GO:0005575;GO:0006897;GO:0010324;GO:0016044;GO:0016192;GO:0006810;GO:0061024;GO:0007275;GO:0016043;GO:0044419;GO:0051234;GO:0008283;GO:0009987;GO:0032501;GO:0032502;GO:0051179;GO:0051704;GO:0071840;GO:0008150;								0							0							0							0
437	O00499-9;O00499-10	Myc box-dependent-interacting protein 1;Myc box-dependent-interacting protein 1	BIN1;BIN1	S	305;320	GATPGATLPKSPSQSSLPAVVVETFPATVNG	_SPSQSS(ph)LPAVVVETFPATVNGTVEGGSGAGRLDLPPGFM(ox)FK_	S(0.19)PS(0.19)QS(0.272)S(0.347)LPAVVVETFPATVNGTVEGGSGAGRLDLPPGFMFK	66.959	4	1050.76	FALSE										0							0							0							0
438	O00505;O00629	Importin subunit alpha-4;Importin subunit alpha-3	KPNA3;KPNA4	S	197;197	GNIIGDGPQCRDYVISLGVVKPLLSFISPSI	_DYVIS(ph)LGVVK_	DY(0.106)VIS(0.894)LGVVK	74.464	2	586.802	TRUE		GO:0005643;GO:0005654;GO:0005635;GO:0031981;GO:0044428;GO:0005634;GO:0005829;GO:0031967;GO:0070013;GO:0043231;GO:0044444;GO:0044446;GO:0005737;GO:0043229;GO:0046930;GO:0016021;GO:0044424;GO:0005622;GO:0012505;GO:0031224;GO:0031975;GO:0043233;GO:0043227;GO:0043234;GO:0044422;GO:0044425;GO:0044464;GO:0005623;GO:0016020;GO:0031974;GO:0032991;GO:0043226;GO:0005575;GO:0008139;GO:0005048;GO:0008565;GO:…								0							0							0							0		-0.0548467	0.0755501	0.0103517	0.0922045	0.917659
439	O00505	Importin subunit alpha-3	KPNA3	S	56	RDEHLLKKRNVPQEESLEDSDVDADFKAQNV	_RNVPQEES(ph)LEDS(ph)DVDADFK_	RNVPQEES(1)LEDS(1)DVDADFK	114.75	3	784.98	TRUE		GO:0005643;GO:0005654;GO:0005635;GO:0031981;GO:0044428;GO:0005634;GO:0005829;GO:0031967;GO:0070013;GO:0043231;GO:0044444;GO:0044446;GO:0005737;GO:0043229;GO:0046930;GO:0016021;GO:0044424;GO:0005622;GO:0012505;GO:0031224;GO:0031975;GO:0043233;GO:0043227;GO:0043234;GO:0044422;GO:0044425;GO:0044464;GO:0005623;GO:0016020;GO:0031974;GO:0032991;GO:0043226;GO:0005575;GO:0008139;GO:0005048;GO:0008565;GO:…			0.0447357		0.0447357	0		0		0.0362924		0.0362924	0		0							0							0
440	O00505	Importin subunit alpha-3	KPNA3	S	60	LLKKRNVPQEESLEDSDVDADFKAQNVTLEA	_RNVPQEES(ph)LEDS(ph)DVDADFK_	RNVPQEES(1)LEDS(1)DVDADFK	202.18	3	784.98	TRUE		GO:0005643;GO:0005654;GO:0005635;GO:0031981;GO:0044428;GO:0005634;GO:0005829;GO:0031967;GO:0070013;GO:0043231;GO:0044444;GO:0044446;GO:0005737;GO:0043229;GO:0046930;GO:0016021;GO:0044424;GO:0005622;GO:0012505;GO:0031224;GO:0031975;GO:0043233;GO:0043227;GO:0043234;GO:0044422;GO:0044425;GO:0044464;GO:0005623;GO:0016020;GO:0031974;GO:0032991;GO:0043226;GO:0005575;GO:0008139;GO:0005048;GO:0008565;GO:…		0.0196562	-0.0107371	0.00110451	0.00334121	0.0153196	0.914753	0	0.0040633	0.00390005	0.011441	0.00646813	0.00430744	0.933857	0	0.0154855	0.173361	-0.236361	-0.0158381	0.206649	0.933541	0	0.157336	0.0509712	-0.275288	-0.0223271	0.225434	0.865271	0	-0.0150543	0.043598	-0.00889811	0.00654852	0.0322331	0.917659
441	O00506	Serine/threonine-protein kinase 25	STK25	S	278	ELLKHKFITRYTKKTSFLTELIDRYKRWKSE	_KTS(ph)FLTELIDR_	KT(0.038)S(0.961)FLT(0.001)ELIDR	81.128	2	701.853	TRUE		GO:0005794;GO:0043231;GO:0044444;GO:0005737;GO:0043229;GO:0044424;GO:0005622;GO:0043227;GO:0044464;GO:0005623;GO:0043226;GO:0005575;GO:0005524;GO:0004674;GO:0032559;GO:0035639;GO:0004672;GO:0030554;GO:0032555;GO:0016301;GO:0016773;GO:0017076;GO:0032553;GO:0046872;GO:0000166;GO:0016772;GO:0043169;GO:0005515;GO:0016740;GO:0036094;GO:0043167;GO:0003824;GO:0005488;GO:0003674;GO:0007165;GO:0006979;GO:…								0							0							0							0	0.0230466	0.0918427		0.0574447	0.0486462	0.917659
442	O00512	B-cell CLL/lymphoma 9 protein	BCL9	S	687	GNNPIFPRIPVEGPLSPSRGDFPKGIPPQMG	_IPVEGPLS(ph)PSRGDFPK_	IPVEGPLS(0.991)PS(0.009)RGDFPK	153.76	2	888.44	TRUE		GO:0005634;GO:0043231;GO:0043229;GO:0044424;GO:0005622;GO:0043227;GO:0044464;GO:0005623;GO:0043226;GO:0005575;GO:0005515;GO:0005488;GO:0003674;GO:0016055;GO:0007166;GO:0007165;GO:0050794;GO:0007154;GO:0050789;GO:0051716;GO:0009987;GO:0023052;GO:0050896;GO:0065007;GO:0008150;		-0.125588	-0.00576206	0.0216825	-0.0365558	0.0783155	0.914753	0	-0.0593092	0.0439853	-0.0352296	-0.0168512	0.0540441	0.933857	0	0.00505175	-0.0152747	-0.0946109	-0.0349446	0.0526625	0.95696	0	-0.107672	-0.00783309	-0.294797	-0.136767	0.145678	0.637062	0	-0.141866	-0.0701521	-0.086929	-0.099649	0.0375109	0.621559
443	O00512	B-cell CLL/lymphoma 9 protein	BCL9	S	689	NPIFPRIPVEGPLSPSRGDFPKGIPPQMGPG	_IPVEGPLSPS(ph)RGDFPK_	IPVEGPLS(0.031)PS(0.969)RGDFPK	129.2	3	592.629	TRUE		GO:0005634;GO:0043231;GO:0043229;GO:0044424;GO:0005622;GO:0043227;GO:0044464;GO:0005623;GO:0043226;GO:0005575;GO:0005515;GO:0005488;GO:0003674;GO:0016055;GO:0007166;GO:0007165;GO:0050794;GO:0007154;GO:0050789;GO:0051716;GO:0009987;GO:0023052;GO:0050896;GO:0065007;GO:0008150;		-0.0753796	0.0119086		-0.0317355	0.0617221	0.914753	0	-0.0791361	0.0154277		-0.0318542	0.0668667	0.933857	0			-0.0357098	-0.0357098	0		0			-0.213385	-0.213385	0		0
444	O00512	B-cell CLL/lymphoma 9 protein	BCL9	S	62	SNQGKQGGSASQSQPSPCDSKSGGHTPKALP	_QGGSASQSQPS(ph)PCDSK_	QGGSAS(0.004)QS(0.003)QPS(0.993)PCDSK	115.38	2	850.833	TRUE		GO:0005634;GO:0043231;GO:0043229;GO:0044424;GO:0005622;GO:0043227;GO:0044464;GO:0005623;GO:0043226;GO:0005575;GO:0005515;GO:0005488;GO:0003674;GO:0016055;GO:0007166;GO:0007165;GO:0050794;GO:0007154;GO:0050789;GO:0051716;GO:0009987;GO:0023052;GO:0050896;GO:0065007;GO:0008150;		0.184123		-0.138934	0.0225947	0.228436	0.914753	0	0.234467		-0.139092	0.0476875	0.264146	0.933857	0							0							0
445	O00512	B-cell CLL/lymphoma 9 protein	BCL9	S	104	AGNGAKGKGKRERSISADSFDQRDPGTPNDD	_SIS(ph)ADSFDQRDPGTPNDDSDIK_	S(0.151)IS(0.849)ADSFDQRDPGTPNDDSDIK	127.3	3	820.678	TRUE		GO:0005634;GO:0043231;GO:0043229;GO:0044424;GO:0005622;GO:0043227;GO:0044464;GO:0005623;GO:0043226;GO:0005575;GO:0005515;GO:0005488;GO:0003674;GO:0016055;GO:0007166;GO:0007165;GO:0050794;GO:0007154;GO:0050789;GO:0051716;GO:0009987;GO:0023052;GO:0050896;GO:0065007;GO:0008150;		-0.127407	-0.138543	0.102796	-0.0543845	0.136237	0.914753	0	-0.145585	-0.0512297	0.125478	-0.0237789	0.1376	0.933857	0							0							0
446	O00512	B-cell CLL/lymphoma 9 protein	BCL9	S	917	AASIKSPPVLGSAAASPVHLKSPSLPAPSPG	_SPPVLGSAAAS(ph)PVHLK_	SPPVLGS(0.004)AAAS(0.996)PVHLK	59.709	3	537.615	TRUE		GO:0005634;GO:0043231;GO:0043229;GO:0044424;GO:0005622;GO:0043227;GO:0044464;GO:0005623;GO:0043226;GO:0005575;GO:0005515;GO:0005488;GO:0003674;GO:0016055;GO:0007166;GO:0007165;GO:0050794;GO:0007154;GO:0050789;GO:0051716;GO:0009987;GO:0023052;GO:0050896;GO:0065007;GO:0008150;			0.164472	-0.214552	-0.0250403	0.268011	0.914753	0		-0.0179511	-0.174438	-0.0961944	0.110653	0.933857	0							0							0
447	O00512	B-cell CLL/lymphoma 9 protein	BCL9	S	153	HTPHSMTPSNATAPRSSTPSHGQTTATEPTP	_S(ph)STPSHGQTTATEPTPAQK_	S(0.745)S(0.12)T(0.12)PS(0.015)HGQTTATEPTPAQK	166.93	2	1003.45	FALSE		GO:0005634;GO:0043231;GO:0043229;GO:0044424;GO:0005622;GO:0043227;GO:0044464;GO:0005623;GO:0043226;GO:0005575;GO:0005515;GO:0005488;GO:0003674;GO:0016055;GO:0007166;GO:0007165;GO:0050794;GO:0007154;GO:0050789;GO:0051716;GO:0009987;GO:0023052;GO:0050896;GO:0065007;GO:0008150;				-0.138145	-0.138145	0		0			-0.0578182	-0.0578182	0		0							0							0	-0.0415078	-0.0161753	-0.0208583	-0.0261805	0.0134788
448	O00512	B-cell CLL/lymphoma 9 protein	BCL9	S	154	TPHSMTPSNATAPRSSTPSHGQTTATEPTPA	_S(ph)STPSHGQTTATEPTPAQK_	S(0.435)S(0.435)T(0.072)PS(0.006)HGQT(0.026)T(0.026)ATEPTPAQK	166.93	3	669.3	FALSE		GO:0005634;GO:0043231;GO:0043229;GO:0044424;GO:0005622;GO:0043227;GO:0044464;GO:0005623;GO:0043226;GO:0005575;GO:0005515;GO:0005488;GO:0003674;GO:0016055;GO:0007166;GO:0007165;GO:0050794;GO:0007154;GO:0050789;GO:0051716;GO:0009987;GO:0023052;GO:0050896;GO:0065007;GO:0008150;								0							0							0							0
449	O00512	B-cell CLL/lymphoma 9 protein	BCL9	S	157	SMTPSNATAPRSSTPSHGQTTATEPTPAQKT	_SSTPS(ph)HGQTTATEPTPAQK_	S(0.045)S(0.045)T(0.283)PS(0.626)HGQTTATEPTPAQK	166.93	2	1003.45	FALSE		GO:0005634;GO:0043231;GO:0043229;GO:0044424;GO:0005622;GO:0043227;GO:0044464;GO:0005623;GO:0043226;GO:0005575;GO:0005515;GO:0005488;GO:0003674;GO:0016055;GO:0007166;GO:0007165;GO:0050794;GO:0007154;GO:0050789;GO:0051716;GO:0009987;GO:0023052;GO:0050896;GO:0065007;GO:0008150;			0.0778764		0.0778764	0		0		0.0430732		0.0430732	0		0							0							0
450	O00512	B-cell CLL/lymphoma 9 protein	BCL9	S	10	______MHSSNPKVRSSPSGNTQSSPKSKQE	_VRS(ph)SPSGNTQSS(ph)PK_	VRS(0.707)S(0.243)PS(0.05)GNT(0.013)QS(0.11)S(0.877)PK	117.22	2	796.329	FALSE		GO:0005634;GO:0043231;GO:0043229;GO:0044424;GO:0005622;GO:0043227;GO:0044464;GO:0005623;GO:0043226;GO:0005575;GO:0005515;GO:0005488;GO:0003674;GO:0016055;GO:0007166;GO:0007165;GO:0050794;GO:0007154;GO:0050789;GO:0051716;GO:0009987;GO:0023052;GO:0050896;GO:0065007;GO:0008150;		0.0158206	0.00380507	-0.0310447	-0.00380634	0.0243422		0	0.0586537	-0.0444222	-0.00543792	0.00293122	0.0520451		0							0							0
451	O00512	B-cell CLL/lymphoma 9 protein	BCL9	S	11	_____MHSSNPKVRSSPSGNTQSSPKSKQEV	_VRSS(ph)PSGNTQSS(ph)PK_	VRS(0.214)S(0.785)PS(0.001)GNTQS(0.313)S(0.687)PK	116.04	2	796.329	TRUE		GO:0005634;GO:0043231;GO:0043229;GO:0044424;GO:0005622;GO:0043227;GO:0044464;GO:0005623;GO:0043226;GO:0005575;GO:0005515;GO:0005488;GO:0003674;GO:0016055;GO:0007166;GO:0007165;GO:0050794;GO:0007154;GO:0050789;GO:0051716;GO:0009987;GO:0023052;GO:0050896;GO:0065007;GO:0008150;		0.0295055	-0.00117418		0.0141657	0.0216938	0.914753	0	0.0183676	-0.0820669		-0.0318497	0.0710179	0.933857	0							0							0
452	O00512	B-cell CLL/lymphoma 9 protein	BCL9	S	18	SSNPKVRSSPSGNTQSSPKSKQEVMVRPPTV	_VRSS(ph)PSGNTQS(ph)SPK_	VRS(0.368)S(0.627)PS(0.007)GNT(0.004)QS(0.732)S(0.261)PK	98.292	2	796.329	FALSE		GO:0005634;GO:0043231;GO:0043229;GO:0044424;GO:0005622;GO:0043227;GO:0044464;GO:0005623;GO:0043226;GO:0005575;GO:0005515;GO:0005488;GO:0003674;GO:0016055;GO:0007166;GO:0007165;GO:0050794;GO:0007154;GO:0050789;GO:0051716;GO:0009987;GO:0023052;GO:0050896;GO:0065007;GO:0008150;		0.0257563	0.0305997		0.028178	0.00342481		0	0.0424574	-0.0785656		-0.0180541	0.0855761		0							0							0
453	O00512	B-cell CLL/lymphoma 9 protein	BCL9	S	19	SNPKVRSSPSGNTQSSPKSKQEVMVRPPTVM	_VRS(ph)SPSGNTQSS(ph)PK_	VRS(0.5)S(0.5)PSGNTQS(0.055)S(0.945)PK	117.22	2	796.329	TRUE		GO:0005634;GO:0043231;GO:0043229;GO:0044424;GO:0005622;GO:0043227;GO:0044464;GO:0005623;GO:0043226;GO:0005575;GO:0005515;GO:0005488;GO:0003674;GO:0016055;GO:0007166;GO:0007165;GO:0050794;GO:0007154;GO:0050789;GO:0051716;GO:0009987;GO:0023052;GO:0050896;GO:0065007;GO:0008150;		0.0158206	0.00380507	-0.0310447	-0.00380634	0.0243422	0.914753	0	0.0586537	-0.0444222	-0.00543792	0.00293122	0.0520451	0.933857	0							0							0
454	O00559	Receptor-binding cancer antigen expressed on SiSo cells	EBAG9	S	36	FLKRLICRSGRGRKLSGDQITLPTTVDYSSV	_KLS(ph)GDQITLPTTVDYSSVPK_	KLS(1)GDQITLPTTVDYSSVPK	271.81	2	1115.06	TRUE		GO:0000139;GO:0005925;GO:0005924;GO:0044431;GO:0005794;GO:0030055;GO:0016323;GO:0043231;GO:0044444;GO:0044446;GO:0005737;GO:0043229;GO:0044459;GO:0005625;GO:0005886;GO:0016021;GO:0044424;GO:0000267;GO:0005622;GO:0005912;GO:0012505;GO:0031090;GO:0031224;GO:0071944;GO:0043227;GO:0044422;GO:0044425;GO:0044464;GO:0070161;GO:0005623;GO:0016020;GO:0030054;GO:0043226;GO:0005575;GO:0016505;GO:0016504;GO:…		0.162236	0.0241161	-0.0373468	0.0496683	0.102215	0.914753	0	0.114878	-0.0175759	-0.119091	-0.00726299	0.117325	0.933857	0	-0.0110622	-0.0085214	-0.00225248	-0.00727869	0.00453443	0.933541	0	-0.00899113	-0.00881301	-0.0268192	-0.0148744	0.0103448	0.898968	0	-0.00922618	0.0385009	0.0424502	0.0239083	0.0287632	0.917659
455	O00559	Receptor-binding cancer antigen expressed on SiSo cells	EBAG9	S	86	VKIEGGNGNVATQQNSLEQLEPDYFKDMTPT	_IEGGNGNVATQQNS(ph)LEQLEPDYFK_	IEGGNGNVAT(0.049)QQNS(0.941)LEQLEPDY(0.01)FK	40.994	3	911.08	TRUE		GO:0000139;GO:0005925;GO:0005924;GO:0044431;GO:0005794;GO:0030055;GO:0016323;GO:0043231;GO:0044444;GO:0044446;GO:0005737;GO:0043229;GO:0044459;GO:0005625;GO:0005886;GO:0016021;GO:0044424;GO:0000267;GO:0005622;GO:0005912;GO:0012505;GO:0031090;GO:0031224;GO:0071944;GO:0043227;GO:0044422;GO:0044425;GO:0044464;GO:0070161;GO:0005623;GO:0016020;GO:0030054;GO:0043226;GO:0005575;GO:0016505;GO:0016504;GO:…				0.167229	0.167229	0		0			0.114667	0.114667	0		0							0							0
456	O00560;O00560-3	Syntenin-1	SDCBP	S	87	VVSGAPLQGQLVARPSSINYMVAPVTGNDVG	_ANVAVVSGAPLQGQLVARPS(ph)SINYM(ox)VAPVTGNDVGIR_	ANVAVVS(0.001)GAPLQGQLVARPS(0.451)S(0.451)INY(0.096)MVAPVTGNDVGIR	76.97	4	954.992	FALSE		GO:0042470;GO:0005789;GO:0005925;GO:0048770;GO:0005895;GO:0005924;GO:0016023;GO:0044432;GO:0005634;GO:0005783;GO:0005829;GO:0005856;GO:0005887;GO:0030055;GO:0031410;GO:0016323;GO:0031226;GO:0043231;GO:0043232;GO:0044444;GO:0044446;GO:0005737;GO:0043229;GO:0044459;GO:0005886;GO:0016021;GO:0042175;GO:0044424;GO:0005622;GO:0005912;GO:0012505;GO:0031090;GO:0031224;GO:0031988;GO:0043235;GO:0071944;GO:…								0							0							0							0
457	O00560;O00560-3	Syntenin-1	SDCBP	S	88	VSGAPLQGQLVARPSSINYMVAPVTGNDVGI	_ANVAVVSGAPLQGQLVARPS(ph)SINYM(ox)VAPVTGNDVGIR_	ANVAVVS(0.001)GAPLQGQLVARPS(0.451)S(0.451)INY(0.096)MVAPVTGNDVGIR	76.97	4	954.992	FALSE		GO:0042470;GO:0005789;GO:0005925;GO:0048770;GO:0005895;GO:0005924;GO:0016023;GO:0044432;GO:0005634;GO:0005783;GO:0005829;GO:0005856;GO:0005887;GO:0030055;GO:0031410;GO:0016323;GO:0031226;GO:0043231;GO:0043232;GO:0044444;GO:0044446;GO:0005737;GO:0043229;GO:0044459;GO:0005886;GO:0016021;GO:0042175;GO:0044424;GO:0005622;GO:0005912;GO:0012505;GO:0031090;GO:0031224;GO:0031988;GO:0043235;GO:0071944;GO:…								0							0							0							0
458	O00560;O00560-2	Syntenin-1	SDCBP	S	6	__________MSLYPSLEDLKVDKVIQAQTA	_(ac)SLYPS(ph)LEDLKVDK_	SLYPS(1)LEDLKVDK	151.44	2	814.895	TRUE		GO:0042470;GO:0005789;GO:0005925;GO:0048770;GO:0005895;GO:0005924;GO:0016023;GO:0044432;GO:0005634;GO:0005783;GO:0005829;GO:0005856;GO:0005887;GO:0030055;GO:0031410;GO:0016323;GO:0031226;GO:0043231;GO:0043232;GO:0044444;GO:0044446;GO:0005737;GO:0043229;GO:0044459;GO:0005886;GO:0016021;GO:0042175;GO:0044424;GO:0005622;GO:0005912;GO:0012505;GO:0031090;GO:0031224;GO:0031988;GO:0043235;GO:0071944;GO:…		0.0622058	0.372138	-0.100956	0.111129	0.240312	0.914753	0	0.372507	0.15001	0.00821148	0.176909	0.183631	0.939509	0		0.0891984		0.0891984	0		0		0.196017		0.196017	0		0	0.0293838		0.136868	0.0831257	0.0760025	0.839938
459	O00562-2;O00562	Membrane-associated phosphatidylinositol transfer protein 1	PITPNM1	S	373	SDSEEVFPKEMTKWNSNDFIDAFASPVEAEG	_EM(ox)TKWNS(ph)NDFIDAFASPVEAEGTPEPGAEAAK_	EMT(0.378)KWNS(0.622)NDFIDAFASPVEAEGTPEPGAEAAK	126.04	3	1169.18	FALSE		GO:0032580;GO:0031985;GO:0000139;GO:0005789;GO:0005795;GO:0044431;GO:0044432;GO:0005783;GO:0005794;GO:0005811;GO:0031984;GO:0043231;GO:0044444;GO:0044446;GO:0005624;GO:0005737;GO:0032154;GO:0043229;GO:0005626;GO:0032155;GO:0042175;GO:0044424;GO:0000267;GO:0005622;GO:0012505;GO:0030496;GO:0031090;GO:0032153;GO:0043227;GO:0044422;GO:0044425;GO:0044464;GO:0005623;GO:0016020;GO:0043226;GO:0005575;GO:…		0.222066	0.0852906		0.153678	0.0967147		0	0.145414	-0.0356298		0.0548921	0.128017		0							0							0
460	O00562-2;O00562	Membrane-associated phosphatidylinositol transfer protein 1	PITPNM1	S	896	KERPQLAECEEPSIYSPAFPREKWQRKRTQV	_ERPQLAECEEPSIYS(ph)PAFPR_	ERPQLAECEEPSIY(0.037)S(0.963)PAFPR	136.33	3	819.37	TRUE		GO:0032580;GO:0031985;GO:0000139;GO:0005789;GO:0005795;GO:0044431;GO:0044432;GO:0005783;GO:0005794;GO:0005811;GO:0031984;GO:0043231;GO:0044444;GO:0044446;GO:0005624;GO:0005737;GO:0032154;GO:0043229;GO:0005626;GO:0032155;GO:0042175;GO:0044424;GO:0000267;GO:0005622;GO:0012505;GO:0030496;GO:0031090;GO:0032153;GO:0043227;GO:0044422;GO:0044425;GO:0044464;GO:0005623;GO:0016020;GO:0043226;GO:0005575;GO:…		-0.255864			-0.255864	0		0	-0.106222			-0.106222	0		0		0.0861106	-0.214552	-0.0642209	0.212601	0.947122	0		0.0780172	0.0255989	0.051808	0.0370653	0.787641	0	0.0803017	-0.139704	0.0407964	-0.00620194	0.117291	0.917659
461	O00562-2;O00562	Membrane-associated phosphatidylinositol transfer protein 1	PITPNM1	S	593	SANAGTGSRGSSRRGSMNNELLSPEFGPVRD	_RGS(ph)M(ox)NNELLSPEFGPVRDPLADGVEGLGR_	RGS(1)MNNELLSPEFGPVRDPLADGVEGLGR	97.124	4	795.38	TRUE		GO:0032580;GO:0031985;GO:0000139;GO:0005789;GO:0005795;GO:0044431;GO:0044432;GO:0005783;GO:0005794;GO:0005811;GO:0031984;GO:0043231;GO:0044444;GO:0044446;GO:0005624;GO:0005737;GO:0032154;GO:0043229;GO:0005626;GO:0032155;GO:0042175;GO:0044424;GO:0000267;GO:0005622;GO:0012505;GO:0030496;GO:0031090;GO:0032153;GO:0043227;GO:0044422;GO:0044425;GO:0044464;GO:0005623;GO:0016020;GO:0043226;GO:0005575;GO:…		0.0870001	0.201889	-0.151921	0.0456558	0.180492	0.914753	0	0.0900463	-0.0968753	-0.0789278	-0.0285856	0.103129	0.933857	0		0.0478587	-0.10568	-0.0289109	0.108569	0.947152	0		0.00080854	0.105274	0.0530414	0.0738684	0.849402	0	0.172807	-0.0429821	-0.0674428	0.0207941	0.132214	0.917659
462	O00562-2;O00562	Membrane-associated phosphatidylinositol transfer protein 1	PITPNM1	S	300	TGTPDGPEAPPGPDASPDASFGKQWSSSSRS	_SAASNTGTPDGPEAPPGPDAS(ph)PDASFGK_	SAASNTGTPDGPEAPPGPDAS(0.965)PDAS(0.035)FGK	89.072	2	1339.57	TRUE		GO:0032580;GO:0031985;GO:0000139;GO:0005789;GO:0005795;GO:0044431;GO:0044432;GO:0005783;GO:0005794;GO:0005811;GO:0031984;GO:0043231;GO:0044444;GO:0044446;GO:0005624;GO:0005737;GO:0032154;GO:0043229;GO:0005626;GO:0032155;GO:0042175;GO:0044424;GO:0000267;GO:0005622;GO:0012505;GO:0030496;GO:0031090;GO:0032153;GO:0043227;GO:0044422;GO:0044425;GO:0044464;GO:0005623;GO:0016020;GO:0043226;GO:0005575;GO:…				-0.0215201	-0.0215201	0		0			-0.0704812	-0.0704812	0		0							0							0
463	O00562-2;O00562	Membrane-associated phosphatidylinositol transfer protein 1	PITPNM1	S	315	SPDASFGKQWSSSSRSSYSSQHGGAVSPQSL	_S(ph)SYSSQHGGAVSPQSLSEWR_	S(0.471)S(0.471)Y(0.007)S(0.04)S(0.012)QHGGAVSPQSLSEWR	94.564	3	743.99	FALSE		GO:0032580;GO:0031985;GO:0000139;GO:0005789;GO:0005795;GO:0044431;GO:0044432;GO:0005783;GO:0005794;GO:0005811;GO:0031984;GO:0043231;GO:0044444;GO:0044446;GO:0005624;GO:0005737;GO:0032154;GO:0043229;GO:0005626;GO:0032155;GO:0042175;GO:0044424;GO:0000267;GO:0005622;GO:0012505;GO:0030496;GO:0031090;GO:0032153;GO:0043227;GO:0044422;GO:0044425;GO:0044464;GO:0005623;GO:0016020;GO:0043226;GO:0005575;GO:…								0							0							0							0
464	O00562-2;O00562	Membrane-associated phosphatidylinositol transfer protein 1	PITPNM1	S	316	PDASFGKQWSSSSRSSYSSQHGGAVSPQSLS	_S(ph)SYSSQHGGAVSPQSLSEWR_	S(0.471)S(0.471)Y(0.007)S(0.04)S(0.012)QHGGAVSPQSLSEWR	94.564	3	743.99	FALSE		GO:0032580;GO:0031985;GO:0000139;GO:0005789;GO:0005795;GO:0044431;GO:0044432;GO:0005783;GO:0005794;GO:0005811;GO:0031984;GO:0043231;GO:0044444;GO:0044446;GO:0005624;GO:0005737;GO:0032154;GO:0043229;GO:0005626;GO:0032155;GO:0042175;GO:0044424;GO:0000267;GO:0005622;GO:0012505;GO:0030496;GO:0031090;GO:0032153;GO:0043227;GO:0044422;GO:0044425;GO:0044464;GO:0005623;GO:0016020;GO:0043226;GO:0005575;GO:…								0							0							0							0
465	O00562-2;O00562	Membrane-associated phosphatidylinositol transfer protein 1	PITPNM1	S	318	ASFGKQWSSSSRSSYSSQHGGAVSPQSLSEW	_S(ph)SYSSQHGGAVSPQSLSEWR_	S(0.255)S(0.255)Y(0.193)S(0.255)S(0.042)QHGGAVSPQSLSEWR	79.172	3	743.99	FALSE		GO:0032580;GO:0031985;GO:0000139;GO:0005789;GO:0005795;GO:0044431;GO:0044432;GO:0005783;GO:0005794;GO:0005811;GO:0031984;GO:0043231;GO:0044444;GO:0044446;GO:0005624;GO:0005737;GO:0032154;GO:0043229;GO:0005626;GO:0032155;GO:0042175;GO:0044424;GO:0000267;GO:0005622;GO:0012505;GO:0030496;GO:0031090;GO:0032153;GO:0043227;GO:0044422;GO:0044425;GO:0044464;GO:0005623;GO:0016020;GO:0043226;GO:0005575;GO:…								0							0							0							0
466	O00566	U3 small nucleolar ribonucleoprotein protein MPP10	MPHOSPH10	S	163	MGERAENSSKSDLRKSPVFSDEDSDLDFDIS	_S(ph)PVFS(ph)DEDS(ph)DLDFDISKLEQQSK_	S(1)PVFS(1)DEDS(1)DLDFDISKLEQQSK	128.44	3	957.043	TRUE		GO:0005730;GO:0031981;GO:0044428;GO:0005634;GO:0005694;GO:0070013;GO:0005732;GO:0043231;GO:0043232;GO:0044446;GO:0030529;GO:0043229;GO:0044424;GO:0005622;GO:0043233;GO:0043227;GO:0043228;GO:0044422;GO:0044464;GO:0005623;GO:0031974;GO:0032991;GO:0043226;GO:0005575;GO:0005515;GO:0005488;GO:0003674;GO:0000375;GO:0006364;GO:0010923;GO:0008380;GO:0010921;GO:0016072;GO:0034470;GO:0006396;GO:0034660;GO:…								0							0			0.00361969	0.00361969	0		0			0.0125259	0.0125259	0		0	0.159477	0.0149403	0.291282	0.155233	0.13822	0.660791
467	O00566	U3 small nucleolar ribonucleoprotein protein MPP10	MPHOSPH10	S	167	AENSSKSDLRKSPVFSDEDSDLDFDISKLEQ	_S(ph)PVFS(ph)DEDS(ph)DLDFDISKLEQQSK_	S(1)PVFS(1)DEDS(1)DLDFDISKLEQQSK	131.26	3	957.043	TRUE		GO:0005730;GO:0031981;GO:0044428;GO:0005634;GO:0005694;GO:0070013;GO:0005732;GO:0043231;GO:0043232;GO:0044446;GO:0030529;GO:0043229;GO:0044424;GO:0005622;GO:0043233;GO:0043227;GO:0043228;GO:0044422;GO:0044464;GO:0005623;GO:0031974;GO:0032991;GO:0043226;GO:0005575;GO:0005515;GO:0005488;GO:0003674;GO:0000375;GO:0006364;GO:0010923;GO:0008380;GO:0010921;GO:0016072;GO:0034470;GO:0006396;GO:0034660;GO:…								0							0							0							0	0.0569429	-0.0161708	-0.0473528	-0.00219354	0.0535343	0.917659
468	O00566	U3 small nucleolar ribonucleoprotein protein MPP10	MPHOSPH10	S	171	SKSDLRKSPVFSDEDSDLDFDISKLEQQSKV	_S(ph)PVFS(ph)DEDS(ph)DLDFDISKLEQQSK_	S(1)PVFS(1)DEDS(1)DLDFDISKLEQQSK	140.8	3	957.043	TRUE		GO:0005730;GO:0031981;GO:0044428;GO:0005634;GO:0005694;GO:0070013;GO:0005732;GO:0043231;GO:0043232;GO:0044446;GO:0030529;GO:0043229;GO:0044424;GO:0005622;GO:0043233;GO:0043227;GO:0043228;GO:0044422;GO:0044464;GO:0005623;GO:0031974;GO:0032991;GO:0043226;GO:0005575;GO:0005515;GO:0005488;GO:0003674;GO:0000375;GO:0006364;GO:0010923;GO:0008380;GO:0010921;GO:0016072;GO:0034470;GO:0006396;GO:0034660;GO:…								0							0							0							0	0.140477	-0.00230788	0.0951817	0.0777835	0.0729649	0.917659
469	O00567	Nucleolar protein 56	NOP56	S	519	SKPKKKKSFSKEELMSSDLEETAGSTSIPKR	_EELM(ox)S(ph)S(ph)DLEETAGSTSIPK_	EELMS(1)S(1)DLEETAGSTSIPK	168.05	2	1100.44	TRUE		GO:0031428;GO:0044452;GO:0005730;GO:0031981;GO:0044428;GO:0005634;GO:0070013;GO:0005732;GO:0043231;GO:0043232;GO:0044446;GO:0070761;GO:0005737;GO:0030529;GO:0043229;GO:0044424;GO:0005622;GO:0043233;GO:0043227;GO:0043228;GO:0044422;GO:0044464;GO:0005623;GO:0031974;GO:0032991;GO:0043226;GO:0005575;GO:0030515;GO:0003723;GO:0003676;GO:0005515;GO:0005488;GO:0003674;GO:0006364;GO:0016072;GO:0034470;GO:…		-0.0157923	0.0418268	-0.024937	0.000365819	0.0361962	0.914753	0	-0.0012308	-0.00864275	-0.031893	-0.0139222	0.0159983	0.933857	0	0.017701	0.00706466	0.000121619	0.00829575	0.0088541	0.933541	0	-0.00110016	0.0306027	-0.0175759	0.00397557	0.0244871	0.865271	0	-0.0101766	0.0388188	0.0102522	0.0129648	0.0246101	0.917659
470	O00567	Nucleolar protein 56	NOP56	S	520	KPKKKKSFSKEELMSSDLEETAGSTSIPKRK	_EELM(ox)S(ph)S(ph)DLEETAGSTSIPK_	EELMS(1)S(1)DLEETAGSTSIPK	168.05	2	1100.44	TRUE		GO:0031428;GO:0044452;GO:0005730;GO:0031981;GO:0044428;GO:0005634;GO:0070013;GO:0005732;GO:0043231;GO:0043232;GO:0044446;GO:0070761;GO:0005737;GO:0030529;GO:0043229;GO:0044424;GO:0005622;GO:0043233;GO:0043227;GO:0043228;GO:0044422;GO:0044464;GO:0005623;GO:0031974;GO:0032991;GO:0043226;GO:0005575;GO:0030515;GO:0003723;GO:0003676;GO:0005515;GO:0005488;GO:0003674;GO:0006364;GO:0016072;GO:0034470;GO:…		-0.0440766	0.037307	0.0402814	0.0111706	0.0478686	0.914753	0	-0.00969667	-0.025101	-0.0273904	-0.0207293	0.0096229	0.933857	0	-0.00465443	0.0500316	0.0273483	0.0242418	0.027475	0.933541	0	-0.0710667	0.0332671	-0.0794707	-0.0390901	0.0628039	0.946306	0	-0.0501272	0.0187005	-0.0108933	-0.0141067	0.0345262	0.917777
471	O00567	Nucleolar protein 56	NOP56	S	569	SGSKKKRKFSKEEPVSSGPEEAVGKSSSKKK	_KFSKEEPVS(ph)S(ph)GPEEAVGK_	KFSKEEPVS(1)S(1)GPEEAVGK	227.43	2	1032.95	TRUE		GO:0031428;GO:0044452;GO:0005730;GO:0031981;GO:0044428;GO:0005634;GO:0070013;GO:0005732;GO:0043231;GO:0043232;GO:0044446;GO:0070761;GO:0005737;GO:0030529;GO:0043229;GO:0044424;GO:0005622;GO:0043233;GO:0043227;GO:0043228;GO:0044422;GO:0044464;GO:0005623;GO:0031974;GO:0032991;GO:0043226;GO:0005575;GO:0030515;GO:0003723;GO:0003676;GO:0005515;GO:0005488;GO:0003674;GO:0006364;GO:0016072;GO:0034470;GO:…		0.0300732	0.0174924	-0.0181594	0.0098021	0.025019	0.914753	0	0.048403	0.00485641	-0.0316104	0.00721632	0.0400589	0.933857	0		-0.205526	-0.0338257	-0.119676	0.12141	0.738411	0		-0.256405	-0.367505	-0.311955	0.0785596	0.0818425	0	-0.298899	-0.151866	-0.126878	-0.192548	0.0929462	0.239321
472	O00567	Nucleolar protein 56	NOP56	S	570	GSKKKRKFSKEEPVSSGPEEAVGKSSSKKKK	_KFSKEEPVS(ph)S(ph)GPEEAVGK_	KFSKEEPVS(1)S(1)GPEEAVGK	227.43	2	1032.95	TRUE		GO:0031428;GO:0044452;GO:0005730;GO:0031981;GO:0044428;GO:0005634;GO:0070013;GO:0005732;GO:0043231;GO:0043232;GO:0044446;GO:0070761;GO:0005737;GO:0030529;GO:0043229;GO:0044424;GO:0005622;GO:0043233;GO:0043227;GO:0043228;GO:0044422;GO:0044464;GO:0005623;GO:0031974;GO:0032991;GO:0043226;GO:0005575;GO:0030515;GO:0003723;GO:0003676;GO:0005515;GO:0005488;GO:0003674;GO:0006364;GO:0016072;GO:0034470;GO:…		0.0211479	-0.050732	-0.0339462	-0.0211768	0.0376029	0.914753	0	0.0487913	-0.0102575	-0.0300732	0.00282017	0.0410265	0.933857	0		-0.205526	-0.0338257	-0.119676	0.12141	0.738411	0		-0.256405	-0.367505	-0.311955	0.0785596	0.0818425	0	-0.298899	-0.151866	-0.126878	-0.192548	0.0929462	0.239321
473	O00567	Nucleolar protein 56	NOP56	S	563	EEAGHRSGSKKKRKFSKEEPVSSGPEEAVGK	_KFS(ph)KEEPVSSGPEEAVGK_	KFS(1)KEEPVSSGPEEAVGK	155.11	2	992.967	TRUE		GO:0031428;GO:0044452;GO:0005730;GO:0031981;GO:0044428;GO:0005634;GO:0070013;GO:0005732;GO:0043231;GO:0043232;GO:0044446;GO:0070761;GO:0005737;GO:0030529;GO:0043229;GO:0044424;GO:0005622;GO:0043233;GO:0043227;GO:0043228;GO:0044422;GO:0044464;GO:0005623;GO:0031974;GO:0032991;GO:0043226;GO:0005575;GO:0030515;GO:0003723;GO:0003676;GO:0005515;GO:0005488;GO:0003674;GO:0006364;GO:0016072;GO:0034470;GO:…		0.0211479	-0.0411495	-0.146159	-0.0553869	0.0845573	0.914753	0	-0.0322883	-0.0771862	-0.0777675	-0.062414	0.0260912	0.933857	0	-0.101483	-0.281889	-0.0338659	-0.139079	0.128214	0.631139	0	-0.319374	-0.403069	-0.33712	-0.353188	0.0441002	0.0729048	0	-0.287974	-0.286132	-0.206988	-0.260364	0.0462347	0.124133
474	O00567	Nucleolar protein 56	NOP56	S	511	MEDPSISFSKPKKKKSFSKEELMSSDLEETA	_S(ph)FSKEELMS(ph)SDLEETAGSTSIPK_	S(0.914)FS(0.199)KEELMS(0.719)S(0.149)DLEET(0.019)AGSTSIPK	150.82	3	878.371	TRUE		GO:0031428;GO:0044452;GO:0005730;GO:0031981;GO:0044428;GO:0005634;GO:0070013;GO:0005732;GO:0043231;GO:0043232;GO:0044446;GO:0070761;GO:0005737;GO:0030529;GO:0043229;GO:0044424;GO:0005622;GO:0043233;GO:0043227;GO:0043228;GO:0044422;GO:0044464;GO:0005623;GO:0031974;GO:0032991;GO:0043226;GO:0005575;GO:0030515;GO:0003723;GO:0003676;GO:0005515;GO:0005488;GO:0003674;GO:0006364;GO:0016072;GO:0034470;GO:…								0							0							0							0	0.00130093	0.0175342	-0.0690017	-0.0167222	0.0459972	0.917659
475	O00567	Nucleolar protein 56	NOP56	S	513	DPSISFSKPKKKKSFSKEELMSSDLEETAGS	_SFS(ph)KEELMS(ph)SDLEETAGSTSIPK_	S(0.436)FS(0.551)KEELMS(0.647)S(0.366)DLEETAGSTSIPK	65.766	3	878.371	FALSE		GO:0031428;GO:0044452;GO:0005730;GO:0031981;GO:0044428;GO:0005634;GO:0070013;GO:0005732;GO:0043231;GO:0043232;GO:0044446;GO:0070761;GO:0005737;GO:0030529;GO:0043229;GO:0044424;GO:0005622;GO:0043233;GO:0043227;GO:0043228;GO:0044422;GO:0044464;GO:0005623;GO:0031974;GO:0032991;GO:0043226;GO:0005575;GO:0030515;GO:0003723;GO:0003676;GO:0005515;GO:0005488;GO:0003674;GO:0006364;GO:0016072;GO:0034470;GO:…								0							0							0							0			0.00456665	0.00456665	0
476	O00567	Nucleolar protein 56	NOP56	S	462	LKKEKKRLAALALASSENSSSTPEECEEMSE	_LAALALASS(ph)ENSSSTPEECEEMSEKPK_	LAALALAS(0.079)S(0.326)ENS(0.326)S(0.236)S(0.027)T(0.005)PEECEEMSEKPK	104.67	3	992.435	FALSE		GO:0031428;GO:0044452;GO:0005730;GO:0031981;GO:0044428;GO:0005634;GO:0070013;GO:0005732;GO:0043231;GO:0043232;GO:0044446;GO:0070761;GO:0005737;GO:0030529;GO:0043229;GO:0044424;GO:0005622;GO:0043233;GO:0043227;GO:0043228;GO:0044422;GO:0044464;GO:0005623;GO:0031974;GO:0032991;GO:0043226;GO:0005575;GO:0030515;GO:0003723;GO:0003676;GO:0005515;GO:0005488;GO:0003674;GO:0006364;GO:0016072;GO:0034470;GO:…								0							0							0							0
477	O00567	Nucleolar protein 56	NOP56	S	465	EKKRLAALALASSENSSSTPEECEEMSEKPK	_LAALALASSENS(ph)SST(ph)PEECEEMSEKPK_	LAALALASS(0.004)ENS(0.8)S(0.229)S(0.229)T(0.738)PEECEEMSEKPK	107.85	3	1019.09	TRUE		GO:0031428;GO:0044452;GO:0005730;GO:0031981;GO:0044428;GO:0005634;GO:0070013;GO:0005732;GO:0043231;GO:0043232;GO:0044446;GO:0070761;GO:0005737;GO:0030529;GO:0043229;GO:0044424;GO:0005622;GO:0043233;GO:0043227;GO:0043228;GO:0044422;GO:0044464;GO:0005623;GO:0031974;GO:0032991;GO:0043226;GO:0005575;GO:0030515;GO:0003723;GO:0003676;GO:0005515;GO:0005488;GO:0003674;GO:0006364;GO:0016072;GO:0034470;GO:…				-0.0212307	-0.0212307	0		0			-0.0593362	-0.0593362	0		0		-0.104754		-0.104754	0		0		-0.0604712		-0.0604712	0		0	-0.0651432	-0.145749		-0.105446	0.0569967	0.567955
478	O00567	Nucleolar protein 56	NOP56	S	466	KKRLAALALASSENSSSTPEECEEMSEKPKK	_RLAALALASSENSS(ph)STPEECEEMSEKPK_	RLAALALASSENS(0.013)S(0.91)S(0.058)T(0.013)PEECEEMS(0.006)EKPK	107.85	4	783.603	TRUE		GO:0031428;GO:0044452;GO:0005730;GO:0031981;GO:0044428;GO:0005634;GO:0070013;GO:0005732;GO:0043231;GO:0043232;GO:0044446;GO:0070761;GO:0005737;GO:0030529;GO:0043229;GO:0044424;GO:0005622;GO:0043233;GO:0043227;GO:0043228;GO:0044422;GO:0044464;GO:0005623;GO:0031974;GO:0032991;GO:0043226;GO:0005575;GO:0030515;GO:0003723;GO:0003676;GO:0005515;GO:0005488;GO:0003674;GO:0006364;GO:0016072;GO:0034470;GO:…			0.139533	-0.192512	-0.0264895	0.234791	0.914753	0		0.0669786	-0.170232	-0.0516269	0.167734	0.933857	0	0.0425755	-0.112732		-0.0350781	0.109819	0.936512	0	0.0551871	-0.0436766		0.00575528	0.0699072	0.865539	0	0.283731	0.05304		0.168385	0.163123	0.565726
479	O00567	Nucleolar protein 56	NOP56	S	467	KRLAALALASSENSSSTPEECEEMSEKPKKK	_RLAALALASSENSSS(ph)T(ph)PEECEEMSEKPK_	RLAALALAS(0.001)S(0.002)ENS(0.037)S(0.071)S(0.944)T(0.944)PEECEEMS(0.001)EKPK	104.67	3	1071.12	TRUE		GO:0031428;GO:0044452;GO:0005730;GO:0031981;GO:0044428;GO:0005634;GO:0070013;GO:0005732;GO:0043231;GO:0043232;GO:0044446;GO:0070761;GO:0005737;GO:0030529;GO:0043229;GO:0044424;GO:0005622;GO:0043233;GO:0043227;GO:0043228;GO:0044422;GO:0044464;GO:0005623;GO:0031974;GO:0032991;GO:0043226;GO:0005575;GO:0030515;GO:0003723;GO:0003676;GO:0005515;GO:0005488;GO:0003674;GO:0006364;GO:0016072;GO:0034470;GO:…			0.139533	-0.192512	-0.0264895	0.234791	0.914753	0		0.0669786	-0.170232	-0.0516269	0.167734	0.933857	0	0.0425755	0.0580842	0.0321526	0.0442708	0.0130487	0.933541	0	0.0551871	-0.0360697	0.0274084	0.0155086	0.0467777	0.865271	0	-0.0236408	0.105885	0.0507759	0.0443399	0.0650022	0.917659
480	O00567	Nucleolar protein 56	NOP56	S	476	SSENSSSTPEECEEMSEKPKKKKKQKPQEVP	_RLAALALASSENSSST(ph)PEECEEMS(ph)EKPK_	RLAALALASS(0.001)ENS(0.039)S(0.204)S(0.204)T(0.604)PEECEEMS(0.948)EKPK	86.791	4	803.595	TRUE		GO:0031428;GO:0044452;GO:0005730;GO:0031981;GO:0044428;GO:0005634;GO:0070013;GO:0005732;GO:0043231;GO:0043232;GO:0044446;GO:0070761;GO:0005737;GO:0030529;GO:0043229;GO:0044424;GO:0005622;GO:0043233;GO:0043227;GO:0043228;GO:0044422;GO:0044464;GO:0005623;GO:0031974;GO:0032991;GO:0043226;GO:0005575;GO:0030515;GO:0003723;GO:0003676;GO:0005515;GO:0005488;GO:0003674;GO:0006364;GO:0016072;GO:0034470;GO:…								0							0			0.0207249	0.0207249	0		0			0.064115	0.064115	0		0	0.00432137	0.0446181	0.0214999	0.0234798	0.0202212	0.917659
481	O00567	Nucleolar protein 56	NOP56	S	314	LIGEAVGARLIAHAGSLTNLAKYPASTVQIL	_LIAHAGS(ph)LTNLAK_	LIAHAGS(0.992)LT(0.008)NLAK	165.24	2	694.869	TRUE		GO:0031428;GO:0044452;GO:0005730;GO:0031981;GO:0044428;GO:0005634;GO:0070013;GO:0005732;GO:0043231;GO:0043232;GO:0044446;GO:0070761;GO:0005737;GO:0030529;GO:0043229;GO:0044424;GO:0005622;GO:0043233;GO:0043227;GO:0043228;GO:0044422;GO:0044464;GO:0005623;GO:0031974;GO:0032991;GO:0043226;GO:0005575;GO:0030515;GO:0003723;GO:0003676;GO:0005515;GO:0005488;GO:0003674;GO:0006364;GO:0016072;GO:0034470;GO:…		-0.172308	-0.130604	0.172909	-0.0433343	0.188429	0.914753	0	-0.0773939	-0.00885556	0.0350148	-0.0170782	0.0566537	0.933857	0	-0.0427903	-0.0958906	-0.0109357	-0.0498722	0.042918	0.961773	0	0.0270233	-0.0959361	-0.0870001	-0.051971	0.0685568	0.98933	0	0.00483706	0.113141	0.0584488	0.0588089	0.0541528	0.917659
482	O00567	Nucleolar protein 56	NOP56	S	537	LEETAGSTSIPKRKKSTPKEETVNDPEEAGH	_S(ph)TPKEETVNDPEEAGHR_	S(0.499)T(0.499)PKEET(0.002)VNDPEEAGHR	95.227	3	659.285	FALSE		GO:0031428;GO:0044452;GO:0005730;GO:0031981;GO:0044428;GO:0005634;GO:0070013;GO:0005732;GO:0043231;GO:0043232;GO:0044446;GO:0070761;GO:0005737;GO:0030529;GO:0043229;GO:0044424;GO:0005622;GO:0043233;GO:0043227;GO:0043228;GO:0044422;GO:0044464;GO:0005623;GO:0031974;GO:0032991;GO:0043226;GO:0005575;GO:0030515;GO:0003723;GO:0003676;GO:0005515;GO:0005488;GO:0003674;GO:0006364;GO:0016072;GO:0034470;GO:…								0							0							0							0
483	O00571;O00571-2	ATP-dependent RNA helicase DDX3X	DDX3X	S	594	HYKGSSRGRSKSSRFSGGFGARDYRQSSGAS	_FS(ph)GGFGAR_	FS(1)GGFGAR	98.253	2	439.681	TRUE		GO:0016607;GO:0016604;GO:0044451;GO:0005654;GO:0031981;GO:0044428;GO:0005634;GO:0070013;GO:0043231;GO:0044446;GO:0005737;GO:0043229;GO:0044424;GO:0005622;GO:0043233;GO:0043227;GO:0044422;GO:0044464;GO:0005623;GO:0031974;GO:0043226;GO:0005575;GO:0004004;GO:0008026;GO:0008186;GO:0003724;GO:0042623;GO:0070035;GO:0004386;GO:0005524;GO:0016887;GO:0017111;GO:0032559;GO:0035639;GO:0016462;GO:0030554;GO:…		-0.110368	-0.0869972	0.0255896	-0.0572585	0.0726939	0.914753	0	-0.0639741	-0.00220927	-0.0305188	-0.032234	0.0309181	0.933857	0	0.0240339	0.0191163	-0.125774	-0.0275413	0.0851075	0.934013	0	0.110623	-0.139344	-0.0889507	-0.0392237	0.132195	0.966618	0	0.138682	-0.0227658	-0.253023	-0.0457024	0.196857	0.917777
484	O00571;O00571-2	ATP-dependent RNA helicase DDX3X	DDX3X	S	86	SFGSRSDSRGKSSFFSDRGSGSRGRFDDRGR	_SSFFS(ph)DRGSGSR_	SS(0.002)FFS(0.97)DRGS(0.026)GS(0.001)R	83.862	3	457.189	TRUE		GO:0016607;GO:0016604;GO:0044451;GO:0005654;GO:0031981;GO:0044428;GO:0005634;GO:0070013;GO:0043231;GO:0044446;GO:0005737;GO:0043229;GO:0044424;GO:0005622;GO:0043233;GO:0043227;GO:0044422;GO:0044464;GO:0005623;GO:0031974;GO:0043226;GO:0005575;GO:0004004;GO:0008026;GO:0008186;GO:0003724;GO:0042623;GO:0070035;GO:0004386;GO:0005524;GO:0016887;GO:0017111;GO:0032559;GO:0035639;GO:0016462;GO:0030554;GO:…								0							0							0							0		0.269349		0.269349	0
485	O00571;O00571-2	ATP-dependent RNA helicase DDX3X	DDX3X	S	102	DRGSGSRGRFDDRGRSDYDGIGSRGDRSGFG	_GRS(ph)DYDGIGSR_	GRS(1)DYDGIGSR	141.34	2	631.762	TRUE		GO:0016607;GO:0016604;GO:0044451;GO:0005654;GO:0031981;GO:0044428;GO:0005634;GO:0070013;GO:0043231;GO:0044446;GO:0005737;GO:0043229;GO:0044424;GO:0005622;GO:0043233;GO:0043227;GO:0044422;GO:0044464;GO:0005623;GO:0031974;GO:0043226;GO:0005575;GO:0004004;GO:0008026;GO:0008186;GO:0003724;GO:0042623;GO:0070035;GO:0004386;GO:0005524;GO:0016887;GO:0017111;GO:0032559;GO:0035639;GO:0016462;GO:0030554;GO:…								0							0	-0.018639			-0.018639	0		0	-0.310407			-0.310407	0		0	0.0274312			0.0274312	0
486	O00571;O00571-2;O15523	ATP-dependent RNA helicase DDX3X;ATP-dependent RNA helicase DDX3Y	DDX3X;DDX3Y	S	520;518	LDISNVKHVINFDLPSDIEEYVHRIGRTGRV;LDISNVRHVINFDLPSDIEEYVHRIGRTGRV	_HVINFDLPS(ph)DIEEYVHR_	HVINFDLPS(1)DIEEYVHR	82.362	3	721.668	TRUE		GO:0016607;GO:0016604;GO:0044451;GO:0005654;GO:0031981;GO:0044428;GO:0005634;GO:0070013;GO:0043231;GO:0044446;GO:0005737;GO:0043229;GO:0044424;GO:0005622;GO:0043233;GO:0043227;GO:0044422;GO:0044464;GO:0005623;GO:0031974;GO:0043226;GO:0005575;GO:0004004;GO:0008026;GO:0008186;GO:0003724;GO:0042623;GO:0070035;GO:0004386;GO:0005524;GO:0016887;GO:0017111;GO:0032559;GO:0035639;GO:0016462;GO:0030554;GO:…								0							0							0							0			0.0783915	0.0783915	0
487	O00571;O00571-2;O15523	ATP-dependent RNA helicase DDX3X;ATP-dependent RNA helicase DDX3Y	DDX3X;DDX3Y	S	456;454	DSLTLVFVETKKGADSLEDFLYHEGYACTSI	_KGADS(ph)LEDFLYHEGYACTSIHGDR_	KGADS(0.993)LEDFLY(0.007)HEGYACTSIHGDR	61.903	4	706.054	TRUE		GO:0016607;GO:0016604;GO:0044451;GO:0005654;GO:0031981;GO:0044428;GO:0005634;GO:0070013;GO:0043231;GO:0044446;GO:0005737;GO:0043229;GO:0044424;GO:0005622;GO:0043233;GO:0043227;GO:0044422;GO:0044464;GO:0005623;GO:0031974;GO:0043226;GO:0005575;GO:0004004;GO:0008026;GO:0008186;GO:0003724;GO:0042623;GO:0070035;GO:0004386;GO:0005524;GO:0016887;GO:0017111;GO:0032559;GO:0035639;GO:0016462;GO:0030554;GO:…								0							0							0							0	0.0288558		0.0453186	0.0370872	0.0116409	0.917659
488	O00571;O00571-2	ATP-dependent RNA helicase DDX3X	DDX3X	S	611	GFGARDYRQSSGASSSSFSSSRASSSRSGGG	_QSSGASSS(ph)SFSSSR_	QSSGASS(0.004)S(0.667)S(0.298)FS(0.028)S(0.001)S(0.001)R	161.2	2	721.283	FALSE		GO:0016607;GO:0016604;GO:0044451;GO:0005654;GO:0031981;GO:0044428;GO:0005634;GO:0070013;GO:0043231;GO:0044446;GO:0005737;GO:0043229;GO:0044424;GO:0005622;GO:0043233;GO:0043227;GO:0044422;GO:0044464;GO:0005623;GO:0031974;GO:0043226;GO:0005575;GO:0004004;GO:0008026;GO:0008186;GO:0003724;GO:0042623;GO:0070035;GO:0004386;GO:0005524;GO:0016887;GO:0017111;GO:0032559;GO:0035639;GO:0016462;GO:0030554;GO:…		0.0185757	-0.140567	0.166668	0.0148921	0.153651		0	0.161697	-0.022923	0.0456369	0.0614704	0.0933231		0		-0.149648	-0.0866089	-0.118128	0.0445753		0		-0.074597	-0.0896579	-0.0821275	0.0106496		0
489	O00571;O00571-2	ATP-dependent RNA helicase DDX3X	DDX3X	S	612	FGARDYRQSSGASSSSFSSSRASSSRSGGGG	_QSSGASSSS(ph)FSSSR_	QSS(0.001)GAS(0.002)S(0.011)S(0.114)S(0.849)FS(0.018)S(0.005)S(0.001)R	94.845	2	721.283	TRUE		GO:0016607;GO:0016604;GO:0044451;GO:0005654;GO:0031981;GO:0044428;GO:0005634;GO:0070013;GO:0043231;GO:0044446;GO:0005737;GO:0043229;GO:0044424;GO:0005622;GO:0043233;GO:0043227;GO:0044422;GO:0044464;GO:0005623;GO:0031974;GO:0043226;GO:0005575;GO:0004004;GO:0008026;GO:0008186;GO:0003724;GO:0042623;GO:0070035;GO:0004386;GO:0005524;GO:0016887;GO:0017111;GO:0032559;GO:0035639;GO:0016462;GO:0030554;GO:…			-0.140255		-0.140255	0		0		-0.00453632		-0.00453632	0		0	-0.0528899			-0.0528899	0		0	-0.250148			-0.250148	0		0
490	O00571;O00571-2	ATP-dependent RNA helicase DDX3X	DDX3X	S	614	ARDYRQSSGASSSSFSSSRASSSRSGGGGHG	_QSSGASSSSFS(ph)SSR_	QSSGAS(0.002)S(0.016)S(0.027)S(0.046)FS(0.701)S(0.179)S(0.03)R	100.39	2	721.283	FALSE		GO:0016607;GO:0016604;GO:0044451;GO:0005654;GO:0031981;GO:0044428;GO:0005634;GO:0070013;GO:0043231;GO:0044446;GO:0005737;GO:0043229;GO:0044424;GO:0005622;GO:0043233;GO:0043227;GO:0044422;GO:0044464;GO:0005623;GO:0031974;GO:0043226;GO:0005575;GO:0004004;GO:0008026;GO:0008186;GO:0003724;GO:0042623;GO:0070035;GO:0004386;GO:0005524;GO:0016887;GO:0017111;GO:0032559;GO:0035639;GO:0016462;GO:0030554;GO:…				-0.130141	-0.130141	0		0			0.00470711	0.00470711	0		0							0							0
491	O00571;O00571-2	ATP-dependent RNA helicase DDX3X	DDX3X	S	616	DYRQSSGASSSSFSSSRASSSRSGGGGHGSS	_QSSGASSSSFSSS(ph)R_	QSSGASS(0.001)S(0.001)S(0.003)FS(0.029)S(0.011)S(0.955)R	88.471	2	721.283	TRUE		GO:0016607;GO:0016604;GO:0044451;GO:0005654;GO:0031981;GO:0044428;GO:0005634;GO:0070013;GO:0043231;GO:0044446;GO:0005737;GO:0043229;GO:0044424;GO:0005622;GO:0043233;GO:0043227;GO:0044422;GO:0044464;GO:0005623;GO:0031974;GO:0043226;GO:0005575;GO:0004004;GO:0008026;GO:0008186;GO:0003724;GO:0042623;GO:0070035;GO:0004386;GO:0005524;GO:0016887;GO:0017111;GO:0032559;GO:0035639;GO:0016462;GO:0030554;GO:…		-0.114639	0.0624692		-0.0260848	0.125234	0.914753	0	-0.0315497	0.014367		-0.00859138	0.032468	0.933857	0							0							0
492	O00571;O00571-2	ATP-dependent RNA helicase DDX3X	DDX3X	S	90	RSDSRGKSSFFSDRGSGSRGRFDDRGRSDYD	_SSFFSDRGS(ph)GSR_	SSFFSDRGS(0.994)GS(0.006)R	94.339	2	685.28	TRUE		GO:0016607;GO:0016604;GO:0044451;GO:0005654;GO:0031981;GO:0044428;GO:0005634;GO:0070013;GO:0043231;GO:0044446;GO:0005737;GO:0043229;GO:0044424;GO:0005622;GO:0043233;GO:0043227;GO:0044422;GO:0044464;GO:0005623;GO:0031974;GO:0043226;GO:0005575;GO:0004004;GO:0008026;GO:0008186;GO:0003724;GO:0042623;GO:0070035;GO:0004386;GO:0005524;GO:0016887;GO:0017111;GO:0032559;GO:0035639;GO:0016462;GO:0030554;GO:…		-0.136517	-0.201715	0.197083	-0.0470498	0.213923	0.914753	0	-0.0616404	-0.0694831	0.0539508	-0.0257242	0.0691119	0.933857	0	-0.0629739	-0.386454	-0.0337453	-0.161058	0.195745	0.726819	0	-0.0872148	-0.172486	0.0982639	-0.0538124	0.138431	0.947187	0	0.267922	0.256501	0.0289144	0.184446	0.134815	0.497683
493	O00571;O00571-2	ATP-dependent RNA helicase DDX3X	DDX3X	S	590	AYEHHYKGSSRGRSKSSRFSGGFGARDYRQS	_S(ph)SRFSGGFGAR_	S(0.5)S(0.5)RFSGGFGAR	135.04	2	604.764	FALSE		GO:0016607;GO:0016604;GO:0044451;GO:0005654;GO:0031981;GO:0044428;GO:0005634;GO:0070013;GO:0043231;GO:0044446;GO:0005737;GO:0043229;GO:0044424;GO:0005622;GO:0043233;GO:0043227;GO:0044422;GO:0044464;GO:0005623;GO:0031974;GO:0043226;GO:0005575;GO:0004004;GO:0008026;GO:0008186;GO:0003724;GO:0042623;GO:0070035;GO:0004386;GO:0005524;GO:0016887;GO:0017111;GO:0032559;GO:0035639;GO:0016462;GO:0030554;GO:…		-0.165885	-0.0767923	0.0140394	-0.0762125	0.0899634		0	-0.148399	-0.00556657	-0.0223871	-0.0587843	0.0780632		0		-0.0159905	-0.178171	-0.0970807	0.114679		0		-0.150971	-0.0588434	-0.104907	0.0651442		0
494	O00571;O00571-2	ATP-dependent RNA helicase DDX3X	DDX3X	S	591	YEHHYKGSSRGRSKSSRFSGGFGARDYRQSS	_S(ph)SRFSGGFGAR_	S(0.5)S(0.5)RFSGGFGAR	135.04	2	604.764	FALSE		GO:0016607;GO:0016604;GO:0044451;GO:0005654;GO:0031981;GO:0044428;GO:0005634;GO:0070013;GO:0043231;GO:0044446;GO:0005737;GO:0043229;GO:0044424;GO:0005622;GO:0043233;GO:0043227;GO:0044422;GO:0044464;GO:0005623;GO:0031974;GO:0043226;GO:0005575;GO:0004004;GO:0008026;GO:0008186;GO:0003724;GO:0042623;GO:0070035;GO:0004386;GO:0005524;GO:0016887;GO:0017111;GO:0032559;GO:0035639;GO:0016462;GO:0030554;GO:…		-0.165885	-0.0767923	0.0140394	-0.0762125	0.0899634		0	-0.148399	-0.00556657	-0.0223871	-0.0587843	0.0780632		0		-0.0159905	-0.178171	-0.0970807	0.114679		0		-0.150971	-0.0588434	-0.104907	0.0651442		0
495	O00571;O00571-2;O15523	ATP-dependent RNA helicase DDX3X;ATP-dependent RNA helicase DDX3Y	DDX3X;DDX3Y	S	410;408	DFLDEYIFLAVGRVGSTSENITQKVVWVEDL;DFLDEYIFLAVGRVGSTSENITQKVVWVEES	_VGS(ph)TSENITQK_	VGS(0.986)T(0.013)S(0.001)ENITQK	130.47	2	622.282	TRUE		GO:0016607;GO:0016604;GO:0044451;GO:0005654;GO:0031981;GO:0044428;GO:0005634;GO:0070013;GO:0043231;GO:0044446;GO:0005737;GO:0043229;GO:0044424;GO:0005622;GO:0043233;GO:0043227;GO:0044422;GO:0044464;GO:0005623;GO:0031974;GO:0043226;GO:0005575;GO:0004004;GO:0008026;GO:0008186;GO:0003724;GO:0042623;GO:0070035;GO:0004386;GO:0005524;GO:0016887;GO:0017111;GO:0032559;GO:0035639;GO:0016462;GO:0030554;GO:…		-0.310682	-0.0410732	0.18876	-0.0543317	0.249985	0.914753	0	-0.319973	0.228133	0.0363255	-0.0185047	0.278136	0.933857	0	-0.141499			-0.141499	0		0	-0.200535			-0.200535	0		0
496	O00571;O00571-2	ATP-dependent RNA helicase DDX3X	DDX3X	S	131	FGKFERGGNSRWCDKSDEDDWSKPLPPSERL	_WCDKS(ph)DEDDWSK_	WCDKS(1)DEDDWSK	154.31	2	825.793	TRUE		GO:0016607;GO:0016604;GO:0044451;GO:0005654;GO:0031981;GO:0044428;GO:0005634;GO:0070013;GO:0043231;GO:0044446;GO:0005737;GO:0043229;GO:0044424;GO:0005622;GO:0043233;GO:0043227;GO:0044422;GO:0044464;GO:0005623;GO:0031974;GO:0043226;GO:0005575;GO:0004004;GO:0008026;GO:0008186;GO:0003724;GO:0042623;GO:0070035;GO:0004386;GO:0005524;GO:0016887;GO:0017111;GO:0032559;GO:0035639;GO:0016462;GO:0030554;GO:…								0							0							0							0	-0.0283068	0.0956574	0.0267982	0.031383	0.0621091	0.917659
497	O00592-2;O00592	Podocalyxin	PODXL	S	529	EVMETSSEMQEKKVVSLNGELGDSWIVPLDN	_KVVS(ph)LNGELGDSWIVPLDNLTKDDLDEEEDTHL_	KVVS(1)LNGELGDSWIVPLDNLTKDDLDEEEDTHL	115.42	3	1263.6	TRUE		GO:0005730;GO:0005813;GO:0005815;GO:0031981;GO:0015629;GO:0015630;GO:0044428;GO:0044430;GO:0005634;GO:0005856;GO:0005887;GO:0031528;GO:0070013;GO:0016324;GO:0031226;GO:0031253;GO:0043231;GO:0043232;GO:0044444;GO:0044446;GO:0005737;GO:0043229;GO:0044459;GO:0001726;GO:0005886;GO:0005902;GO:0016021;GO:0030027;GO:0030175;GO:0036057;GO:0044424;GO:0044463;GO:0005622;GO:0031224;GO:0031252;GO:0036056;GO:…		0.0734617	-0.146776	0.0315964	-0.0139061	0.116958	0.914753	0	-0.0742085	-0.037546	0.0328359	-0.0263062	0.0544002	0.933857	0							0							0
498	O00592-2;O00592	Podocalyxin	PODXL	S	537	MQEKKVVSLNGELGDSWIVPLDNLTKDDLDE	_KVVSLNGELGDS(ph)WIVPLDNLTK_	KVVS(0.331)LNGELGDS(0.669)WIVPLDNLTK	84.946	3	826.428	FALSE		GO:0005730;GO:0005813;GO:0005815;GO:0031981;GO:0015629;GO:0015630;GO:0044428;GO:0044430;GO:0005634;GO:0005856;GO:0005887;GO:0031528;GO:0070013;GO:0016324;GO:0031226;GO:0031253;GO:0043231;GO:0043232;GO:0044444;GO:0044446;GO:0005737;GO:0043229;GO:0044459;GO:0001726;GO:0005886;GO:0005902;GO:0016021;GO:0030027;GO:0030175;GO:0036057;GO:0044424;GO:0044463;GO:0005622;GO:0031224;GO:0031252;GO:0036056;GO:…				0.36172	0.36172	0		0			-0.0797238	-0.0797238	0		0							0							0
499	O00592-2;O00592	Podocalyxin	PODXL	S	519	ENGYHDNPTLEVMETSSEMQEKKVVSLNGEL	_LTEELQTVENGYHDNPTLEVM(ox)ET(ph)SSEM(ox)QEK_	LTEELQTVENGYHDNPT(0.028)LEVMET(0.324)S(0.324)S(0.324)EMQEK	59.819	3	1198.51	FALSE		GO:0005730;GO:0005813;GO:0005815;GO:0031981;GO:0015629;GO:0015630;GO:0044428;GO:0044430;GO:0005634;GO:0005856;GO:0005887;GO:0031528;GO:0070013;GO:0016324;GO:0031226;GO:0031253;GO:0043231;GO:0043232;GO:0044444;GO:0044446;GO:0005737;GO:0043229;GO:0044459;GO:0001726;GO:0005886;GO:0005902;GO:0016021;GO:0030027;GO:0030175;GO:0036057;GO:0044424;GO:0044463;GO:0005622;GO:0031224;GO:0031252;GO:0036056;GO:…								0							0							0							0
500	O00592-2;O00592	Podocalyxin	PODXL	S	520	NGYHDNPTLEVMETSSEMQEKKVVSLNGELG	_LTEELQTVENGYHDNPTLEVM(ox)ET(ph)SSEM(ox)QEK_	LTEELQTVENGYHDNPT(0.028)LEVMET(0.324)S(0.324)S(0.324)EMQEK	59.819	3	1198.51	FALSE		GO:0005730;GO:0005813;GO:0005815;GO:0031981;GO:0015629;GO:0015630;GO:0044428;GO:0044430;GO:0005634;GO:0005856;GO:0005887;GO:0031528;GO:0070013;GO:0016324;GO:0031226;GO:0031253;GO:0043231;GO:0043232;GO:0044444;GO:0044446;GO:0005737;GO:0043229;GO:0044459;GO:0001726;GO:0005886;GO:0005902;GO:0016021;GO:0030027;GO:0030175;GO:0036057;GO:0044424;GO:0044463;GO:0005622;GO:0031224;GO:0031252;GO:0036056;GO:…								0							0							0							0
501	O00629	Importin subunit alpha-4	KPNA4	S	60	LLKRRNVPHEDICEDSDIDGDYRVQNTSLEA	_NVPHEDICEDS(ph)DIDGDYR_	NVPHEDICEDS(1)DIDGDYR	144.4	3	743.619	TRUE		GO:0005654;GO:0031981;GO:0044428;GO:0005634;GO:0005829;GO:0070013;GO:0043231;GO:0044444;GO:0044446;GO:0005737;GO:0043229;GO:0044424;GO:0005622;GO:0043233;GO:0043227;GO:0044422;GO:0044464;GO:0005623;GO:0031974;GO:0043226;GO:0005575;GO:0005488;GO:0003674;GO:0006607;GO:0006606;GO:0006605;GO:0051170;GO:0006886;GO:0006913;GO:0017038;GO:0019221;GO:0034504;GO:0007166;GO:0015031;GO:0033365;GO:0051169;GO:…		-0.0548614	-0.0559469	-0.0286932	-0.0465005	0.0154311	0.914753	0	-0.130692	0.00132227	0.0327657	-0.0322013	0.0867322	0.933857	0	-0.00425953	-0.0392819	0.0749098	0.0104561	0.0585008	0.933541	0	-0.136975	0.10262	0.0548713	0.00683899	0.126814	0.865271	0
502	O00750	Phosphatidylinositol 4-phosphate 3-kinase C2 domain-containing subunit beta	PIK3C2B	S	85	KPAGRRTDLKLLRGLSGSDPTLNYNSLSPQE	_GLS(ph)GSDPTLNYNSLSPQEGPPNHSTSQGPQPGSDPWPK_	GLS(0.494)GS(0.494)DPT(0.009)LNY(0.001)NS(0.001)LSPQEGPPNHSTSQGPQPGSDPWPK	42.489	3	1337.6	FALSE		GO:0005942;GO:0044445;GO:0005634;GO:0005783;GO:0005792;GO:0005829;GO:0042598;GO:0043231;GO:0044444;GO:0005624;GO:0005737;GO:0043229;GO:0005626;GO:0005886;GO:0044424;GO:0000267;GO:0005622;GO:0071944;GO:0043227;GO:0043234;GO:0044464;GO:0005623;GO:0016020;GO:0032991;GO:0043226;GO:0005575;GO:0005524;GO:0016303;GO:0032559;GO:0035005;GO:0035639;GO:0016307;GO:0030554;GO:0032555;GO:0035004;GO:0052742;GO:…	Phosphatidylinositol signaling system;							0							0							0							0
503	O00750	Phosphatidylinositol 4-phosphate 3-kinase C2 domain-containing subunit beta	PIK3C2B	S	87	AGRRTDLKLLRGLSGSDPTLNYNSLSPQEGP	_GLSGS(ph)DPTLNYNSLSPQEGPPNHSTSQGPQPGSDPWPK_	GLS(0.455)GS(0.495)DPT(0.045)LNY(0.002)NS(0.002)LSPQEGPPNHSTSQGPQPGSDPWPK	42.489	3	1337.6	FALSE		GO:0005942;GO:0044445;GO:0005634;GO:0005783;GO:0005792;GO:0005829;GO:0042598;GO:0043231;GO:0044444;GO:0005624;GO:0005737;GO:0043229;GO:0005626;GO:0005886;GO:0044424;GO:0000267;GO:0005622;GO:0071944;GO:0043227;GO:0043234;GO:0044464;GO:0005623;GO:0016020;GO:0032991;GO:0043226;GO:0005575;GO:0005524;GO:0016303;GO:0032559;GO:0035005;GO:0035639;GO:0016307;GO:0030554;GO:0032555;GO:0035004;GO:0052742;GO:…	Phosphatidylinositol signaling system;							0							0							0							0
504	O00750	Phosphatidylinositol 4-phosphate 3-kinase C2 domain-containing subunit beta	PIK3C2B	S	155	SSPGPGDIEGSCKKLSPPPLPPRASIWDTPP	_KLS(ph)PPPLPPR_	KLS(1)PPPLPPR	134.18	2	591.326	TRUE		GO:0005942;GO:0044445;GO:0005634;GO:0005783;GO:0005792;GO:0005829;GO:0042598;GO:0043231;GO:0044444;GO:0005624;GO:0005737;GO:0043229;GO:0005626;GO:0005886;GO:0044424;GO:0000267;GO:0005622;GO:0071944;GO:0043227;GO:0043234;GO:0044464;GO:0005623;GO:0016020;GO:0032991;GO:0043226;GO:0005575;GO:0005524;GO:0016303;GO:0032559;GO:0035005;GO:0035639;GO:0016307;GO:0030554;GO:0032555;GO:0035004;GO:0052742;GO:…	Phosphatidylinositol signaling system;	-0.00527822	-0.0331921	0.0471204	0.00288337	0.0407736	0.914753	0	-0.106033	-0.00911081	0.0293417	-0.0286007	0.0697601	0.933857	0		-0.0549896		-0.0549896	0		0		-0.0534242		-0.0534242	0		0	-0.0712356	-0.00564325	0.0943768	0.00583266	0.0834005	0.917659
505	O00763-2;O00763	Acetyl-CoA carboxylase 2	ACACB	S	35	LKIWGKMTDSKPITKSKSEANLIPSQEPFPA	_S(ph)KSEANLIPSQEPFPASDNSGETPQR_	S(0.5)KS(0.5)EANLIPSQEPFPASDNSGETPQR	80.36	3	956.101	FALSE		GO:0005794;GO:0005829;GO:0043231;GO:0044444;GO:0005737;GO:0043229;GO:0044424;GO:0005622;GO:0012505;GO:0043227;GO:0044464;GO:0005623;GO:0016020;GO:0043226;GO:0005575;GO:0005524;GO:0032559;GO:0035639;GO:0003989;GO:0030554;GO:0032555;GO:0004075;GO:0016421;GO:0017076;GO:0032553;GO:0046872;GO:0000166;GO:0016879;GO:0016885;GO:0043169;GO:0005515;GO:0016874;GO:0036094;GO:0043167;GO:0003824;GO:0005488;GO:…	Insulin signaling pathway;Adipocytokine signaling pathway;							0							0							0							0
506	O00763-2;O00763	Acetyl-CoA carboxylase 2	ACACB	S	37	IWGKMTDSKPITKSKSEANLIPSQEPFPASD	_SKS(ph)EANLIPSQEPFPASDNSGETPQR_	S(0.231)KS(0.768)EANLIPS(0.001)QEPFPASDNSGETPQR	80.36	3	956.101	TRUE		GO:0005794;GO:0005829;GO:0043231;GO:0044444;GO:0005737;GO:0043229;GO:0044424;GO:0005622;GO:0012505;GO:0043227;GO:0044464;GO:0005623;GO:0016020;GO:0043226;GO:0005575;GO:0005524;GO:0032559;GO:0035639;GO:0003989;GO:0030554;GO:0032555;GO:0004075;GO:0016421;GO:0017076;GO:0032553;GO:0046872;GO:0000166;GO:0016879;GO:0016885;GO:0043169;GO:0005515;GO:0016874;GO:0036094;GO:0043167;GO:0003824;GO:0005488;GO:…	Insulin signaling pathway;Adipocytokine signaling pathway;							0							0	-0.0303977		0.115193	0.0423978	0.102948	0.933541	0	-0.0689033		0.103639	0.0173679	0.122006	0.865271	0
507	O00767	Acyl-CoA desaturase	SCD	S	198	GWLLVRKHPAVKEKGSTLDLSDLEAEKLVMF	_EKGS(ph)TLDLSDLEAEK_	EKGS(0.833)T(0.167)LDLSDLEAEK	94.487	3	572.264	TRUE		GO:0005789;GO:0044432;GO:0005783;GO:0043231;GO:0044444;GO:0044446;GO:0005737;GO:0043229;GO:0016021;GO:0042175;GO:0044424;GO:0005622;GO:0012505;GO:0031090;GO:0031224;GO:0043227;GO:0044422;GO:0044425;GO:0044464;GO:0005623;GO:0016020;GO:0043226;GO:0005575;GO:0004768;GO:0005506;GO:0016215;GO:0046914;GO:0016717;GO:0046872;GO:0016705;GO:0043169;GO:0016491;GO:0043167;GO:0003824;GO:0005488;GO:0003674;GO:…	PPAR signaling pathway;							0							0	0.00539503		-0.047197	-0.020901	0.0371882	0.948884	0	0.0824622		0.063245	0.0728536	0.0135886	0.493588	0
508	O14492	SH2B adapter protein 2	SH2B2	S	117	ADTSALKAAPYGHSRSSEDVSTHAATKARVR	_S(ph)SEDVSTHAATK_	S(0.975)S(0.025)EDVSTHAATK	188.09	2	656.774	TRUE		GO:0005829;GO:0044444;GO:0005737;GO:0005886;GO:0044424;GO:0005622;GO:0071944;GO:0044464;GO:0005623;GO:0016020;GO:0005575;GO:0005070;GO:0008269;GO:0030674;GO:0035591;GO:0004871;GO:0005515;GO:0060090;GO:0005488;GO:0060089;GO:0003674;GO:0008286;GO:0007169;GO:0032869;GO:0007167;GO:0032868;GO:0071375;GO:0007166;GO:0007596;GO:0032870;GO:0035556;GO:0043434;GO:0007165;GO:0007599;GO:0009725;GO:0042060;GO:…	Insulin signaling pathway;	0.08041	0.135896	-0.117172	0.0330446	0.133017	0.914753	0	0.0209824	-0.0215614	-0.12156	-0.0407129	0.0731756	0.933857	0	-0.00177555	0.146345	-0.101988	0.014194	0.124934	0.933541	0	0.0267375	-0.0343477	0.0504539	0.0142812	0.0437515	0.865271	0	0.155731	0.149404	-0.101816	0.0677729	0.146902	0.917659
509	O14492	SH2B adapter protein 2	SH2B2	S	157	LCVVDGVRDMWHRRASPEPDAAAAPRTAEPR	_RAS(ph)PEPDAAAAPR_	RAS(1)PEPDAAAAPR	183.71	2	694.82	TRUE		GO:0005829;GO:0044444;GO:0005737;GO:0005886;GO:0044424;GO:0005622;GO:0071944;GO:0044464;GO:0005623;GO:0016020;GO:0005575;GO:0005070;GO:0008269;GO:0030674;GO:0035591;GO:0004871;GO:0005515;GO:0060090;GO:0005488;GO:0060089;GO:0003674;GO:0008286;GO:0007169;GO:0032869;GO:0007167;GO:0032868;GO:0071375;GO:0007166;GO:0007596;GO:0032870;GO:0035556;GO:0043434;GO:0007165;GO:0007599;GO:0009725;GO:0042060;GO:…	Insulin signaling pathway;	-0.0621312	-0.0229031	0.0800594	-0.00165831	0.0734374	0.914753	0	-0.122882	0.0439805	-0.0460657	-0.0416558	0.0835187	0.933857	0	-0.0499371	-0.044043	0.113983	0.00666773	0.0929847	0.933541	0	-0.031223	0.0862444	0.160032	0.0716845	0.0964552	0.749241	0	0.0108086	0.0134692	0.0682422	0.03084	0.0324185	0.917659
510	O14497;O14497-2	AT-rich interactive domain-containing protein 1A	ARID1A	S	79	GPPQPLGKELQDGAESNGGGGGGGAGSGGGP	_ELQDGAES(ph)NGGGGGGGAGSGGGPGAEPDLK_	ELQDGAES(1)NGGGGGGGAGSGGGPGAEPDLK	114.47	3	879.035	TRUE		GO:0000790;GO:0016514;GO:0044454;GO:0071564;GO:0071565;GO:0000228;GO:0070603;GO:0000785;GO:0016585;GO:0031981;GO:0044427;GO:0044428;GO:0005634;GO:0005694;GO:0070013;GO:0043231;GO:0043232;GO:0044446;GO:0043229;GO:0044424;GO:0005622;GO:0043233;GO:0043227;GO:0043228;GO:0043234;GO:0044422;GO:0044464;GO:0005623;GO:0031974;GO:0032991;GO:0043226;GO:0005575;GO:0003713;GO:0016922;GO:0003677;GO:0003712;GO:…		-0.000456249	0.442903	-0.4134	0.00968209	0.428242	0.914753	0	0.266537	-0.0146885	-0.396478	-0.0482098	0.332777	0.933857	0							0							0
511	O14497;O14497-2;O14497-3	AT-rich interactive domain-containing protein 1A	ARID1A	S	1944	SSEAIKESSKFPFGISPAQSHRNIKILEDEP	_FPFGIS(ph)PAQSHR_	FPFGIS(1)PAQSHR	144.4	3	475.222	TRUE		GO:0000790;GO:0016514;GO:0044454;GO:0071564;GO:0071565;GO:0000228;GO:0070603;GO:0000785;GO:0016585;GO:0031981;GO:0044427;GO:0044428;GO:0005634;GO:0005694;GO:0070013;GO:0043231;GO:0043232;GO:0044446;GO:0043229;GO:0044424;GO:0005622;GO:0043233;GO:0043227;GO:0043228;GO:0043234;GO:0044422;GO:0044464;GO:0005623;GO:0031974;GO:0032991;GO:0043226;GO:0005575;GO:0003713;GO:0016922;GO:0003677;GO:0003712;GO:…			0.160889		0.160889	0		0		0.068654		0.068654	0		0	-0.016992	0.0216854	-0.0267783	-0.00736166	0.0256269	0.933541	0	0.0382226	-0.0447749	-0.0562949	-0.020949	0.0515669	0.919886	0	-0.0188113	-0.0220387	0.00991434	-0.0103119	0.0175906	0.917659
512	O14497;O14497-2;O14497-3	AT-rich interactive domain-containing protein 1A	ARID1A	S	604	QTAYSQQRFPPPQELSQDSFGSQASSAPSMT	_FPPPQELS(ph)QDSFGSQASSAPSM(ox)TSSK_	FPPPQELS(0.986)QDS(0.014)FGSQASSAPSMTSSK	94.841	3	932.069	TRUE		GO:0000790;GO:0016514;GO:0044454;GO:0071564;GO:0071565;GO:0000228;GO:0070603;GO:0000785;GO:0016585;GO:0031981;GO:0044427;GO:0044428;GO:0005634;GO:0005694;GO:0070013;GO:0043231;GO:0043232;GO:0044446;GO:0043229;GO:0044424;GO:0005622;GO:0043233;GO:0043227;GO:0043228;GO:0043234;GO:0044422;GO:0044464;GO:0005623;GO:0031974;GO:0032991;GO:0043226;GO:0005575;GO:0003713;GO:0016922;GO:0003677;GO:0003712;GO:…		0.0560659	0.160228	-0.242765	-0.00882356	0.209186	0.914753	0	0.144885	0.245285	-0.195291	0.0649599	0.230906	0.934916	0							0							0
513	O14497;O14497-2;O14497-3	AT-rich interactive domain-containing protein 1A	ARID1A	S	696	FSPHTSPHLPGIRGPSPSPVGSPASVAQSRS	_GPS(ph)PS(ph)PVGS(ph)PASVAQSR_	GPS(1)PS(1)PVGS(1)PASVAQSR	251.74	2	910.854	TRUE		GO:0000790;GO:0016514;GO:0044454;GO:0071564;GO:0071565;GO:0000228;GO:0070603;GO:0000785;GO:0016585;GO:0031981;GO:0044427;GO:0044428;GO:0005634;GO:0005694;GO:0070013;GO:0043231;GO:0043232;GO:0044446;GO:0043229;GO:0044424;GO:0005622;GO:0043233;GO:0043227;GO:0043228;GO:0043234;GO:0044422;GO:0044464;GO:0005623;GO:0031974;GO:0032991;GO:0043226;GO:0005575;GO:0003713;GO:0016922;GO:0003677;GO:0003712;GO:…		-0.0475563	0.0147725	0.0547629	0.00732636	0.0515644	0.914753	0	-0.0295415	0.0320731	-0.00552369	-0.000997372	0.0310557	0.933857	0	-0.0987651	-0.131667		-0.115216	0.0232652	0.591494	0	-0.0806342	-0.114344		-0.0974891	0.0238365	0.524006	0		0.0811312	0.272564	0.176848	0.135364	0.426703
514	O14497;O14497-2;O14497-3	AT-rich interactive domain-containing protein 1A	ARID1A	S	698	PHTSPHLPGIRGPSPSPVGSPASVAQSRSGP	_GPS(ph)PS(ph)PVGS(ph)PASVAQSR_	GPS(1)PS(1)PVGS(1)PASVAQSR	135.17	2	910.854	TRUE		GO:0000790;GO:0016514;GO:0044454;GO:0071564;GO:0071565;GO:0000228;GO:0070603;GO:0000785;GO:0016585;GO:0031981;GO:0044427;GO:0044428;GO:0005634;GO:0005694;GO:0070013;GO:0043231;GO:0043232;GO:0044446;GO:0043229;GO:0044424;GO:0005622;GO:0043233;GO:0043227;GO:0043228;GO:0043234;GO:0044422;GO:0044464;GO:0005623;GO:0031974;GO:0032991;GO:0043226;GO:0005575;GO:0003713;GO:0016922;GO:0003677;GO:0003712;GO:…		-0.040453	0.0205684	0.054059	0.0113915	0.0479196	0.914753	0	0.0133008	0.0081451	-0.0573237	-0.0119593	0.0393712	0.933857	0	-0.0358205	-0.0535281		-0.0446743	0.0125211	0.961773	0	0.0980897	-0.0507663		0.0236617	0.105257	0.865271	0		0.0811312	0.272564	0.176848	0.135364	0.426703
515	O14497;O14497-2;O14497-3	AT-rich interactive domain-containing protein 1A	ARID1A	S	702	PHLPGIRGPSPSPVGSPASVAQSRSGPLSPA	_GPS(ph)PS(ph)PVGS(ph)PASVAQSR_	GPS(1)PS(1)PVGS(1)PASVAQSR	189.99	2	910.854	TRUE		GO:0000790;GO:0016514;GO:0044454;GO:0071564;GO:0071565;GO:0000228;GO:0070603;GO:0000785;GO:0016585;GO:0031981;GO:0044427;GO:0044428;GO:0005634;GO:0005694;GO:0070013;GO:0043231;GO:0043232;GO:0044446;GO:0043229;GO:0044424;GO:0005622;GO:0043233;GO:0043227;GO:0043228;GO:0043234;GO:0044422;GO:0044464;GO:0005623;GO:0031974;GO:0032991;GO:0043226;GO:0005575;GO:0003713;GO:0016922;GO:0003677;GO:0003712;GO:…		0.0461438	0.0860037	-0.133156	-0.000335997	0.116739	0.914753	0	0.0573998	0.025562	-0.119421	-0.012153	0.0942508	0.933857	0	-0.161711	-0.0635365		-0.112624	0.0694202	0.68404	0	-0.259345	-0.0759482		-0.167647	0.129681	0.323634	0		0.0811312	0.272564	0.176848	0.135364	0.426703
516	O14497;O14497-2;O14497-3	AT-rich interactive domain-containing protein 1A	ARID1A	S	769	QRNPQMPQYSSPQPGSALSPRQPSGGQIHTG	_NPQMPQYSSPQPGS(ph)ALSPR_	NPQMPQYSSPQPGS(0.896)ALS(0.104)PR	79.514	3	707.986	TRUE		GO:0000790;GO:0016514;GO:0044454;GO:0071564;GO:0071565;GO:0000228;GO:0070603;GO:0000785;GO:0016585;GO:0031981;GO:0044427;GO:0044428;GO:0005634;GO:0005694;GO:0070013;GO:0043231;GO:0043232;GO:0044446;GO:0043229;GO:0044424;GO:0005622;GO:0043233;GO:0043227;GO:0043228;GO:0043234;GO:0044422;GO:0044464;GO:0005623;GO:0031974;GO:0032991;GO:0043226;GO:0005575;GO:0003713;GO:0016922;GO:0003677;GO:0003712;GO:…			-0.262951		-0.262951	0		0		-0.132868		-0.132868	0		0							0							0		-0.0994526	0.0469559	-0.0262484	0.103526	0.930231
517	O14497;O14497-2;O14497-3	AT-rich interactive domain-containing protein 1A	ARID1A	S	772	PQMPQYSSPQPGSALSPRQPSGGQIHTGMGS	_NPQM(ox)PQYSSPQPGSALS(ph)PR_	NPQMPQYSSPQPGSALS(1)PR	199.87	2	1069.47	TRUE		GO:0000790;GO:0016514;GO:0044454;GO:0071564;GO:0071565;GO:0000228;GO:0070603;GO:0000785;GO:0016585;GO:0031981;GO:0044427;GO:0044428;GO:0005634;GO:0005694;GO:0070013;GO:0043231;GO:0043232;GO:0044446;GO:0043229;GO:0044424;GO:0005622;GO:0043233;GO:0043227;GO:0043228;GO:0043234;GO:0044422;GO:0044464;GO:0005623;GO:0031974;GO:0032991;GO:0043226;GO:0005575;GO:0003713;GO:0016922;GO:0003677;GO:0003712;GO:…		4.34273e-05	0.0571334	-0.0793622	-0.00739512	0.0685511	0.914753	0	0.0389776	-0.00518051	-0.0368683	-0.00102374	0.0380935	0.933857	0	-0.0718398	-0.12629	0.105795	-0.0307784	0.121369	0.953729	0	-0.168661	-0.0347087	-0.0440692	-0.0824797	0.0747821	0.776067	0	-0.0695451	-0.0405436	0.0190744	-0.0303381	0.0451826	0.952338
518	O14497;O14497-2;O14497-3	AT-rich interactive domain-containing protein 1A	ARID1A	S	1600	VSSPAPLPRPMENRTSPSKSPFLHSGMKMQK	_TS(ph)PSKS(ph)PFLHSGMK_	T(0.348)S(0.627)PS(0.058)KS(0.956)PFLHS(0.01)GMK	102.79	2	832.351	FALSE		GO:0000790;GO:0016514;GO:0044454;GO:0071564;GO:0071565;GO:0000228;GO:0070603;GO:0000785;GO:0016585;GO:0031981;GO:0044427;GO:0044428;GO:0005634;GO:0005694;GO:0070013;GO:0043231;GO:0043232;GO:0044446;GO:0043229;GO:0044424;GO:0005622;GO:0043233;GO:0043227;GO:0043228;GO:0043234;GO:0044422;GO:0044464;GO:0005623;GO:0031974;GO:0032991;GO:0043226;GO:0005575;GO:0003713;GO:0016922;GO:0003677;GO:0003712;GO:…								0							0							0							0	0.0313277			0.0313277	0
519	O14497;O14497-2;O14497-3	AT-rich interactive domain-containing protein 1A	ARID1A	S	1602	SPAPLPRPMENRTSPSKSPFLHSGMKMQKAG	_PMENRTSPS(ph)KS(ph)PFLHSGMK_	PMENRT(0.016)S(0.082)PS(0.901)KS(1)PFLHSGMK	120.59	3	764.33	TRUE		GO:0000790;GO:0016514;GO:0044454;GO:0071564;GO:0071565;GO:0000228;GO:0070603;GO:0000785;GO:0016585;GO:0031981;GO:0044427;GO:0044428;GO:0005634;GO:0005694;GO:0070013;GO:0043231;GO:0043232;GO:0044446;GO:0043229;GO:0044424;GO:0005622;GO:0043233;GO:0043227;GO:0043228;GO:0043234;GO:0044422;GO:0044464;GO:0005623;GO:0031974;GO:0032991;GO:0043226;GO:0005575;GO:0003713;GO:0016922;GO:0003677;GO:0003712;GO:…								0							0							0							0	0.151523	-0.00787524		0.0718239	0.112712	0.917659
520	O14497;O14497-2;O14497-3	AT-rich interactive domain-containing protein 1A	ARID1A	S	1604	APLPRPMENRTSPSKSPFLHSGMKMQKAGPP	_S(ph)PFLHSGMK_	S(1)PFLHSGMK	155.26	2	542.238	TRUE		GO:0000790;GO:0016514;GO:0044454;GO:0071564;GO:0071565;GO:0000228;GO:0070603;GO:0000785;GO:0016585;GO:0031981;GO:0044427;GO:0044428;GO:0005634;GO:0005694;GO:0070013;GO:0043231;GO:0043232;GO:0044446;GO:0043229;GO:0044424;GO:0005622;GO:0043233;GO:0043227;GO:0043228;GO:0043234;GO:0044422;GO:0044464;GO:0005623;GO:0031974;GO:0032991;GO:0043226;GO:0005575;GO:0003713;GO:0016922;GO:0003677;GO:0003712;GO:…		-0.0165722			-0.0165722	0		0	0.00732095			0.00732095	0		0	-0.10262		-0.0368284	-0.0697244	0.0465219	0.829367	0	-0.202601		-0.0996116	-0.151106	0.0728244	0.373463	0	-0.100524	0.00702193	-0.214526	-0.102676	0.11079	0.924186
521	O14497;O14497-2;O14497-3	AT-rich interactive domain-containing protein 1A	ARID1A	S	1204	DAFNDGSDSTFQKRNSMTPNPGYQPSMNTSD	_RNS(ph)MTPNPGYQPSM(ox)NTSDMMGR_	RNS(0.801)MT(0.196)PNPGY(0.004)QPSMNTSDMMGR	93.851	3	856.676	TRUE		GO:0000790;GO:0016514;GO:0044454;GO:0071564;GO:0071565;GO:0000228;GO:0070603;GO:0000785;GO:0016585;GO:0031981;GO:0044427;GO:0044428;GO:0005634;GO:0005694;GO:0070013;GO:0043231;GO:0043232;GO:0044446;GO:0043229;GO:0044424;GO:0005622;GO:0043233;GO:0043227;GO:0043228;GO:0043234;GO:0044422;GO:0044464;GO:0005623;GO:0031974;GO:0032991;GO:0043226;GO:0005575;GO:0003713;GO:0016922;GO:0003677;GO:0003712;GO:…								0							0							0							0	0.0668847	0.187972	-0.175367	0.0264965	0.185006	0.917659
522	O14497;O14497-2	AT-rich interactive domain-containing protein 1A	ARID1A	S	232	PNRSAYPPPAPAYALSSPRGGTPGSGAAAAA	_SAYPPPAPAYALS(ph)SPR_	SAYPPPAPAY(0.147)ALS(0.682)S(0.171)PR	53.565	2	862.906	FALSE		GO:0000790;GO:0016514;GO:0044454;GO:0071564;GO:0071565;GO:0000228;GO:0070603;GO:0000785;GO:0016585;GO:0031981;GO:0044427;GO:0044428;GO:0005634;GO:0005694;GO:0070013;GO:0043231;GO:0043232;GO:0044446;GO:0043229;GO:0044424;GO:0005622;GO:0043233;GO:0043227;GO:0043228;GO:0043234;GO:0044422;GO:0044464;GO:0005623;GO:0031974;GO:0032991;GO:0043226;GO:0005575;GO:0003713;GO:0016922;GO:0003677;GO:0003712;GO:…								0							0		0.0343075		0.0343075	0		0		-0.0426543		-0.0426543	0		0		-0.0655824	-0.0606978	-0.0631401	0.00345387
523	O14497;O14497-2	AT-rich interactive domain-containing protein 1A	ARID1A	S	233	NRSAYPPPAPAYALSSPRGGTPGSGAAAAAG	_SAYPPPAPAYALSS(ph)PR_	SAYPPPAPAYALS(0.053)S(0.947)PR	77.372	3	575.606	TRUE		GO:0000790;GO:0016514;GO:0044454;GO:0071564;GO:0071565;GO:0000228;GO:0070603;GO:0000785;GO:0016585;GO:0031981;GO:0044427;GO:0044428;GO:0005634;GO:0005694;GO:0070013;GO:0043231;GO:0043232;GO:0044446;GO:0043229;GO:0044424;GO:0005622;GO:0043233;GO:0043227;GO:0043228;GO:0043234;GO:0044422;GO:0044464;GO:0005623;GO:0031974;GO:0032991;GO:0043226;GO:0005575;GO:0003713;GO:0016922;GO:0003677;GO:0003712;GO:…			0.0115282	-0.114444	-0.051458	0.0890759	0.914753	0		-0.0358298	-0.0524246	-0.0441272	0.0117343	0.933857	0		0.00808894	-0.126424	-0.0591674	0.0951148	0.961773	0		-0.0942265	-0.181071	-0.137649	0.0614087	0.32223	0		0.044579		0.044579	0
524	O14497;O14497-2	AT-rich interactive domain-containing protein 1A	ARID1A	S	363	AASGGAQQRSHHAPMSPGSSGGGGQPLARTP	_SHHAPMS(ph)PGSSGGGGQPLAR_	SHHAPMS(1)PGSSGGGGQPLAR	172.37	2	984.431	TRUE	CDK2;	GO:0000790;GO:0016514;GO:0044454;GO:0071564;GO:0071565;GO:0000228;GO:0070603;GO:0000785;GO:0016585;GO:0031981;GO:0044427;GO:0044428;GO:0005634;GO:0005694;GO:0070013;GO:0043231;GO:0043232;GO:0044446;GO:0043229;GO:0044424;GO:0005622;GO:0043233;GO:0043227;GO:0043228;GO:0043234;GO:0044422;GO:0044464;GO:0005623;GO:0031974;GO:0032991;GO:0043226;GO:0005575;GO:0003713;GO:0016922;GO:0003677;GO:0003712;GO:…		-0.048274	-0.00219001	-0.0275127	-0.0259922	0.0230796	0.914753	0	-0.0477986	0.0252443	-0.0668847	-0.029813	0.0486266	0.933857	0		-0.402645	0.0395625	-0.181541	0.312688	0.961773	0		-0.329174	-0.0468462	-0.18801	0.199636	0.426499	0	-0.0890023	-0.0876291	-0.0128794	-0.0631703	0.0435586	0.94638
525	O14497;O14497-2	AT-rich interactive domain-containing protein 1A	ARID1A	S	366	GGAQQRSHHAPMSPGSSGGGGQPLARTPQPS	_SHHAPMSPGS(ph)SGGGGQPLAR_	SHHAPMS(0.346)PGS(0.449)S(0.205)GGGGQPLAR	118.04	2	984.431	FALSE		GO:0000790;GO:0016514;GO:0044454;GO:0071564;GO:0071565;GO:0000228;GO:0070603;GO:0000785;GO:0016585;GO:0031981;GO:0044427;GO:0044428;GO:0005634;GO:0005694;GO:0070013;GO:0043231;GO:0043232;GO:0044446;GO:0043229;GO:0044424;GO:0005622;GO:0043233;GO:0043227;GO:0043228;GO:0043234;GO:0044422;GO:0044464;GO:0005623;GO:0031974;GO:0032991;GO:0043226;GO:0005575;GO:0003713;GO:0016922;GO:0003677;GO:0003712;GO:…								0							0							0							0
526	O14497;O14497-2	AT-rich interactive domain-containing protein 1A	ARID1A	S	381	SSGGGGQPLARTPQPSSPMDQMGKMRPQPYG	_TPQPS(ph)SPMDQM(ox)GK_	TPQPS(0.754)S(0.245)PMDQMGK	121.45	2	750.299	FALSE		GO:0000790;GO:0016514;GO:0044454;GO:0071564;GO:0071565;GO:0000228;GO:0070603;GO:0000785;GO:0016585;GO:0031981;GO:0044427;GO:0044428;GO:0005634;GO:0005694;GO:0070013;GO:0043231;GO:0043232;GO:0044446;GO:0043229;GO:0044424;GO:0005622;GO:0043233;GO:0043227;GO:0043228;GO:0043234;GO:0044422;GO:0044464;GO:0005623;GO:0031974;GO:0032991;GO:0043226;GO:0005575;GO:0003713;GO:0016922;GO:0003677;GO:0003712;GO:…		-0.0452174	0.0429691		-0.00112415	0.0623572		0	0.0216027	-0.000477461		0.0105626	0.015613		0		-0.141306		-0.141306	0		0		-0.272468		-0.272468	0		0	-0.163492	-0.11034	-0.0625444	-0.112126	0.0504977
527	O14497;O14497-2	AT-rich interactive domain-containing protein 1A	ARID1A	S	382	SGGGGQPLARTPQPSSPMDQMGKMRPQPYGG	_TPQPSS(ph)PM(ox)DQM(ox)GK_	TPQPS(0.014)S(0.986)PMDQMGK	137.17	2	758.296	TRUE		GO:0000790;GO:0016514;GO:0044454;GO:0071564;GO:0071565;GO:0000228;GO:0070603;GO:0000785;GO:0016585;GO:0031981;GO:0044427;GO:0044428;GO:0005634;GO:0005694;GO:0070013;GO:0043231;GO:0043232;GO:0044446;GO:0043229;GO:0044424;GO:0005622;GO:0043233;GO:0043227;GO:0043228;GO:0043234;GO:0044422;GO:0044464;GO:0005623;GO:0031974;GO:0032991;GO:0043226;GO:0005575;GO:0003713;GO:0016922;GO:0003677;GO:0003712;GO:…		-0.0698919	0.0393745	-0.0513455	-0.0272876	0.0584711	0.914753	0	0.00337435	0.0205199	-0.110219	-0.028775	0.0710519	0.933857	0	-0.0371952	-0.124962	-0.0736084	-0.0785885	0.0440948	0.857046	0	-0.27502	-0.226858	-0.351042	-0.284307	0.062611	0.107592	0	-0.14925	-0.0587918	-0.142577	-0.116873	0.0504102	0.545791
528	O14497;O14497-2;O14497-3	AT-rich interactive domain-containing protein 1A	ARID1A	S	1182	STPHSQIPPLPGMSRSNSVGIQDAFNDGSDS	_S(ph)NSVGIQDAFNDGSDSTFQK_	S(0.994)NS(0.006)VGIQDAFNDGSDSTFQK	220.62	2	1098.96	TRUE		GO:0000790;GO:0016514;GO:0044454;GO:0071564;GO:0071565;GO:0000228;GO:0070603;GO:0000785;GO:0016585;GO:0031981;GO:0044427;GO:0044428;GO:0005634;GO:0005694;GO:0070013;GO:0043231;GO:0043232;GO:0044446;GO:0043229;GO:0044424;GO:0005622;GO:0043233;GO:0043227;GO:0043228;GO:0043234;GO:0044422;GO:0044464;GO:0005623;GO:0031974;GO:0032991;GO:0043226;GO:0005575;GO:0003713;GO:0016922;GO:0003677;GO:0003712;GO:…		-0.098787	-0.0781783	0.0274315	-0.0498446	0.0677117	0.914753	0	-0.0672473	-0.0174924	-0.00199317	-0.028911	0.0340927	0.933857	0	0.0194902	-0.118051	0.0956091	-0.000983828	0.108291	0.933541	0	-0.169225	-0.029262	-0.0333835	-0.0772903	0.0796448	0.85438	0	-0.166993	-0.108039	-0.12156	-0.132197	0.0308831	0.396258
529	O14497;O14497-2;O14497-3	AT-rich interactive domain-containing protein 1A	ARID1A	S	1184	PHSQIPPLPGMSRSNSVGIQDAFNDGSDSTF	_SNS(ph)VGIQDAFNDGSDSTFQKR_	S(0.13)NS(0.87)VGIQDAFNDGSDSTFQKR	161.56	3	785.008	TRUE		GO:0000790;GO:0016514;GO:0044454;GO:0071564;GO:0071565;GO:0000228;GO:0070603;GO:0000785;GO:0016585;GO:0031981;GO:0044427;GO:0044428;GO:0005634;GO:0005694;GO:0070013;GO:0043231;GO:0043232;GO:0044446;GO:0043229;GO:0044424;GO:0005622;GO:0043233;GO:0043227;GO:0043228;GO:0043234;GO:0044422;GO:0044464;GO:0005623;GO:0031974;GO:0032991;GO:0043226;GO:0005575;GO:0003713;GO:0016922;GO:0003677;GO:0003712;GO:…		-0.0932879	-0.0901018	0.0107327	-0.0575524	0.059158	0.914753	0	-0.0803206	0.0486722	-0.0162392	-0.0159625	0.0644968	0.933857	0		-0.115624	0.110788	-0.00241794	0.160097	0.933541	0		-0.0906107	-0.0457531	-0.0681819	0.0317191	0.730445	0	-0.121421	-0.105955	-0.162026	-0.129801	0.0289596	0.41084
530	O14497;O14497-2;O14497-3	AT-rich interactive domain-containing protein 1A	ARID1A	S	1929	MLSTRSSTLTEDGAKSSEAIKESSKFPFGIS	_SSTLTEDGAKS(ph)SEAIK_	SSTLTEDGAKS(0.889)S(0.111)EAIK	95.307	2	852.39	TRUE		GO:0000790;GO:0016514;GO:0044454;GO:0071564;GO:0071565;GO:0000228;GO:0070603;GO:0000785;GO:0016585;GO:0031981;GO:0044427;GO:0044428;GO:0005634;GO:0005694;GO:0070013;GO:0043231;GO:0043232;GO:0044446;GO:0043229;GO:0044424;GO:0005622;GO:0043233;GO:0043227;GO:0043228;GO:0043234;GO:0044422;GO:0044464;GO:0005623;GO:0031974;GO:0032991;GO:0043226;GO:0005575;GO:0003713;GO:0016922;GO:0003677;GO:0003712;GO:…								0							0							0							0		0.152074		0.152074	0
531	O14497;O14497-2;O14497-3	AT-rich interactive domain-containing protein 1A	ARID1A	S	1751	VGDPGQRTLLDPGRFSKVSSPAPMEGGEEEE	_TLLDPGRFS(ph)K_	TLLDPGRFS(1)K	130.19	2	607.302	TRUE		GO:0000790;GO:0016514;GO:0044454;GO:0071564;GO:0071565;GO:0000228;GO:0070603;GO:0000785;GO:0016585;GO:0031981;GO:0044427;GO:0044428;GO:0005634;GO:0005694;GO:0070013;GO:0043231;GO:0043232;GO:0044446;GO:0043229;GO:0044424;GO:0005622;GO:0043233;GO:0043227;GO:0043228;GO:0043234;GO:0044422;GO:0044464;GO:0005623;GO:0031974;GO:0032991;GO:0043226;GO:0005575;GO:0003713;GO:0016922;GO:0003677;GO:0003712;GO:…		-0.0768596	0.00522342	-0.0351094	-0.0355819	0.0410436	0.914753	0	-0.0717117	0.146795	-0.0898698	-0.00492892	0.13171	0.933857	0	-0.100584	0.000130269	0.217649	0.039065	0.16265	0.933541	0	-0.206426	0.20346	0.0282789	0.00843773	0.205662	0.865271	0	-0.118216	0.118	0.0554532	0.0184124	0.122387	0.917659
532	O14497;O14497-2;O14497-3	AT-rich interactive domain-containing protein 1A	ARID1A	S	1754	PGQRTLLDPGRFSKVSSPAPMEGGEEEEELL	_VS(ph)SPAPM(ox)EGGEEEEELLGPK_	VS(0.5)S(0.5)PAPMEGGEEEEELLGPK	122.18	3	727.648	FALSE		GO:0000790;GO:0016514;GO:0044454;GO:0071564;GO:0071565;GO:0000228;GO:0070603;GO:0000785;GO:0016585;GO:0031981;GO:0044427;GO:0044428;GO:0005634;GO:0005694;GO:0070013;GO:0043231;GO:0043232;GO:0044446;GO:0043229;GO:0044424;GO:0005622;GO:0043233;GO:0043227;GO:0043228;GO:0043234;GO:0044422;GO:0044464;GO:0005623;GO:0031974;GO:0032991;GO:0043226;GO:0005575;GO:0003713;GO:0016922;GO:0003677;GO:0003712;GO:…		-0.029351		0.0649565	0.0178028	0.0666855		0	-0.106116		-0.080951	-0.0935336	0.0177945		0							0							0	-0.00419375			-0.00419375	0
533	O14497;O14497-2;O14497-3	AT-rich interactive domain-containing protein 1A	ARID1A	S	1755	GQRTLLDPGRFSKVSSPAPMEGGEEEEELLG	_VSS(ph)PAPMEGGEEEEELLGPK_	VS(0.058)S(0.942)PAPMEGGEEEEELLGPK	122.18	2	1082.97	TRUE		GO:0000790;GO:0016514;GO:0044454;GO:0071564;GO:0071565;GO:0000228;GO:0070603;GO:0000785;GO:0016585;GO:0031981;GO:0044427;GO:0044428;GO:0005634;GO:0005694;GO:0070013;GO:0043231;GO:0043232;GO:0044446;GO:0043229;GO:0044424;GO:0005622;GO:0043233;GO:0043227;GO:0043228;GO:0043234;GO:0044422;GO:0044464;GO:0005623;GO:0031974;GO:0032991;GO:0043226;GO:0005575;GO:0003713;GO:0016922;GO:0003677;GO:0003712;GO:…		0.0404441	0.0143945	-0.0718452	-0.00566886	0.0587718	0.914753	0	-0.145925	0.0316058	-0.0577802	-0.0573664	0.088766	0.933857	0							0							0	-0.0468639	-0.0771812	0.063014	-0.0203437	0.0737642	0.927422
534	O14503	Class E basic helix-loop-helix protein 40	BHLHE40	S	383	PDKISAPLLMPQRLPSPLPAHPSVDSSVLLQ	_LPS(ph)PLPAHPSVDSSVLLQALKPIPPLNLETKD_	LPS(1)PLPAHPSVDSSVLLQALKPIPPLNLETKD	110.27	4	867.47	TRUE		GO:0005730;GO:0031981;GO:0044428;GO:0005634;GO:0005794;GO:0070013;GO:0043231;GO:0043232;GO:0044444;GO:0044446;GO:0005737;GO:0043229;GO:0044424;GO:0005622;GO:0043233;GO:0043227;GO:0043228;GO:0044422;GO:0044464;GO:0005623;GO:0031974;GO:0043226;GO:0005575;GO:0070888;GO:0001078;GO:0001102;GO:0043426;GO:0044212;GO:0000975;GO:0000982;GO:0001085;GO:0001191;GO:0003705;GO:0033613;GO:0042803;GO:0043425;GO:…		-0.181834	0.157245	0.000347575	-0.00808026	0.169696	0.914753	0	-0.152545	-0.166696	-0.0375858	-0.118942	0.0708112	0.933857	0	0.0621682	-0.125223	-0.112571	-0.058542	0.104729	0.961773	0	-0.287712	-0.0893398	-0.0623939	-0.146482	0.123049	0.426499	0
535	O14503	Class E basic helix-loop-helix protein 40	BHLHE40	S	230	PGKNCVPVIQRTFAHSSGEQSGSDTDTDSGY	_T(ph)FAHS(ph)SGEQSGSDTDTDSGYGGESEK_	T(0.849)FAHS(0.666)S(0.202)GEQS(0.111)GS(0.111)DT(0.06)DT(0.001)DSGYGGESEK	54.521	3	932.666	FALSE		GO:0005730;GO:0031981;GO:0044428;GO:0005634;GO:0005794;GO:0070013;GO:0043231;GO:0043232;GO:0044444;GO:0044446;GO:0005737;GO:0043229;GO:0044424;GO:0005622;GO:0043233;GO:0043227;GO:0043228;GO:0044422;GO:0044464;GO:0005623;GO:0031974;GO:0043226;GO:0005575;GO:0070888;GO:0001078;GO:0001102;GO:0043426;GO:0044212;GO:0000975;GO:0000982;GO:0001085;GO:0001191;GO:0003705;GO:0033613;GO:0042803;GO:0043425;GO:…								0							0	0.12274	-0.251207		-0.0642337	0.264421		0	-0.167466	-0.252829		-0.210147	0.0603609		0
536	O14514	Brain-specific angiogenesis inhibitor 1	BAI1	S	1469	GPSTKNENVATLSVSSLERRKSRYAELDFEK	_NENVATLSVSS(ph)LER_	NENVATLSVS(0.011)S(0.989)LER	158.65	2	799.875	TRUE		GO:0005887;GO:0031226;GO:0044459;GO:0005886;GO:0016021;GO:0031224;GO:0071944;GO:0005911;GO:0044425;GO:0044464;GO:0005623;GO:0016020;GO:0030054;GO:0005575;GO:0004930;GO:0004888;GO:0038023;GO:0004871;GO:0004872;GO:0060089;GO:0003674;GO:0007409;GO:0048812;GO:0031175;GO:0048667;GO:0048666;GO:0007218;GO:0030182;GO:0000904;GO:0007186;GO:0016525;GO:0048699;GO:0048858;GO:0000902;GO:0007166;GO:0007422;GO:…	p53 signaling pathway;	0.0146465	0.13526	-0.15794	-0.00267788	0.147366	0.914753	0	-0.0669482	0.0459795	-0.177652	-0.0662069	0.111818	0.933857	0							0							0
537	O14523;O14523-2	C2 domain-containing protein 2-like	C2CD2L	S	660	KLIFRRRPRQKEAGLSQSHDDLSNATATPSV	_EAGLS(ph)QSHDDLSNATATPSVR_	EAGLS(0.999)QS(0.001)HDDLSNATATPSVR	174.25	2	1118.5	TRUE		GO:0016021;GO:0031224;GO:0044425;GO:0016020;GO:0005575;		0.0422604	0.169498	-0.0590709	0.0508959	0.114529	0.914753	0	0.0845405	0.147551	-0.246646	-0.00485175	0.211757	0.933857	0	0.0932115	0.247949	-0.0732783	0.089294	0.160649	0.933541	0	0.176641	-0.00808894	-0.0579322	0.0368733	0.123581	0.865271	0	0.0505731	0.0187837	0.0432507	0.0375358	0.0166474	0.917659
538	O14523;O14523-2	C2 domain-containing protein 2-like	C2CD2L	S	662	IFRRRPRQKEAGLSQSHDDLSNATATPSVRK	_EAGLSQS(ph)HDDLSNATATPSVR_	EAGLS(0.021)QS(0.978)HDDLS(0.001)NATATPSVR	149.52	2	1118.5	TRUE		GO:0016021;GO:0031224;GO:0044425;GO:0016020;GO:0005575;		-0.100639	0.148664	-0.0465732	0.000483982	0.131144	0.914753	0	-0.0991197	0.277769	-0.241098	-0.0208161	0.26815	0.933857	0	0.115777	0.298962	0.375409	0.263383	0.133423	0.228792	0	0.193876	-0.0149823	-0.065841	0.0376841	0.137635	0.865271	0	0.0999567	0.0275127	0.0448272	0.0574322	0.0378312	0.917659
539	O14523;O14523-2	C2 domain-containing protein 2-like	C2CD2L	S	667	PRQKEAGLSQSHDDLSNATATPSVRKKAGSF	_EAGLSQSHDDLS(ph)NATATPSVRK_	EAGLS(0.028)QS(0.464)HDDLS(0.505)NAT(0.002)ATPSVRK	53.625	3	788.699	FALSE		GO:0016021;GO:0031224;GO:0044425;GO:0016020;GO:0005575;								0							0		0.252027		0.252027	0		0		0.39156		0.39156	0		0
540	O14523;O14523-2	C2 domain-containing protein 2-like	C2CD2L	S	619	TRSDISERPSVDDIESETGSTGALETRSLKD	_SDISERPSVDDIES(ph)ET(ph)GSTGALETR_	SDISERPS(0.003)VDDIES(0.978)ET(0.71)GS(0.286)T(0.023)GALETR	86.791	3	937.725	TRUE		GO:0016021;GO:0031224;GO:0044425;GO:0016020;GO:0005575;			0.0542299	0.0469946	0.0506122	0.00511615	0.92212	0		0.227517	-0.085469	0.071024	0.221314	0.934101	0	0.012331	0.249981	-0.0442653	0.0726821	0.156131	0.933541	0	0.0455577	-0.0232936	0.00797255	0.0100789	0.0344739	0.865271	0	0.00620924		0.0628233	0.0345162	0.0400322	0.917659
541	O14523;O14523-2	C2 domain-containing protein 2-like	C2CD2L	S	623	ISERPSVDDIESETGSTGALETRSLKDHKVS	_SDISERPSVDDIES(ph)ETGS(ph)TGALETR_	SDIS(0.001)ERPSVDDIES(0.905)ET(0.287)GS(0.571)T(0.235)GALET(0.002)R	86.508	3	937.725	FALSE		GO:0016021;GO:0031224;GO:0044425;GO:0016020;GO:0005575;								0							0			-0.0615279	-0.0615279	0		0			0.92285	0.92285	0		0
542	O14523;O14523-2	C2 domain-containing protein 2-like	C2CD2L	S	374	CGDTELLGQATLPVGSPSRPLSRRQLCPLTP	_SSSCGDTELLGQATLPVGS(ph)PSRPLSR_	SSSCGDTELLGQATLPVGS(0.979)PS(0.02)RPLS(0.001)R	111.45	3	918.104	TRUE		GO:0016021;GO:0031224;GO:0044425;GO:0016020;GO:0005575;		-0.0138645	0.00830202		-0.00278124	0.0156741	0.914753	0	-0.0366609	0.0604957		0.0119174	0.0687001	0.933857	0							0							0			0.109691	0.109691	0
543	O14523;O14523-2	C2 domain-containing protein 2-like	C2CD2L	S	376	DTELLGQATLPVGSPSRPLSRRQLCPLTPGP	_SSSCGDTELLGQATLPVGSPS(ph)RPLSR_	SSSCGDTELLGQATLPVGS(0.167)PS(0.78)RPLS(0.054)R	113.36	3	918.104	TRUE		GO:0016021;GO:0031224;GO:0044425;GO:0016020;GO:0005575;		0.0389776	0.0244036	-0.0933867	-0.0100018	0.0725801	0.914753	0	0.0758024	0.0537885	-0.166992	-0.0124671	0.134275	0.933857	0		0.00488001	-0.121396	-0.0582578	0.0892904	0.961773	0		-0.0676659	-0.0979164	-0.0827911	0.0213904	0.581014	0
544	O14524-2;O14524	Transmembrane protein 194A	TMEM194A	S	368	VETRKALEELREFCNSPDCSAWKTVSRIQSP	_ALEELREFCNS(ph)PDCSAWK_	ALEELREFCNS(1)PDCSAWK	99.603	3	764.654	TRUE		GO:0016021;GO:0031224;GO:0044425;GO:0016020;GO:0005575;			-0.0574711	0.0973717	0.0199503	0.10949	0.914753	0		0.0498105	-0.0375858	0.00611231	0.0617985	0.933857	0							0							0
545	O14526-2;O14526;O14526-3	FCH domain only protein 1	FCHO1	S	372	FYVHIKPAPARAPACSPEAAAAQLRATAGSL	_APACS(ph)PEAAAAQLR_	APACS(1)PEAAAAQLR	141.1	2	746.834	TRUE				0.0731316	-0.0255344	0.0510689	0.0328887	0.0517845	0.914753	0	0.0756929	-0.00796103	0.0737862	0.0471727	0.0477567	0.939509	0	-0.0165271	-0.141204	0.0867744	-0.0236523	0.114156	0.936512	0	-0.0416129	-0.00740635	0.0413167	-0.00256753	0.041676	0.865889	0	-0.179037	-0.183898	0.19456	-0.0561249	0.217113	0.973465
546	O14526-2;O14526;O14526-3	FCH domain only protein 1	FCHO1	S	523	PPPEARGIRAPPLPDSPQPLASSPGPWGLEA	_APPLPDS(ph)PQPLASSPGPWGLEALAGGDLM(ox)PAPADPTAR_	APPLPDS(0.998)PQPLAS(0.001)S(0.001)PGPWGLEALAGGDLMPAPADPTAR	96.903	4	954.21	TRUE					0.068594	-0.0496444	0.00947481	0.0836071	0.914753	0		0.010439	0.0159725	0.0132057	0.00391283	0.933857	0							0							0
547	O14526-2;O14526;O14526-3	FCH domain only protein 1	FCHO1	S	616	PSFLSQTGHGVSRGPSPVVLGSQDALPIATA	_GPS(ph)PVVLGSQDALPIATAFTEYVHAYFR_	GPS(1)PVVLGSQDALPIATAFTEYVHAYFR	134.69	3	1029.51	TRUE					0.0222634	0.0427472	0.0325053	0.0144842	0.92212	0		0.00877836	-0.0454012	-0.0183114	0.0383107	0.933857	0	-0.119112	-0.0899201	0.00605702	-0.0676584	0.0654868	0.961773	0	-0.107115	-0.0797961	0.0430828	-0.0479429	0.0800053	0.964971	0	-0.0530469	0.000520841	0.0533856	0.000286523	0.0532167	0.917659
548	O14526-2;O14526;O14526-3	FCH domain only protein 1	FCHO1	S	622	TGHGVSRGPSPVVLGSQDALPIATAFTEYVH	_GPSPVVLGS(ph)QDALPIATAFTEYVHAYFR_	GPS(0.468)PVVLGS(0.532)QDALPIATAFTEYVHAYFR	50.432	4	772.381	FALSE										0							0							0							0			0.0218332	0.0218332	0
549	O14526-2;O14526;O14526-3	FCH domain only protein 1	FCHO1	S	570	EGLAAPPRRLRSRKVSCPLTRSNGDLSRSLS	_KVS(ph)CPLTR_	KVS(1)CPLTR	110.64	2	520.752	TRUE				-0.0767923	0.0452447	-0.102879	-0.044809	0.079072	0.914753	0	0.259666	0.0415795	-0.0589572	0.0807626	0.162885	0.936641	0	0.0319737	-0.0324567	-0.123917	-0.0414667	0.0783349	0.956803	0	-0.0612052	-0.339749	-0.405722	-0.268892	0.182862	0.239368	0	0.0404441	0.15351	-0.368194	-0.0580799	0.274452	0.917659
550	O14526-2;O14526;O14526-3	FCH domain only protein 1	FCHO1	S	583	KVSCPLTRSNGDLSRSLSPSPLGSSAASTAL	_S(ph)LSPSPLGSSAASTALERPSFLSQTGHGVSR_	S(0.756)LS(0.208)PS(0.035)PLGSSAASTALERPSFLSQTGHGVSR	72.433	3	1055.52	TRUE				0.0227582	0.065841	-0.0939467	-0.0017825	0.0826723	0.914753	0	0.0513841	-0.0697421	-0.123884	-0.0474141	0.0897422	0.933857	0		-0.00631252	-0.0619799	-0.0341462	0.0393628	0.961773	0		-0.00337435	-0.0143105	-0.00884242	0.00773301	0.903025	0	-0.034549	0.0421028	-0.00590945	0.00054811	0.0387317	0.917659
551	O14526-2;O14526;O14526-3	FCH domain only protein 1	FCHO1	S	585	SCPLTRSNGDLSRSLSPSPLGSSAASTALER	_SLS(ph)PSPLGSSAASTALERPSFLSQTGHGVSR_	S(0.212)LS(0.768)PS(0.021)PLGSSAASTALERPSFLSQTGHGVSR	73.788	3	1055.52	TRUE				0.0419845	0.0381431	-0.0993698	-0.00641408	0.0805249	0.914753	0	0.122936	-0.120245	-0.12483	-0.0407129	0.141743	0.933857	0		0.0309234	-0.0629954	-0.016036	0.0664106	0.945271	0		-0.0261245	0.0160221	-0.00505121	0.0298022	0.890873	0	-0.0430348	0.052078	0.0142772	0.00777348	0.0478888	0.917659
552	O14526-2;O14526;O14526-3	FCH domain only protein 1	FCHO1	S	576	PRRLRSRKVSCPLTRSNGDLSRSLSPSPLGS	_VSCPLTRS(ph)NGDLSR_	VS(0.001)CPLT(0.016)RS(0.983)NGDLSR	86.222	2	821.374	TRUE				0.157698	0.0406814		0.09919	0.0827435	0.92212	0	0.0185757	-0.064907		-0.0231657	0.0590312	0.933857	0							0							0
553	O14530	Thioredoxin domain-containing protein 9	TXNDC9	S	188	ETLEWRLGSSDILNYSGNLMEPPFQNQKKFG	_LGSSDILNYS(ph)GNLM(ox)EPPFQNQK_	LGSSDILNY(0.007)S(0.993)GNLMEPPFQNQK	144.4	3	850.052	TRUE		GO:0005515;GO:0005488;GO:0003674;GO:0045454;GO:0019725;GO:0042592;GO:0050794;GO:0050789;GO:0065008;GO:0009987;GO:0065007;GO:0008150;		0.0493731	-0.158384	0.132409	0.00779928	0.149788	0.914753	0	-0.031307	-0.00552369	0.15362	0.0389296	0.100158	0.933857	0		-0.0531745		-0.0531745	0		0		-0.0446965		-0.0446965	0		0
554	O14545	TRAF-type zinc finger domain-containing protein 1	TRAFD1	S	325	TSCNPSRALPSLNTGSSSPRGVEEPDVIFQN	_ALPSLNTGS(ph)SSPR_	ALPSLNTGS(0.333)S(0.333)S(0.333)PR	70.563	3	456.217	FALSE		GO:0005622;GO:0044464;GO:0005623;GO:0005575;GO:0008270;GO:0046914;GO:0046872;GO:0043169;GO:0043167;GO:0005488;GO:0003674;GO:0045824;GO:0031348;GO:0045088;GO:0031347;GO:0050777;GO:0002683;GO:0048585;GO:0050776;GO:0080134;GO:0002682;GO:0048519;GO:0048583;GO:0050789;GO:0065007;GO:0008150;								0							0							0							0
555	O14545	TRAF-type zinc finger domain-containing protein 1	TRAFD1	S	326	SCNPSRALPSLNTGSSSPRGVEEPDVIFQNF	_ALPSLNTGSS(ph)SPR_	ALPSLNT(0.051)GS(0.185)S(0.674)S(0.089)PR	103.97	2	683.822	FALSE		GO:0005622;GO:0044464;GO:0005623;GO:0005575;GO:0008270;GO:0046914;GO:0046872;GO:0043169;GO:0043167;GO:0005488;GO:0003674;GO:0045824;GO:0031348;GO:0045088;GO:0031347;GO:0050777;GO:0002683;GO:0048585;GO:0050776;GO:0080134;GO:0002682;GO:0048519;GO:0048583;GO:0050789;GO:0065007;GO:0008150;								0							0		-0.0151893		-0.0151893	0		0		-0.0651688		-0.0651688	0		0			-0.0488301	-0.0488301	0
556	O14545	TRAF-type zinc finger domain-containing protein 1	TRAFD1	S	327	CNPSRALPSLNTGSSSPRGVEEPDVIFQNFL	_ALPSLNTGSSS(ph)PR_	ALPSLNTGSS(0.001)S(0.999)PR	196.97	2	683.822	TRUE		GO:0005622;GO:0044464;GO:0005623;GO:0005575;GO:0008270;GO:0046914;GO:0046872;GO:0043169;GO:0043167;GO:0005488;GO:0003674;GO:0045824;GO:0031348;GO:0045088;GO:0031347;GO:0050777;GO:0002683;GO:0048585;GO:0050776;GO:0080134;GO:0002682;GO:0048519;GO:0048583;GO:0050789;GO:0065007;GO:0008150;		0.013848	-0.0325175	0.0426034	0.00797797	0.037903	0.914753	0	0.106191	-0.0720292	0.0177559	0.0173059	0.0891109	0.933857	0	0.00548081	-0.001575	-0.0537697	-0.0166213	0.0323643	0.937354	0	0.0230878	-0.0509595	-0.0805904	-0.036154	0.0534012	0.971322	0	-0.0345819	0.0246498	-0.0552636	-0.0217319	0.0414775	0.922201
557	O14545	TRAF-type zinc finger domain-containing protein 1	TRAFD1	S	278	WRAVCEADQSHGGPRSLSDIKGAADEIMLPC	_AVCEADQSHGGPRS(ph)LSDIK_	AVCEADQS(0.001)HGGPRS(0.681)LS(0.319)DIK	129.07	2	1053.97	FALSE		GO:0005622;GO:0044464;GO:0005623;GO:0005575;GO:0008270;GO:0046914;GO:0046872;GO:0043169;GO:0043167;GO:0005488;GO:0003674;GO:0045824;GO:0031348;GO:0045088;GO:0031347;GO:0050777;GO:0002683;GO:0048585;GO:0050776;GO:0080134;GO:0002682;GO:0048519;GO:0048583;GO:0050789;GO:0065007;GO:0008150;								0							0							0							0	-0.207104			-0.207104	0
558	O14545	TRAF-type zinc finger domain-containing protein 1	TRAFD1	S	280	AVCEADQSHGGPRSLSDIKGAADEIMLPCEF	_AVCEADQSHGGPRSLS(ph)DIK_	AVCEADQSHGGPRS(0.009)LS(0.991)DIK	151.85	2	1053.97	TRUE		GO:0005622;GO:0044464;GO:0005623;GO:0005575;GO:0008270;GO:0046914;GO:0046872;GO:0043169;GO:0043167;GO:0005488;GO:0003674;GO:0045824;GO:0031348;GO:0045088;GO:0031347;GO:0050777;GO:0002683;GO:0048585;GO:0050776;GO:0080134;GO:0002682;GO:0048519;GO:0048583;GO:0050789;GO:0065007;GO:0008150;								0							0							0							0		0.0138059	0.0208524	0.0173292	0.00498262	0.917659
559	O14545	TRAF-type zinc finger domain-containing protein 1	TRAFD1	S	415	VTEGIPRLDSQPQETSPELPRRRVRHQGDLS	_LDSQPQETS(ph)PELPR_	LDSQPQETS(1)PELPR	237.06	2	838.88	TRUE		GO:0005622;GO:0044464;GO:0005623;GO:0005575;GO:0008270;GO:0046914;GO:0046872;GO:0043169;GO:0043167;GO:0005488;GO:0003674;GO:0045824;GO:0031348;GO:0045088;GO:0031347;GO:0050777;GO:0002683;GO:0048585;GO:0050776;GO:0080134;GO:0002682;GO:0048519;GO:0048583;GO:0050789;GO:0065007;GO:0008150;		-0.00457103	0.0103424	0.0447164	0.0168293	0.0252759	0.914753	0	0.100681	-0.0253468	0.0231184	0.0328174	0.0635711	0.933857	0	0.00488001	0.00466523	0.0741158	0.027887	0.0400354	0.933541	0	0.00659439	0.00736696	-0.00787574	0.00202854	0.00858605	0.865271	0	-0.0360187	0.0147305	0.0371668	0.00529287	0.0374944	0.917659
560	O14545	TRAF-type zinc finger domain-containing protein 1	TRAFD1	S	468	RPINNMTATYNQLSRSTSGPRPGCQPSSPCV	_S(ph)TSGPRPGCQPSSPCVPK_	S(0.355)T(0.355)S(0.29)GPRPGCQPSSPCVPK	85.855	3	660.289	FALSE		GO:0005622;GO:0044464;GO:0005623;GO:0005575;GO:0008270;GO:0046914;GO:0046872;GO:0043169;GO:0043167;GO:0005488;GO:0003674;GO:0045824;GO:0031348;GO:0045088;GO:0031347;GO:0050777;GO:0002683;GO:0048585;GO:0050776;GO:0080134;GO:0002682;GO:0048519;GO:0048583;GO:0050789;GO:0065007;GO:0008150;								0							0							0							0
561	O14545	TRAF-type zinc finger domain-containing protein 1	TRAFD1	S	470	INNMTATYNQLSRSTSGPRPGCQPSSPCVPK	_STS(ph)GPRPGCQPSSPCVPK_	S(0.075)T(0.075)S(0.849)GPRPGCQPSSPCVPK	88.071	3	660.289	TRUE		GO:0005622;GO:0044464;GO:0005623;GO:0005575;GO:0008270;GO:0046914;GO:0046872;GO:0043169;GO:0043167;GO:0005488;GO:0003674;GO:0045824;GO:0031348;GO:0045088;GO:0031347;GO:0050777;GO:0002683;GO:0048585;GO:0050776;GO:0080134;GO:0002682;GO:0048519;GO:0048583;GO:0050789;GO:0065007;GO:0008150;		-0.359747	-0.229781	0.238538	-0.116997	0.314685	0.914753	0	-0.232696	0.00296766	0.0796888	-0.0500131	0.162792	0.933857	0	-0.0795636	-0.0856727	0.131773	-0.0111544	0.123816	0.946008	0	-0.0320918	0.034234	-0.119454	-0.0391039	0.0770835	0.934233	0	-0.0427328	0.188169	-0.451403	-0.101989	0.323877	0.924167
562	O14545	TRAF-type zinc finger domain-containing protein 1	TRAFD1	S	479	QLSRSTSGPRPGCQPSSPCVPKLSNSDSQDI	_STSGPRPGCQPS(ph)SPCVPK_	S(0.024)T(0.024)S(0.09)GPRPGCQPS(0.613)S(0.248)PCVPK	78.456	2	989.929	FALSE		GO:0005622;GO:0044464;GO:0005623;GO:0005575;GO:0008270;GO:0046914;GO:0046872;GO:0043169;GO:0043167;GO:0005488;GO:0003674;GO:0045824;GO:0031348;GO:0045088;GO:0031347;GO:0050777;GO:0002683;GO:0048585;GO:0050776;GO:0080134;GO:0002682;GO:0048519;GO:0048583;GO:0050789;GO:0065007;GO:0008150;								0							0	-0.108965			-0.108965	0		0	-0.0577687			-0.0577687	0		0
563	O14545	TRAF-type zinc finger domain-containing protein 1	TRAFD1	S	480	LSRSTSGPRPGCQPSSPCVPKLSNSDSQDIQ	_STSGPRPGCQPSS(ph)PCVPK_	STSGPRPGCQPS(0.128)S(0.872)PCVPK	76.82	3	660.289	TRUE		GO:0005622;GO:0044464;GO:0005623;GO:0005575;GO:0008270;GO:0046914;GO:0046872;GO:0043169;GO:0043167;GO:0005488;GO:0003674;GO:0045824;GO:0031348;GO:0045088;GO:0031347;GO:0050777;GO:0002683;GO:0048585;GO:0050776;GO:0080134;GO:0002682;GO:0048519;GO:0048583;GO:0050789;GO:0065007;GO:0008150;								0							0		-0.0970675	-0.18845	-0.142759	0.0646175	0.538394	0		-0.197143	-0.408782	-0.302963	0.149652	0.0958461	0	0.0107662	0.0644205	-0.0324173	0.0142565	0.0485132	0.917659
564	O14559-10;O14559-11;O14559	Rho GTPase-activating protein 33	ARHGAP33	S	410	ELPNPLLTYQLYGKFSEAMSVPGEEERLVRV	_FS(ph)EAMS(ph)VPGEEER_	FS(1)EAMS(1)VPGEEER	58.824	3	543.196	TRUE		GO:0005622;GO:0044464;GO:0005623;GO:0005575;GO:0005096;GO:0035091;GO:0005543;GO:0030695;GO:0005515;GO:0008047;GO:0008289;GO:0060589;GO:0005488;GO:0030234;GO:0003674;GO:0015031;GO:0007165;GO:0045184;GO:0006810;GO:0008104;GO:0050794;GO:0007154;GO:0033036;GO:0050789;GO:0051234;GO:0051716;GO:0009987;GO:0023052;GO:0050896;GO:0051179;GO:0065007;GO:0008150;				0.0618106	0.0618106	0		0			0.240347	0.240347	0		0							0							0
565	O14559-10;O14559-11;O14559	Rho GTPase-activating protein 33	ARHGAP33	S	414	PLLTYQLYGKFSEAMSVPGEEERLVRVHDVI	_FS(ph)EAMS(ph)VPGEEER_	FS(1)EAMS(1)VPGEEER	58.824	3	543.196	TRUE		GO:0005622;GO:0044464;GO:0005623;GO:0005575;GO:0005096;GO:0035091;GO:0005543;GO:0030695;GO:0005515;GO:0008047;GO:0008289;GO:0060589;GO:0005488;GO:0030234;GO:0003674;GO:0015031;GO:0007165;GO:0045184;GO:0006810;GO:0008104;GO:0050794;GO:0007154;GO:0033036;GO:0050789;GO:0051234;GO:0051716;GO:0009987;GO:0023052;GO:0050896;GO:0051179;GO:0065007;GO:0008150;				0.0618106	0.0618106	0		0			0.240347	0.240347	0		0							0							0
566	O14576-3;O14576-2;O14576	Cytoplasmic dynein 1 intermediate chain 1	DYNC1I1	S	635	RFARTLVEIRANRADSEEEGTVELSA_____	_ANRADS(ph)EEEGTVELSA_	ANRADS(1)EEEGTVELSA	148.06	2	879.365	TRUE		GO:0000777;GO:0005868;GO:0000776;GO:0000779;GO:0000922;GO:0030286;GO:0000775;GO:0005819;GO:0005874;GO:0005875;GO:0000793;GO:0015630;GO:0044427;GO:0044430;GO:0005694;GO:0005856;GO:0048471;GO:0043232;GO:0044444;GO:0044446;GO:0005737;GO:0043229;GO:0044424;GO:0005622;GO:0031982;GO:0043228;GO:0043234;GO:0044422;GO:0044464;GO:0005623;GO:0032991;GO:0043226;GO:0005575;GO:0003777;GO:0003774;GO:0017111;GO:…		0.124178	-0.170124	0.100929	0.0183279	0.163618	0.914753	0	-0.000399735	0.0213311	0.174068	0.0649997	0.0950786	0.939509	0							0							0
567	O14576-3;O14576-2;O14576	Cytoplasmic dynein 1 intermediate chain 1	DYNC1I1	S	179	VSYSKETQTPLATHQSEEDEEDEEMVESKVG	_ETQTPLATHQS(ph)EEDEEDEEMVESK_	ET(0.002)QT(0.006)PLAT(0.282)HQS(0.71)EEDEEDEEMVESK	78.378	3	957.718	FALSE		GO:0000777;GO:0005868;GO:0000776;GO:0000779;GO:0000922;GO:0030286;GO:0000775;GO:0005819;GO:0005874;GO:0005875;GO:0000793;GO:0015630;GO:0044427;GO:0044430;GO:0005694;GO:0005856;GO:0048471;GO:0043232;GO:0044444;GO:0044446;GO:0005737;GO:0043229;GO:0044424;GO:0005622;GO:0031982;GO:0043228;GO:0043234;GO:0044422;GO:0044464;GO:0005623;GO:0032991;GO:0043226;GO:0005575;GO:0003777;GO:0003774;GO:0017111;GO:…			-0.10554		-0.10554	0		0		0.0423783		0.0423783	0		0	-0.0242053		-0.00169045	-0.0129479	0.0159204		0	0.0148564		-0.129303	-0.0572233	0.101936		0
568	O14578;O14578-4;O14578-3	Citron Rho-interacting kinase	CIT	S	1993	REKSPGRMLSTRRERSPGRLFEDSSRGRLPA	_S(ph)PGRLFEDSSR_	S(1)PGRLFEDSSR	126.56	2	665.793	TRUE		GO:0005737;GO:0044424;GO:0005622;GO:0044464;GO:0005623;GO:0005575;GO:0005524;GO:0004674;GO:0032559;GO:0035639;GO:0004672;GO:0030554;GO:0032555;GO:0005083;GO:0016301;GO:0016773;GO:0017076;GO:0017124;GO:0032553;GO:0046872;GO:0000166;GO:0016772;GO:0019904;GO:0030695;GO:0043169;GO:0005515;GO:0016740;GO:0036094;GO:0043167;GO:0060589;GO:0003824;GO:0005488;GO:0030234;GO:0003674;GO:0007067;GO:0000087;GO:…								0							0							0							0	0.0622434	-0.200721	0.00958566	-0.0429641	0.139136	0.917777
569	O14578;O14578-4;O14578-3	Citron Rho-interacting kinase	CIT	S	1432	YATHFTEAFCRDKMNSPGLQTKEPSSSLHLE	_MNS(ph)PGLQTK_	MNS(1)PGLQTK	122.55	2	528.233	TRUE		GO:0005737;GO:0044424;GO:0005622;GO:0044464;GO:0005623;GO:0005575;GO:0005524;GO:0004674;GO:0032559;GO:0035639;GO:0004672;GO:0030554;GO:0032555;GO:0005083;GO:0016301;GO:0016773;GO:0017076;GO:0017124;GO:0032553;GO:0046872;GO:0000166;GO:0016772;GO:0019904;GO:0030695;GO:0043169;GO:0005515;GO:0016740;GO:0036094;GO:0043167;GO:0060589;GO:0003824;GO:0005488;GO:0030234;GO:0003674;GO:0007067;GO:0000087;GO:…		-0.0332015		0.123107	0.0449528	0.110527	0.914753	0	-0.0890823		0.0618807	-0.0136008	0.106747	0.933857	0	-0.191911	-0.231066	-0.18845	-0.203809	0.0236686	0.23434	0	-0.323974	-0.135451	-0.180756	-0.213394	0.0984083	0.187336	0	-0.012669	-0.156126	-0.236663	-0.135153	0.11346	0.70699
570	O14578;O14578-4;O14578-3	Citron Rho-interacting kinase	CIT	S	480	CHKMEQEMTRLHRRVSEVEAVLSQKEVELKA	_RVS(ph)EVEAVLSQK_	RVS(1)EVEAVLSQK	177.66	3	475.576	TRUE		GO:0005737;GO:0044424;GO:0005622;GO:0044464;GO:0005623;GO:0005575;GO:0005524;GO:0004674;GO:0032559;GO:0035639;GO:0004672;GO:0030554;GO:0032555;GO:0005083;GO:0016301;GO:0016773;GO:0017076;GO:0017124;GO:0032553;GO:0046872;GO:0000166;GO:0016772;GO:0019904;GO:0030695;GO:0043169;GO:0005515;GO:0016740;GO:0036094;GO:0043167;GO:0060589;GO:0003824;GO:0005488;GO:0030234;GO:0003674;GO:0007067;GO:0000087;GO:…			-0.156338	0.298001	0.0708315	0.321265	0.914753	0		-0.0531169	0.110233	0.0285583	0.115506	0.933857	0	-0.0613602	-0.0691477	0.0830831	-0.0158083	0.0857309	0.945802	0	-0.0630542	0.0691885	-0.153784	-0.0492167	0.112129	0.93998	0	-0.179017	-0.134712		-0.156865	0.0313284	0.253677
571	O14578;O14578-4;O14578-2	Citron Rho-interacting kinase	CIT	S	433	GFSYSKALGILGRSESVVSGLDSPAKTSSME	_SES(ph)VVSGLDSPAK_	S(0.171)ES(0.829)VVSGLDSPAK	96.208	2	678.308	TRUE		GO:0005737;GO:0044424;GO:0005622;GO:0044464;GO:0005623;GO:0005575;GO:0005524;GO:0004674;GO:0032559;GO:0035639;GO:0004672;GO:0030554;GO:0032555;GO:0005083;GO:0016301;GO:0016773;GO:0017076;GO:0017124;GO:0032553;GO:0046872;GO:0000166;GO:0016772;GO:0019904;GO:0030695;GO:0043169;GO:0005515;GO:0016740;GO:0036094;GO:0043167;GO:0060589;GO:0003824;GO:0005488;GO:0030234;GO:0003674;GO:0007067;GO:0000087;GO:…								0							0							0							0			0.113735	0.113735	0
572	O14578;O14578-4;O14578-2	Citron Rho-interacting kinase	CIT	S	440	LGILGRSESVVSGLDSPAKTSSMEKKLLIKS	_SESVVSGLDS(ph)PAK_	SESVVSGLDS(1)PAK	166.62	2	678.308	TRUE		GO:0005737;GO:0044424;GO:0005622;GO:0044464;GO:0005623;GO:0005575;GO:0005524;GO:0004674;GO:0032559;GO:0035639;GO:0004672;GO:0030554;GO:0032555;GO:0005083;GO:0016301;GO:0016773;GO:0017076;GO:0017124;GO:0032553;GO:0046872;GO:0000166;GO:0016772;GO:0019904;GO:0030695;GO:0043169;GO:0005515;GO:0016740;GO:0036094;GO:0043167;GO:0060589;GO:0003824;GO:0005488;GO:0030234;GO:0003674;GO:0007067;GO:0000087;GO:…		0.0487525	0.171229	-0.00800367	0.0706593	0.0916025	0.92212	0	0.122412	0.154294	-0.0889507	0.0625854	0.132199	0.939509	0		0.0206513	-0.1924	-0.0858745	0.15065	0.961773	0		-0.0549193	0.0358771	-0.00952109	0.0642028	0.899157	0	0.0677402	0.0011277	-0.1869	-0.039344	0.132056	0.917659
573	O14579;O14579-2;O14579-3	Coatomer subunit epsilon	COPE	S	10	______MAPPAPGPASGGSGEVDELFDVKNA	_APPAPGPAS(ph)GGSGEVDELFDVK_	APPAPGPAS(0.971)GGS(0.029)GEVDELFDVK	142.45	2	1088.99	TRUE		GO:0030126;GO:0030120;GO:0030663;GO:0030137;GO:0030660;GO:0030662;GO:0000139;GO:0005798;GO:0030135;GO:0030659;GO:0016023;GO:0044431;GO:0044433;GO:0005794;GO:0005829;GO:0030117;GO:0031410;GO:0043231;GO:0044444;GO:0044446;GO:0005737;GO:0043229;GO:0012506;GO:0044424;GO:0005622;GO:0012505;GO:0031090;GO:0031988;GO:0031982;GO:0043227;GO:0043234;GO:0044422;GO:0044425;GO:0044464;GO:0048475;GO:0005623;GO:…			-0.0932287	0.0301928	-0.0315179	0.0872722	0.914753	0		-0.0335846	0.0594686	0.012942	0.0657985	0.933857	0	0.111498			0.111498	0		0	-0.103716			-0.103716	0		0
574	O14579;O14579-2;O14579-3	Coatomer subunit epsilon	COPE	S	13	___MAPPAPGPASGGSGEVDELFDVKNAFYI	_APPAPGPASGGS(ph)GEVDELFDVK_	APPAPGPAS(0.04)GGS(0.96)GEVDELFDVK	120.13	3	726.331	TRUE		GO:0030126;GO:0030120;GO:0030663;GO:0030137;GO:0030660;GO:0030662;GO:0000139;GO:0005798;GO:0030135;GO:0030659;GO:0016023;GO:0044431;GO:0044433;GO:0005794;GO:0005829;GO:0030117;GO:0031410;GO:0043231;GO:0044444;GO:0044446;GO:0005737;GO:0043229;GO:0012506;GO:0044424;GO:0005622;GO:0012505;GO:0031090;GO:0031988;GO:0031982;GO:0043227;GO:0043234;GO:0044422;GO:0044425;GO:0044464;GO:0048475;GO:0005623;GO:…		-0.0392819	0.00380507	0.110648	0.025057	0.0771911	0.914753	0	-0.128445	-0.0255516	0.0979753	-0.0186736	0.113367	0.933857	0	0.111498	-0.114271	0.0883098	0.0285121	0.124196	0.933541	0	-0.103716	0.0443459	0.0569311	-0.000813116	0.0893387	0.865271	0
575	O14579;O14579-3	Coatomer subunit epsilon	COPE	S	99	VRMFADYLAHESRRDSIVAELDREMSRSVDV	_RDS(ph)IVAELDR_	RDS(1)IVAELDR	160.79	2	627.298	TRUE		GO:0030126;GO:0030120;GO:0030663;GO:0030137;GO:0030660;GO:0030662;GO:0000139;GO:0005798;GO:0030135;GO:0030659;GO:0016023;GO:0044431;GO:0044433;GO:0005794;GO:0005829;GO:0030117;GO:0031410;GO:0043231;GO:0044444;GO:0044446;GO:0005737;GO:0043229;GO:0012506;GO:0044424;GO:0005622;GO:0012505;GO:0031090;GO:0031988;GO:0031982;GO:0043227;GO:0043234;GO:0044422;GO:0044425;GO:0044464;GO:0048475;GO:0005623;GO:…		-0.177799	-0.0478617	-0.133826	-0.119829	0.06609	0.914753	0	-0.0630843	0.000260655	-0.0952391	-0.0526876	0.0485914	0.933857	0	-0.0398433	0.0574759	0.0248256	0.0141528	0.0495297	0.933541	0	-0.0121908	-0.0114859	0.0134298	-0.00341562	0.0145928	0.866917	0	0.0331422	0.0040633	-0.00761977	0.0098619	0.0209905	0.917659
576	O14579;O14579-3	Coatomer subunit epsilon	COPE	S	109	ESRRDSIVAELDREMSRSVDVTNTTFLLMAA	_RDSIVAELDREMS(ph)R_	RDS(0.019)IVAELDREMS(0.981)R	127.88	2	878.906	TRUE		GO:0030126;GO:0030120;GO:0030663;GO:0030137;GO:0030660;GO:0030662;GO:0000139;GO:0005798;GO:0030135;GO:0030659;GO:0016023;GO:0044431;GO:0044433;GO:0005794;GO:0005829;GO:0030117;GO:0031410;GO:0043231;GO:0044444;GO:0044446;GO:0005737;GO:0043229;GO:0012506;GO:0044424;GO:0005622;GO:0012505;GO:0031090;GO:0031988;GO:0031982;GO:0043227;GO:0043234;GO:0044422;GO:0044425;GO:0044464;GO:0048475;GO:0005623;GO:…								0							0							0							0	0.0734251			0.0734251	0
577	O14595	Carboxy-terminal domain RNA polymerase II polypeptide A small phosphatase 2	CTDSP2	S	54	KALFCCFRAQHVGQSSSSTELAAYKEEANTI	_AQHVGQSS(ph)SSTELAAYKEEANTIAK_	AQHVGQS(0.177)S(0.597)S(0.177)S(0.009)T(0.039)ELAAY(0.001)KEEANTIAK	74.561	3	900.755	FALSE		GO:0005654;GO:0031981;GO:0044428;GO:0005634;GO:0070013;GO:0043231;GO:0044446;GO:0043229;GO:0005625;GO:0044424;GO:0000267;GO:0005622;GO:0043233;GO:0043227;GO:0044422;GO:0044464;GO:0005623;GO:0031974;GO:0043226;GO:0005575;GO:0008420;GO:0004722;GO:0004721;GO:0016791;GO:0042578;GO:0046872;GO:0016788;GO:0043169;GO:0016787;GO:0043167;GO:0003824;GO:0005488;GO:0003674;GO:0006987;GO:0045860;GO:0033674;GO:…								0							0							0							0		-0.172275		-0.172275	0
578	O14607-2;O14607-5;O14607-3;O14607;O14607-4	Histone demethylase UTY	UTY	S	793	KSTEQRSINSVTSLNSPHSGLHTVNGEGLGK	_SINSVTSLNS(ph)PHSGLHTVNGEGLGK_	SINSVTS(0.006)LNS(0.991)PHS(0.003)GLHTVNGEGLGK	93.804	3	862.417	TRUE		GO:0005634;GO:0043231;GO:0043229;GO:0044424;GO:0005622;GO:0043227;GO:0044464;GO:0005623;GO:0043226;GO:0005575;GO:0016702;GO:0046872;GO:0016701;GO:0043169;GO:0051213;GO:0016491;GO:0043167;GO:0003824;GO:0005488;GO:0003674;GO:0016568;GO:0006325;GO:0051276;GO:0006996;GO:0071842;GO:0016043;GO:0071841;GO:0009987;GO:0071840;GO:0008150;								0							0							0							0	0.0470411	-0.0289191	0.00984769	0.00932324	0.0379828	0.917659
579	O14607-2;O14607-5;O14607-3;O14607;O14607-4	Histone demethylase UTY	UTY	S	765	IHPAVHTKTDHSVASSPSSAISTATPSPKST	_TDHSVASS(ph)PSSAISTATPS(ph)PK_	TDHSVAS(0.103)S(0.888)PS(0.006)S(0.003)AIS(0.011)T(0.024)AT(0.034)PS(0.93)PK	109.98	2	1094.46	TRUE		GO:0005634;GO:0043231;GO:0043229;GO:0044424;GO:0005622;GO:0043227;GO:0044464;GO:0005623;GO:0043226;GO:0005575;GO:0016702;GO:0046872;GO:0016701;GO:0043169;GO:0051213;GO:0016491;GO:0043167;GO:0003824;GO:0005488;GO:0003674;GO:0016568;GO:0006325;GO:0051276;GO:0006996;GO:0071842;GO:0016043;GO:0071841;GO:0009987;GO:0071840;GO:0008150;								0							0							0							0		-0.0045842		-0.0045842	0
580	O14607-2;O14607-5;O14607-3;O14607;O14607-4	Histone demethylase UTY	UTY	S	767	PAVHTKTDHSVASSPSSAISTATPSPKSTEQ	_TDHSVASSPS(ph)SAISTATPS(ph)PK_	T(0.023)DHS(0.023)VAS(0.029)S(0.031)PS(0.428)S(0.39)AIS(0.054)T(0.027)AT(0.027)PS(0.969)PK	50.404	3	729.978	FALSE		GO:0005634;GO:0043231;GO:0043229;GO:0044424;GO:0005622;GO:0043227;GO:0044464;GO:0005623;GO:0043226;GO:0005575;GO:0016702;GO:0046872;GO:0016701;GO:0043169;GO:0051213;GO:0016491;GO:0043167;GO:0003824;GO:0005488;GO:0003674;GO:0016568;GO:0006325;GO:0051276;GO:0006996;GO:0071842;GO:0016043;GO:0071841;GO:0009987;GO:0071840;GO:0008150;								0							0							0							0
581	O14607-2;O14607-5;O14607-3;O14607;O14607-4	Histone demethylase UTY	UTY	S	768	AVHTKTDHSVASSPSSAISTATPSPKSTEQR	_TDHSVASSPS(ph)SAISTATPS(ph)PK_	T(0.026)DHS(0.078)VAS(0.028)S(0.09)PS(0.386)S(0.386)AIS(0.017)T(0.08)AT(0.091)PS(0.819)PK	46.461	3	729.978	FALSE		GO:0005634;GO:0043231;GO:0043229;GO:0044424;GO:0005622;GO:0043227;GO:0044464;GO:0005623;GO:0043226;GO:0005575;GO:0016702;GO:0046872;GO:0016701;GO:0043169;GO:0051213;GO:0016491;GO:0043167;GO:0003824;GO:0005488;GO:0003674;GO:0016568;GO:0006325;GO:0051276;GO:0006996;GO:0071842;GO:0016043;GO:0071841;GO:0009987;GO:0071840;GO:0008150;								0							0							0							0
582	O14607-2;O14607-5;O14607-3;O14607;O14607-4	Histone demethylase UTY	UTY	S	776	SVASSPSSAISTATPSPKSTEQRSINSVTSL	_TDHSVASSPS(ph)SAISTATPS(ph)PK_	T(0.023)DHS(0.023)VAS(0.029)S(0.031)PS(0.428)S(0.39)AIS(0.054)T(0.027)AT(0.027)PS(0.969)PK	109.98	3	729.978	TRUE		GO:0005634;GO:0043231;GO:0043229;GO:0044424;GO:0005622;GO:0043227;GO:0044464;GO:0005623;GO:0043226;GO:0005575;GO:0016702;GO:0046872;GO:0016701;GO:0043169;GO:0051213;GO:0016491;GO:0043167;GO:0003824;GO:0005488;GO:0003674;GO:0016568;GO:0006325;GO:0051276;GO:0006996;GO:0071842;GO:0016043;GO:0071841;GO:0009987;GO:0071840;GO:0008150;								0							0							0							0	-0.0110087	-0.0197648	-0.0275127	-0.0194287	0.0082571	0.924803
583	O14617-5;O14617-3;O14617-2;O14617;O14617-4	AP-3 complex subunit delta-1	AP3D1	S	658	AVFHEEEQRRPKHRPSEADEEELARRREARK	_HRPS(ph)EADEEELAR_	HRPS(1)EADEEELAR	139.08	2	809.846	TRUE		GO:0000139;GO:0010008;GO:0044431;GO:0044440;GO:0005768;GO:0005794;GO:0030117;GO:0043231;GO:0044444;GO:0044446;GO:0005737;GO:0043229;GO:0044424;GO:0005622;GO:0012505;GO:0031090;GO:0043227;GO:0043234;GO:0044422;GO:0044425;GO:0044464;GO:0048475;GO:0005623;GO:0016020;GO:0032991;GO:0043226;GO:0005575;GO:0008565;GO:0022892;GO:0005215;GO:0005488;GO:0003674;GO:0006726;GO:0006886;GO:0015031;GO:0042441;GO:…								0							0		-0.371345	-0.302872	-0.337109	0.0484182	0.11406	0		-0.560289	-0.340385	-0.450337	0.155496	0.0468262	1	0.0120354	-0.102851	-0.558984	-0.2166	0.302026	0.867084
584	O14617-5;O14617-3;O14617-2;O14617;O14617-4	AP-3 complex subunit delta-1	AP3D1	S	685	EARKQEQANNPFYIKSSPSPQKRYQDTPGVE	_KQEQANNPFYIKS(ph)SPSPQK_	KQEQANNPFY(0.002)IKS(0.858)S(0.114)PS(0.026)PQK	144.58	3	757.698	TRUE		GO:0000139;GO:0010008;GO:0044431;GO:0044440;GO:0005768;GO:0005794;GO:0030117;GO:0043231;GO:0044444;GO:0044446;GO:0005737;GO:0043229;GO:0044424;GO:0005622;GO:0012505;GO:0031090;GO:0043227;GO:0043234;GO:0044422;GO:0044425;GO:0044464;GO:0048475;GO:0005623;GO:0016020;GO:0032991;GO:0043226;GO:0005575;GO:0008565;GO:0022892;GO:0005215;GO:0005488;GO:0003674;GO:0006726;GO:0006886;GO:0015031;GO:0042441;GO:…			0.0805904	-0.0880652	-0.00373738	0.119258	0.914753	0		-0.00311572	-0.0638585	-0.0334871	0.0429517	0.933857	0		0.148757	0.0789277	0.113842	0.0493767	0.834605	0		0.108418	0.197137	0.152778	0.0627341	0.239013	0
585	O14617-5;O14617-3;O14617-2;O14617;O14617-4	AP-3 complex subunit delta-1	AP3D1	S	686	ARKQEQANNPFYIKSSPSPQKRYQDTPGVEH	_KQEQANNPFYIKSS(ph)PS(ph)PQK_	KQEQANNPFY(0.003)IKS(0.45)S(0.549)PS(0.999)PQK	108.71	3	784.354	FALSE		GO:0000139;GO:0010008;GO:0044431;GO:0044440;GO:0005768;GO:0005794;GO:0030117;GO:0043231;GO:0044444;GO:0044446;GO:0005737;GO:0043229;GO:0044424;GO:0005622;GO:0012505;GO:0031090;GO:0043227;GO:0043234;GO:0044422;GO:0044425;GO:0044464;GO:0048475;GO:0005623;GO:0016020;GO:0032991;GO:0043226;GO:0005575;GO:0008565;GO:0022892;GO:0005215;GO:0005488;GO:0003674;GO:0006726;GO:0006886;GO:0015031;GO:0042441;GO:…		-0.0557444		-0.126099	-0.0909217	0.0497482		0	0.048403		-0.0841114	-0.0178542	0.0937018		0							0							0
586	O14617-5;O14617-3;O14617-2;O14617;O14617-4	AP-3 complex subunit delta-1	AP3D1	S	688	KQEQANNPFYIKSSPSPQKRYQDTPGVEHIP	_KQEQANNPFYIKS(ph)SPS(ph)PQK_	KQEQANNPFY(0.016)IKS(0.492)S(0.492)PS(1)PQK	144.58	3	784.354	TRUE		GO:0000139;GO:0010008;GO:0044431;GO:0044440;GO:0005768;GO:0005794;GO:0030117;GO:0043231;GO:0044444;GO:0044446;GO:0005737;GO:0043229;GO:0044424;GO:0005622;GO:0012505;GO:0031090;GO:0043227;GO:0043234;GO:0044422;GO:0044425;GO:0044464;GO:0048475;GO:0005623;GO:0016020;GO:0032991;GO:0043226;GO:0005575;GO:0008565;GO:0022892;GO:0005215;GO:0005488;GO:0003674;GO:0006726;GO:0006886;GO:0015031;GO:0042441;GO:…		0.112739		-0.368008	-0.127634	0.339939	0.914753	0	0.176178		-0.342876	-0.0833492	0.367027	0.933857	0		0.1321		0.1321	0		0		-0.13405		-0.13405	0		0	0.0640834	-0.0541131	-0.127105	-0.0390448	0.0964807	0.933755
587	O14617-5;O14617-3;O14617-2;O14617;O14617-4	AP-3 complex subunit delta-1	AP3D1	S	632	VPEGLDLDAWINEPLSDSESEDERPRAVFHE	_KVPVPEGLDLDAWINEPLS(ph)DS(ph)ES(ph)EDERPR_	KVPVPEGLDLDAWINEPLS(1)DS(1)ES(1)EDERPR	80.102	3	1178.17	TRUE		GO:0000139;GO:0010008;GO:0044431;GO:0044440;GO:0005768;GO:0005794;GO:0030117;GO:0043231;GO:0044444;GO:0044446;GO:0005737;GO:0043229;GO:0044424;GO:0005622;GO:0012505;GO:0031090;GO:0043227;GO:0043234;GO:0044422;GO:0044425;GO:0044464;GO:0048475;GO:0005623;GO:0016020;GO:0032991;GO:0043226;GO:0005575;GO:0008565;GO:0022892;GO:0005215;GO:0005488;GO:0003674;GO:0006726;GO:0006886;GO:0015031;GO:0042441;GO:…								0							0							0							0	-0.098787			-0.098787	0
588	O14617-5;O14617-3;O14617-2;O14617;O14617-4	AP-3 complex subunit delta-1	AP3D1	S	634	EGLDLDAWINEPLSDSESEDERPRAVFHEEE	_KVPVPEGLDLDAWINEPLS(ph)DS(ph)ES(ph)EDERPR_	KVPVPEGLDLDAWINEPLS(1)DS(1)ES(1)EDERPR	80.102	3	1178.17	TRUE		GO:0000139;GO:0010008;GO:0044431;GO:0044440;GO:0005768;GO:0005794;GO:0030117;GO:0043231;GO:0044444;GO:0044446;GO:0005737;GO:0043229;GO:0044424;GO:0005622;GO:0012505;GO:0031090;GO:0043227;GO:0043234;GO:0044422;GO:0044425;GO:0044464;GO:0048475;GO:0005623;GO:0016020;GO:0032991;GO:0043226;GO:0005575;GO:0008565;GO:0022892;GO:0005215;GO:0005488;GO:0003674;GO:0006726;GO:0006886;GO:0015031;GO:0042441;GO:…								0							0							0							0	-0.098787			-0.098787	0
589	O14617-5;O14617-3;O14617-2;O14617	AP-3 complex subunit delta-1	AP3D1	S	827	DSEKLPIQKHRNTETSKSPEKDVPMVEKKSK	_NTETS(ph)KSPEKDVPMVEK_	NT(0.003)ET(0.117)S(0.7)KS(0.18)PEKDVPMVEK	85.737	3	666.975	FALSE		GO:0000139;GO:0010008;GO:0044431;GO:0044440;GO:0005768;GO:0005794;GO:0030117;GO:0043231;GO:0044444;GO:0044446;GO:0005737;GO:0043229;GO:0044424;GO:0005622;GO:0012505;GO:0031090;GO:0043227;GO:0043234;GO:0044422;GO:0044425;GO:0044464;GO:0048475;GO:0005623;GO:0016020;GO:0032991;GO:0043226;GO:0005575;GO:0008565;GO:0022892;GO:0005215;GO:0005488;GO:0003674;GO:0006726;GO:0006886;GO:0015031;GO:0042441;GO:…								0							0			-0.0531553	-0.0531553	0		0			-0.191171	-0.191171	0		0
590	O14617-5;O14617-3;O14617-2;O14617	AP-3 complex subunit delta-1	AP3D1	S	829	EKLPIQKHRNTETSKSPEKDVPMVEKKSKKP	_NTETSKS(ph)PEKDVPMVEK_	NTETS(0.002)KS(0.998)PEKDVPMVEK	108.14	3	666.975	TRUE		GO:0000139;GO:0010008;GO:0044431;GO:0044440;GO:0005768;GO:0005794;GO:0030117;GO:0043231;GO:0044444;GO:0044446;GO:0005737;GO:0043229;GO:0044424;GO:0005622;GO:0012505;GO:0031090;GO:0043227;GO:0043234;GO:0044422;GO:0044425;GO:0044464;GO:0048475;GO:0005623;GO:0016020;GO:0032991;GO:0043226;GO:0005575;GO:0008565;GO:0022892;GO:0005215;GO:0005488;GO:0003674;GO:0006726;GO:0006886;GO:0015031;GO:0042441;GO:…								0							0		0.0655424		0.0655424	0		0		0.044702		0.044702	0		0	-0.0628182	-0.0443555	-0.00298634	-0.03672	0.030638	0.973191
591	O14639-4;O14639-3;O14639-5;O14639-2;O14639	Actin-binding LIM protein 1	ABLIM1	S	706	LPDGHMPAMRMDRGVSMPNMLEPKIFPYEML	_GVS(ph)MPNM(ox)LEPK_	GVS(1)MPNMLEPK	121.42	2	649.78	TRUE		GO:0015629;GO:0005856;GO:0043232;GO:0005737;GO:0043229;GO:0044424;GO:0005622;GO:0043228;GO:0044464;GO:0005623;GO:0043226;GO:0005575;GO:0008270;GO:0046914;GO:0003779;GO:0046872;GO:0008092;GO:0043169;GO:0005515;GO:0043167;GO:0005488;GO:0003674;GO:0007411;GO:0007409;GO:0048812;GO:0031175;GO:0048667;GO:0048666;GO:0030182;GO:0000904;GO:0007601;GO:0048699;GO:0048858;GO:0000902;GO:0007010;GO:0009887;GO:…		0.00233888	-0.0835776	0.09791	0.00555709	0.0907866	0.914753	0	-0.0936596	-0.00676545	0.11768	0.0057518	0.106225	0.933857	0							0							0
592	O14639-4;O14639-3;O14639-5;O14639-2;O14639	Actin-binding LIM protein 1	ABLIM1	S	426	TSGYDDKQERQSLGESPRTLSPTPSAEGYQD	_QSLGES(ph)PRTLSPT(ph)PSAEGYQDVR_	QS(0.397)LGES(0.571)PRT(0.038)LS(0.032)PT(0.562)PS(0.39)AEGY(0.01)QDVR	64.26	3	879.053	FALSE		GO:0015629;GO:0005856;GO:0043232;GO:0005737;GO:0043229;GO:0044424;GO:0005622;GO:0043228;GO:0044464;GO:0005623;GO:0043226;GO:0005575;GO:0008270;GO:0046914;GO:0003779;GO:0046872;GO:0008092;GO:0043169;GO:0005515;GO:0043167;GO:0005488;GO:0003674;GO:0007411;GO:0007409;GO:0048812;GO:0031175;GO:0048667;GO:0048666;GO:0030182;GO:0000904;GO:0007601;GO:0048699;GO:0048858;GO:0000902;GO:0007010;GO:0009887;GO:…				-0.193792	-0.193792	0		0			-0.211734	-0.211734	0		0							0							0
593	O14639-4;O14639-3;O14639-5;O14639-2;O14639	Actin-binding LIM protein 1	ABLIM1	S	431	DKQERQSLGESPRTLSPTPSAEGYQDVRDRM	_TLS(ph)PTPSAEGYQDVR_	T(0.003)LS(0.994)PT(0.003)PSAEGYQDVR	211.26	2	850.88	TRUE		GO:0015629;GO:0005856;GO:0043232;GO:0005737;GO:0043229;GO:0044424;GO:0005622;GO:0043228;GO:0044464;GO:0005623;GO:0043226;GO:0005575;GO:0008270;GO:0046914;GO:0003779;GO:0046872;GO:0008092;GO:0043169;GO:0005515;GO:0043167;GO:0005488;GO:0003674;GO:0007411;GO:0007409;GO:0048812;GO:0031175;GO:0048667;GO:0048666;GO:0030182;GO:0000904;GO:0007601;GO:0048699;GO:0048858;GO:0000902;GO:0007010;GO:0009887;GO:…		0.0345081	-0.0209208	0.0598871	0.0244915	0.0413247	0.914753	0	0.0019067	-0.0283679	0.0441151	0.00588464	0.0364049	0.933857	0							0							0
594	O14639-4;O14639-3;O14639-5;O14639-2;O14639	Actin-binding LIM protein 1	ABLIM1	S	435	RQSLGESPRTLSPTPSAEGYQDVRDRMIHRS	_T(ph)LSPTPS(ph)AEGYQDVRDR_	T(0.688)LS(0.312)PTPS(1)AEGYQDVRDR	180.31	2	1026.43	TRUE		GO:0015629;GO:0005856;GO:0043232;GO:0005737;GO:0043229;GO:0044424;GO:0005622;GO:0043228;GO:0044464;GO:0005623;GO:0043226;GO:0005575;GO:0008270;GO:0046914;GO:0003779;GO:0046872;GO:0008092;GO:0043169;GO:0005515;GO:0043167;GO:0005488;GO:0003674;GO:0007411;GO:0007409;GO:0048812;GO:0031175;GO:0048667;GO:0048666;GO:0030182;GO:0000904;GO:0007601;GO:0048699;GO:0048858;GO:0000902;GO:0007010;GO:0009887;GO:…		0.0271865	-0.119569	0.00935041	-0.0276775	0.0800789	0.914753	0	0.00608078	-0.0415111	0.0496838	0.00475117	0.045612	0.933857	0							0							0
595	O14639-4;O14639-3;O14639-5;O14639-2;O14639	Actin-binding LIM protein 1	ABLIM1	S	450	SAEGYQDVRDRMIHRSTSQGSINSPVYSRHS	_S(ph)TSQGSINSPVYSR_	S(0.412)T(0.412)S(0.177)QGSINSPVYSR	188.16	2	781.846	FALSE		GO:0015629;GO:0005856;GO:0043232;GO:0005737;GO:0043229;GO:0044424;GO:0005622;GO:0043228;GO:0044464;GO:0005623;GO:0043226;GO:0005575;GO:0008270;GO:0046914;GO:0003779;GO:0046872;GO:0008092;GO:0043169;GO:0005515;GO:0043167;GO:0005488;GO:0003674;GO:0007411;GO:0007409;GO:0048812;GO:0031175;GO:0048667;GO:0048666;GO:0030182;GO:0000904;GO:0007601;GO:0048699;GO:0048858;GO:0000902;GO:0007010;GO:0009887;GO:…								0							0							0							0
596	O14639-4;O14639-3;O14639-5;O14639-2;O14639	Actin-binding LIM protein 1	ABLIM1	S	452	EGYQDVRDRMIHRSTSQGSINSPVYSRHSYT	_STS(ph)QGSINSPVYSR_	S(0.158)T(0.158)S(0.684)QGS(0.001)INSPVYSR	188.16	2	781.846	FALSE		GO:0015629;GO:0005856;GO:0043232;GO:0005737;GO:0043229;GO:0044424;GO:0005622;GO:0043228;GO:0044464;GO:0005623;GO:0043226;GO:0005575;GO:0008270;GO:0046914;GO:0003779;GO:0046872;GO:0008092;GO:0043169;GO:0005515;GO:0043167;GO:0005488;GO:0003674;GO:0007411;GO:0007409;GO:0048812;GO:0031175;GO:0048667;GO:0048666;GO:0030182;GO:0000904;GO:0007601;GO:0048699;GO:0048858;GO:0000902;GO:0007010;GO:0009887;GO:…		-0.0471204		0.115737	0.0343084	0.115158		0	0.00535214		0.0800124	0.0426823	0.0527928		0							0							0
597	O14639-4;O14639-3;O14639-5;O14639-2;O14639	Actin-binding LIM protein 1	ABLIM1	S	455	QDVRDRMIHRSTSQGSINSPVYSRHSYTPTT	_STS(ph)QGS(ph)INSPVYSR_	S(0.209)T(0.351)S(0.444)QGS(0.993)INS(0.003)PVYSR	121.77	2	821.829	TRUE		GO:0015629;GO:0005856;GO:0043232;GO:0005737;GO:0043229;GO:0044424;GO:0005622;GO:0043228;GO:0044464;GO:0005623;GO:0043226;GO:0005575;GO:0008270;GO:0046914;GO:0003779;GO:0046872;GO:0008092;GO:0043169;GO:0005515;GO:0043167;GO:0005488;GO:0003674;GO:0007411;GO:0007409;GO:0048812;GO:0031175;GO:0048667;GO:0048666;GO:0030182;GO:0000904;GO:0007601;GO:0048699;GO:0048858;GO:0000902;GO:0007010;GO:0009887;GO:…		-0.102593	-0.164709	0.0725783	-0.0649079	0.123051	0.914753	0	0.00535214	0.033103	0.0623217	0.0335923	0.0284879	0.939509	0							0							0
598	O14639-4;O14639-3;O14639-5;O14639-2;O14639	Actin-binding LIM protein 1	ABLIM1	S	458	RDRMIHRSTSQGSINSPVYSRHSYTPTTSRS	_STSQGSINS(ph)PVYSR_	STSQGS(0.001)INS(0.999)PVYSR	131.9	2	781.846	TRUE		GO:0015629;GO:0005856;GO:0043232;GO:0005737;GO:0043229;GO:0044424;GO:0005622;GO:0043228;GO:0044464;GO:0005623;GO:0043226;GO:0005575;GO:0008270;GO:0046914;GO:0003779;GO:0046872;GO:0008092;GO:0043169;GO:0005515;GO:0043167;GO:0005488;GO:0003674;GO:0007411;GO:0007409;GO:0048812;GO:0031175;GO:0048667;GO:0048666;GO:0030182;GO:0000904;GO:0007601;GO:0048699;GO:0048858;GO:0000902;GO:0007010;GO:0009887;GO:…		-0.0245682	0.0412742	0.00718148	0.0079625	0.0329282	0.914753	0	0.106803	0.0282141	0.0622916	0.0657694	0.0394095	0.939509	0							0							0
599	O14639-4;O14639-3;O14639-5;O14639-2;O14639	Actin-binding LIM protein 1	ABLIM1	S	655	SPINSASHIPSSKTASLPGYGRNGLHRPVST	_TAS(ph)LPGYGR_	TAS(1)LPGYGR	110.84	2	501.226	TRUE		GO:0015629;GO:0005856;GO:0043232;GO:0005737;GO:0043229;GO:0044424;GO:0005622;GO:0043228;GO:0044464;GO:0005623;GO:0043226;GO:0005575;GO:0008270;GO:0046914;GO:0003779;GO:0046872;GO:0008092;GO:0043169;GO:0005515;GO:0043167;GO:0005488;GO:0003674;GO:0007411;GO:0007409;GO:0048812;GO:0031175;GO:0048667;GO:0048666;GO:0030182;GO:0000904;GO:0007601;GO:0048699;GO:0048858;GO:0000902;GO:0007010;GO:0009887;GO:…		0.0157369	-0.113628	0.145718	0.0159425	0.129673	0.914753	0	-0.0845949	-0.0388188	0.131314	0.00263358	0.113767	0.933857	0							0							0
600	O14639-4;O14639-3;O14639-5;O14639-2;O14639	Actin-binding LIM protein 1	ABLIM1	S	640	KESRERSSLLASRYDSPINSASHIPSSKTAS	_YDS(ph)PINSASHIPSSK_	Y(0.002)DS(0.992)PINS(0.005)AS(0.001)HIPSSK	62.035	3	561.586	TRUE		GO:0015629;GO:0005856;GO:0043232;GO:0005737;GO:0043229;GO:0044424;GO:0005622;GO:0043228;GO:0044464;GO:0005623;GO:0043226;GO:0005575;GO:0008270;GO:0046914;GO:0003779;GO:0046872;GO:0008092;GO:0043169;GO:0005515;GO:0043167;GO:0005488;GO:0003674;GO:0007411;GO:0007409;GO:0048812;GO:0031175;GO:0048667;GO:0048666;GO:0030182;GO:0000904;GO:0007601;GO:0048699;GO:0048858;GO:0000902;GO:0007010;GO:0009887;GO:…		-0.0187025		0.0477986	0.0145481	0.0470234	0.914753	0	-0.0503807		-0.0677402	-0.0590605	0.012275	0.933857	0							0							0
601	O14646;O14646-2	Chromodomain-helicase-DNA-binding protein 1	CHD1	S	1672	DYRYHSDWQMDHRASSSGPRSPLDQRSPYGS;DYRYHSDWQMDHRASSSGPRSPLDQRSYGSR	_ASS(ph)SGPRS(ph)PLDQR_	AS(0.018)S(0.963)S(0.019)GPRS(0.999)PLDQR	121.26	3	506.543	TRUE		GO:0005634;GO:0043231;GO:0005737;GO:0043229;GO:0044424;GO:0005622;GO:0043227;GO:0044464;GO:0005623;GO:0043226;GO:0005575;GO:0004003;GO:0008026;GO:0008094;GO:0003678;GO:0042623;GO:0070035;GO:0004386;GO:0005524;GO:0016887;GO:0017111;GO:0032559;GO:0035639;GO:0016462;GO:0030554;GO:0032555;GO:0016818;GO:0017076;GO:0032553;GO:0035064;GO:0000166;GO:0003677;GO:0016817;GO:0042393;GO:0003676;GO:0005515;GO:…		-0.00663432	-0.136148	0.108552	-0.0114102	0.12242	0.914753	0	-0.0347512	-0.0835743	0.128404	0.0033594	0.111009	0.933857	0	-0.0997312	-0.0386786	0.128836	-0.00319131	0.118344	0.934013	0	-0.165986	-0.0342674	-0.0443437	-0.0815325	0.0733126	0.781218	0	-0.0713584	0.00732095	-0.171668	-0.0785685	0.089712	0.973465
602	O14646;O14646-2	Chromodomain-helicase-DNA-binding protein 1	CHD1	S	1673	YRYHSDWQMDHRASSSGPRSPLDQRSPYGSR;YRYHSDWQMDHRASSSGPRSPLDQRSYGSRS	_ASSS(ph)GPRS(ph)PLDQR_	AS(0.093)S(0.376)S(0.659)GPRS(0.872)PLDQR	101.78	2	759.311	FALSE		GO:0005634;GO:0043231;GO:0005737;GO:0043229;GO:0044424;GO:0005622;GO:0043227;GO:0044464;GO:0005623;GO:0043226;GO:0005575;GO:0004003;GO:0008026;GO:0008094;GO:0003678;GO:0042623;GO:0070035;GO:0004386;GO:0005524;GO:0016887;GO:0017111;GO:0032559;GO:0035639;GO:0016462;GO:0030554;GO:0032555;GO:0016818;GO:0017076;GO:0032553;GO:0035064;GO:0000166;GO:0003677;GO:0016817;GO:0042393;GO:0003676;GO:0005515;GO:…			-0.118678		-0.118678	0		0		-0.0253059		-0.0253059	0		0	-0.0903531			-0.0903531	0		0	-0.150869			-0.150869	0		0	-0.132869		-0.174525	-0.153697	0.0294556
603	O14646	Chromodomain-helicase-DNA-binding protein 1	CHD1	S	1677	SDWQMDHRASSSGPRSPLDQRSPYGSRSPFE	_ASSSGPRS(ph)PLDQR_	ASSSGPRS(1)PLDQR	153.41	2	719.328	TRUE		GO:0005634;GO:0043231;GO:0005737;GO:0043229;GO:0044424;GO:0005622;GO:0043227;GO:0044464;GO:0005623;GO:0043226;GO:0005575;GO:0004003;GO:0008026;GO:0008094;GO:0003678;GO:0042623;GO:0070035;GO:0004386;GO:0005524;GO:0016887;GO:0017111;GO:0032559;GO:0035639;GO:0016462;GO:0030554;GO:0032555;GO:0016818;GO:0017076;GO:0032553;GO:0035064;GO:0000166;GO:0003677;GO:0016817;GO:0042393;GO:0003676;GO:0005515;GO:…		0.05304	0.0273496	-0.0279609	0.0174763	0.0413932	0.914753	0	0.040365	-0.0177844	-0.0100454	0.0041784	0.0315765	0.933857	0	-0.0997312	-0.0243477	0.112242	-0.00394559	0.107449	0.933541	0	-0.0462548	-0.104419	-0.127202	-0.0926252	0.0417424	0.589024	0	-0.00985213	0.0264515	-0.171668	-0.0516895	0.105478	0.932801
604	O14646;O14646-2	Chromodomain-helicase-DNA-binding protein 1	CHD1	S	471	VLKQRPRFVALKKQPSYIGGHEGLELRDYQL	_KQPS(ph)YIGGHEGLELR_	KQPS(0.99)Y(0.01)IGGHEGLELR	62.035	3	588.621	TRUE		GO:0005634;GO:0043231;GO:0005737;GO:0043229;GO:0044424;GO:0005622;GO:0043227;GO:0044464;GO:0005623;GO:0043226;GO:0005575;GO:0004003;GO:0008026;GO:0008094;GO:0003678;GO:0042623;GO:0070035;GO:0004386;GO:0005524;GO:0016887;GO:0017111;GO:0032559;GO:0035639;GO:0016462;GO:0030554;GO:0032555;GO:0016818;GO:0017076;GO:0032553;GO:0035064;GO:0000166;GO:0003677;GO:0016817;GO:0042393;GO:0003676;GO:0005515;GO:…								0							0	0.149312	-0.102208	0.0856833	0.0442623	0.130776	0.933541	0	0.171288	0.0608903	0.112276	0.114818	0.0552425	0.401738	0	-0.130774	-0.00136147	0.168732	0.0121988	0.150213	0.917659
605	O14646;O14646-2	Chromodomain-helicase-DNA-binding protein 1	CHD1	S	1384	KLSESKSDGRERSKKSSVSDAPVHITASGEP	_KS(ph)SVSDAPVHITASGEPVPISEESEELDQK_	KS(0.498)S(0.498)VS(0.004)DAPVHITASGEPVPISEESEELDQK	72.913	3	1082.51	FALSE		GO:0005634;GO:0043231;GO:0005737;GO:0043229;GO:0044424;GO:0005622;GO:0043227;GO:0044464;GO:0005623;GO:0043226;GO:0005575;GO:0004003;GO:0008026;GO:0008094;GO:0003678;GO:0042623;GO:0070035;GO:0004386;GO:0005524;GO:0016887;GO:0017111;GO:0032559;GO:0035639;GO:0016462;GO:0030554;GO:0032555;GO:0016818;GO:0017076;GO:0032553;GO:0035064;GO:0000166;GO:0003677;GO:0016817;GO:0042393;GO:0003676;GO:0005515;GO:…								0							0							0							0
606	O14646;O14646-2	Chromodomain-helicase-DNA-binding protein 1	CHD1	S	1385	LSESKSDGRERSKKSSVSDAPVHITASGEPV	_KSS(ph)VSDAPVHITASGEPVPISEESEELDQK_	KS(0.216)S(0.675)VS(0.096)DAPVHIT(0.012)AS(0.002)GEPVPISEESEELDQK	85.407	3	1082.51	FALSE		GO:0005634;GO:0043231;GO:0005737;GO:0043229;GO:0044424;GO:0005622;GO:0043227;GO:0044464;GO:0005623;GO:0043226;GO:0005575;GO:0004003;GO:0008026;GO:0008094;GO:0003678;GO:0042623;GO:0070035;GO:0004386;GO:0005524;GO:0016887;GO:0017111;GO:0032559;GO:0035639;GO:0016462;GO:0030554;GO:0032555;GO:0016818;GO:0017076;GO:0032553;GO:0035064;GO:0000166;GO:0003677;GO:0016817;GO:0042393;GO:0003676;GO:0005515;GO:…			0.0532321	-0.131779	-0.0392734	0.130823		0		0.197172	0.0210484	0.10911	0.124538		0			-0.0414322	-0.0414322	0		0			-0.377652	-0.377652	0		0
607	O14646;O14646-2	Chromodomain-helicase-DNA-binding protein 1	CHD1	S	1387	ESKSDGRERSKKSSVSDAPVHITASGEPVPI	_KSSVS(ph)DAPVHITASGEPVPISEESEELDQK_	KS(0.083)S(0.083)VS(0.542)DAPVHIT(0.146)AS(0.146)GEPVPISEESEELDQK	68.011	4	812.133	FALSE		GO:0005634;GO:0043231;GO:0005737;GO:0043229;GO:0044424;GO:0005622;GO:0043227;GO:0044464;GO:0005623;GO:0043226;GO:0005575;GO:0004003;GO:0008026;GO:0008094;GO:0003678;GO:0042623;GO:0070035;GO:0004386;GO:0005524;GO:0016887;GO:0017111;GO:0032559;GO:0035639;GO:0016462;GO:0030554;GO:0032555;GO:0016818;GO:0017076;GO:0032553;GO:0035064;GO:0000166;GO:0003677;GO:0016817;GO:0042393;GO:0003676;GO:0005515;GO:…								0							0			-0.073755	-0.073755	0		0			-0.494586	-0.494586	0		0			-0.621207	-0.621207	0
608	O14646;O14646-2	Chromodomain-helicase-DNA-binding protein 1	CHD1	S	1396	SKKSSVSDAPVHITASGEPVPISEESEELDQ	_KSSVSDAPVHITAS(ph)GEPVPISEESEELDQK_	KS(0.061)S(0.061)VS(0.176)DAPVHIT(0.176)AS(0.526)GEPVPISEESEELDQK	65.741	4	812.133	FALSE		GO:0005634;GO:0043231;GO:0005737;GO:0043229;GO:0044424;GO:0005622;GO:0043227;GO:0044464;GO:0005623;GO:0043226;GO:0005575;GO:0004003;GO:0008026;GO:0008094;GO:0003678;GO:0042623;GO:0070035;GO:0004386;GO:0005524;GO:0016887;GO:0017111;GO:0032559;GO:0035639;GO:0016462;GO:0030554;GO:0032555;GO:0016818;GO:0017076;GO:0032553;GO:0035064;GO:0000166;GO:0003677;GO:0016817;GO:0042393;GO:0003676;GO:0005515;GO:…				-0.156398	-0.156398	0		0			0.130933	0.130933	0		0							0							0
609	O14646	Chromodomain-helicase-DNA-binding protein 1	CHD1	S	1683	HRASSSGPRSPLDQRSPYGSRSPFEHSVEHK	_SPLDQRS(ph)PYGSR_	SPLDQRS(1)PYGSR	131.61	2	721.825	TRUE		GO:0005634;GO:0043231;GO:0005737;GO:0043229;GO:0044424;GO:0005622;GO:0043227;GO:0044464;GO:0005623;GO:0043226;GO:0005575;GO:0004003;GO:0008026;GO:0008094;GO:0003678;GO:0042623;GO:0070035;GO:0004386;GO:0005524;GO:0016887;GO:0017111;GO:0032559;GO:0035639;GO:0016462;GO:0030554;GO:0032555;GO:0016818;GO:0017076;GO:0032553;GO:0035064;GO:0000166;GO:0003677;GO:0016817;GO:0042393;GO:0003676;GO:0005515;GO:…			0.0771498		0.0771498	0		0		0.662301		0.662301	0		0							0							0
610	O14646	Chromodomain-helicase-DNA-binding protein 1	CHD1	S	1687	SSGPRSPLDQRSPYGSRSPFEHSVEHKSTPE	_SPYGS(ph)RSPFEHSVEHK_	S(0.052)PY(0.002)GS(0.908)RS(0.037)PFEHS(0.001)VEHK	76.156	3	641.951	TRUE		GO:0005634;GO:0043231;GO:0005737;GO:0043229;GO:0044424;GO:0005622;GO:0043227;GO:0044464;GO:0005623;GO:0043226;GO:0005575;GO:0004003;GO:0008026;GO:0008094;GO:0003678;GO:0042623;GO:0070035;GO:0004386;GO:0005524;GO:0016887;GO:0017111;GO:0032559;GO:0035639;GO:0016462;GO:0030554;GO:0032555;GO:0016818;GO:0017076;GO:0032553;GO:0035064;GO:0000166;GO:0003677;GO:0016817;GO:0042393;GO:0003676;GO:0005515;GO:…		0.0656917	0.0221808	0.0219017	0.0365914	0.025202	0.921303	0	0.00590945	-0.0235817	0.0434186	0.00858213	0.03358	0.933857	0							0							0
611	O14646;O14646-2	Chromodomain-helicase-DNA-binding protein 1	CHD1	S	89	VQAKPPKVDGAEFWKSSPSILAVQRSAILKK	_S(ph)SPSILAVQR_	S(0.637)S(0.363)PSILAVQR	93.623	2	569.287	FALSE		GO:0005634;GO:0043231;GO:0005737;GO:0043229;GO:0044424;GO:0005622;GO:0043227;GO:0044464;GO:0005623;GO:0043226;GO:0005575;GO:0004003;GO:0008026;GO:0008094;GO:0003678;GO:0042623;GO:0070035;GO:0004386;GO:0005524;GO:0016887;GO:0017111;GO:0032559;GO:0035639;GO:0016462;GO:0030554;GO:0032555;GO:0016818;GO:0017076;GO:0032553;GO:0035064;GO:0000166;GO:0003677;GO:0016817;GO:0042393;GO:0003676;GO:0005515;GO:…								0							0	0.0224696			0.0224696	0		0	0.182557			0.182557	0		0	0.125514	0.159056		0.142285	0.0237176
612	O14646;O14646-2	Chromodomain-helicase-DNA-binding protein 1	CHD1	S	90	QAKPPKVDGAEFWKSSPSILAVQRSAILKKQ	_SS(ph)PSILAVQR_	S(0.182)S(0.817)PS(0.001)ILAVQR	93.623	2	569.287	TRUE		GO:0005634;GO:0043231;GO:0005737;GO:0043229;GO:0044424;GO:0005622;GO:0043227;GO:0044464;GO:0005623;GO:0043226;GO:0005575;GO:0004003;GO:0008026;GO:0008094;GO:0003678;GO:0042623;GO:0070035;GO:0004386;GO:0005524;GO:0016887;GO:0017111;GO:0032559;GO:0035639;GO:0016462;GO:0030554;GO:0032555;GO:0016818;GO:0017076;GO:0032553;GO:0035064;GO:0000166;GO:0003677;GO:0016817;GO:0042393;GO:0003676;GO:0005515;GO:…								0							0							0							0		0.149496		0.149496	0
613	O14646;O14646-2	Chromodomain-helicase-DNA-binding protein 1	CHD1	S	1699	PYGSRSPFEHSVEHKSTPEHTWSSRKT____;SYGSRSPFEHSVEHKSTPEHTWSSRKT____	_S(ph)TPEHTWSSR_	S(0.988)T(0.012)PEHTWSSR	113.93	2	634.259	TRUE		GO:0005634;GO:0043231;GO:0005737;GO:0043229;GO:0044424;GO:0005622;GO:0043227;GO:0044464;GO:0005623;GO:0043226;GO:0005575;GO:0004003;GO:0008026;GO:0008094;GO:0003678;GO:0042623;GO:0070035;GO:0004386;GO:0005524;GO:0016887;GO:0017111;GO:0032559;GO:0035639;GO:0016462;GO:0030554;GO:0032555;GO:0016818;GO:0017076;GO:0032553;GO:0035064;GO:0000166;GO:0003677;GO:0016817;GO:0042393;GO:0003676;GO:0005515;GO:…								0							0	0.123231	0.112739	0.00359779	0.0798559	0.0662494	0.933541	0	0.118364	0.0440046	-0.100577	0.0205971	0.111332	0.865271	0	0.0816713	0.124406	-0.108802	0.0324253	0.124159	0.917659
614	O14646;O14646-2	Chromodomain-helicase-DNA-binding protein 1	CHD1	S	1040	SNMDEDDIELEPERNSKNWEEIIPEDQRRRL	_VANFSNMDEDDIELEPERNS(ph)K_	VANFSNMDEDDIELEPERNS(1)K	72.207	3	844.691	TRUE		GO:0005634;GO:0043231;GO:0005737;GO:0043229;GO:0044424;GO:0005622;GO:0043227;GO:0044464;GO:0005623;GO:0043226;GO:0005575;GO:0004003;GO:0008026;GO:0008094;GO:0003678;GO:0042623;GO:0070035;GO:0004386;GO:0005524;GO:0016887;GO:0017111;GO:0032559;GO:0035639;GO:0016462;GO:0030554;GO:0032555;GO:0016818;GO:0017076;GO:0032553;GO:0035064;GO:0000166;GO:0003677;GO:0016817;GO:0042393;GO:0003676;GO:0005515;GO:…								0							0							0							0		-0.148858		-0.148858	0
615	O14646-2			S	1677	SDWQMDHRASSSGPRSPLDQRSYGSRSPFEH	_ASSSGPRS(ph)PLDQR_	ASSSGPRS(1)PLDQR	153.41	2	719.328	TRUE		GO:0005634;GO:0043231;GO:0005737;GO:0043229;GO:0044424;GO:0005622;GO:0043227;GO:0044464;GO:0005623;GO:0043226;GO:0005575;GO:0004003;GO:0008026;GO:0008094;GO:0003678;GO:0042623;GO:0070035;GO:0004386;GO:0005524;GO:0016887;GO:0017111;GO:0032559;GO:0035639;GO:0016462;GO:0030554;GO:0032555;GO:0016818;GO:0017076;GO:0032553;GO:0035064;GO:0000166;GO:0003677;GO:0016817;GO:0042393;GO:0003676;GO:0005515;GO:…		0.05304	0.0273496	-0.0279609	0.0174763	0.0413932	0.914753	0	0.040365	-0.0177844	-0.0100454	0.0041784	0.0315765	0.933857	0	-0.0997312	-0.0243477	0.112242	-0.00394559	0.107449	0.933541	0	-0.0462548	-0.104419	-0.127202	-0.0926252	0.0417424	0.589024	0	-0.00985213	0.0264515	-0.171668	-0.0516895	0.105478	0.932801
616	O14646-2			S	1686	SSSGPRSPLDQRSYGSRSPFEHSVEHKSTPE	_SYGS(ph)RS(ph)PFEHSVEHK_	S(0.186)Y(0.082)GS(0.914)RS(0.806)PFEHS(0.013)VEHK	78.554	3	636.256	TRUE		GO:0005634;GO:0043231;GO:0005737;GO:0043229;GO:0044424;GO:0005622;GO:0043227;GO:0044464;GO:0005623;GO:0043226;GO:0005575;GO:0004003;GO:0008026;GO:0008094;GO:0003678;GO:0042623;GO:0070035;GO:0004386;GO:0005524;GO:0016887;GO:0017111;GO:0032559;GO:0035639;GO:0016462;GO:0030554;GO:0032555;GO:0016818;GO:0017076;GO:0032553;GO:0035064;GO:0000166;GO:0003677;GO:0016817;GO:0042393;GO:0003676;GO:0005515;GO:…								0							0							0							0	0.0213134	-0.0293045	-0.147522	-0.0518376	0.0866437	0.954879
617	O14646-2			S	1688	SGPRSPLDQRSYGSRSPFEHSVEHKSTPEHT	_SYGS(ph)RS(ph)PFEHSVEHK_	S(0.291)Y(0.01)GS(0.85)RS(0.85)PFEHSVEHK	78.554	3	636.256	TRUE		GO:0005634;GO:0043231;GO:0005737;GO:0043229;GO:0044424;GO:0005622;GO:0043227;GO:0044464;GO:0005623;GO:0043226;GO:0005575;GO:0004003;GO:0008026;GO:0008094;GO:0003678;GO:0042623;GO:0070035;GO:0004386;GO:0005524;GO:0016887;GO:0017111;GO:0032559;GO:0035639;GO:0016462;GO:0030554;GO:0032555;GO:0016818;GO:0017076;GO:0032553;GO:0035064;GO:0000166;GO:0003677;GO:0016817;GO:0042393;GO:0003676;GO:0005515;GO:…								0							0							0							0	0.0213134	-0.0293045	-0.147522	-0.0518376	0.0866437	0.954879
618	O14647;O14647-2	Chromodomain-helicase-DNA-binding protein 2	CHD2	S	1364	ENKVPRLKEEHGIELSSPRHSDNPSEEGEVK	_LKEEHGIELS(ph)SPR_	LKEEHGIELS(0.657)S(0.343)PR	87.719	3	525.591	FALSE		GO:0005634;GO:0043231;GO:0043229;GO:0044424;GO:0005622;GO:0043227;GO:0044464;GO:0005623;GO:0043226;GO:0005575;GO:0004003;GO:0008026;GO:0008094;GO:0003678;GO:0042623;GO:0070035;GO:0004386;GO:0005524;GO:0016887;GO:0017111;GO:0032559;GO:0035639;GO:0016462;GO:0030554;GO:0032555;GO:0016818;GO:0017076;GO:0032553;GO:0000166;GO:0003677;GO:0016817;GO:0003676;GO:0016787;GO:0036094;GO:0003824;GO:0005488;GO:…								0							0							0							0		1.47334	-1.37805	0.0476442	2.01624
619	O14647;O14647-2	Chromodomain-helicase-DNA-binding protein 2	CHD2	S	1365	NKVPRLKEEHGIELSSPRHSDNPSEEGEVKD	_LKEEHGIELSS(ph)PR_	LKEEHGIELS(0.085)S(0.915)PR	168.16	2	787.882	TRUE		GO:0005634;GO:0043231;GO:0043229;GO:0044424;GO:0005622;GO:0043227;GO:0044464;GO:0005623;GO:0043226;GO:0005575;GO:0004003;GO:0008026;GO:0008094;GO:0003678;GO:0042623;GO:0070035;GO:0004386;GO:0005524;GO:0016887;GO:0017111;GO:0032559;GO:0035639;GO:0016462;GO:0030554;GO:0032555;GO:0016818;GO:0017076;GO:0032553;GO:0000166;GO:0003677;GO:0016817;GO:0003676;GO:0016787;GO:0036094;GO:0003824;GO:0005488;GO:…								0							0							0							0	0.0237873	1.44894		0.736363	1.00773	0.608005
620	O14647	Chromodomain-helicase-DNA-binding protein 2	CHD2	S	1807	SQKSPHDSKSPLDHRSPLERSLEQKNNPDYN	_SPLDHRS(ph)PLER_	SPLDHRS(1)PLER	97.597	3	462.889	TRUE		GO:0005634;GO:0043231;GO:0043229;GO:0044424;GO:0005622;GO:0043227;GO:0044464;GO:0005623;GO:0043226;GO:0005575;GO:0004003;GO:0008026;GO:0008094;GO:0003678;GO:0042623;GO:0070035;GO:0004386;GO:0005524;GO:0016887;GO:0017111;GO:0032559;GO:0035639;GO:0016462;GO:0030554;GO:0032555;GO:0016818;GO:0017076;GO:0032553;GO:0000166;GO:0003677;GO:0016817;GO:0003676;GO:0016787;GO:0036094;GO:0003824;GO:0005488;GO:…		-0.117356	-0.0119006	0.140297	0.00368031	0.129531	0.914753	0	-0.108139	0.0947169	0.0149465	0.000508028	0.102196	0.933857	0	-0.0211897	-0.124198	0.043577	-0.033937	0.0846109	0.952669	0	-0.0401909	-0.0621682	0.00418498	-0.0327247	0.0338008	0.956202	0	-0.0970946	-0.0368925	-0.0627324	-0.0655732	0.0302014	0.922841
621	O14647;O14647-2;O14647-3	Chromodomain-helicase-DNA-binding protein 2	CHD2	S	156	GQRQLKKQEKWKQEPSEDEQEQGTSAESEPE	_WKQEPS(ph)EDEQEQGT(ph)SAESEPEQK_	WKQEPS(1)EDEQEQGT(0.878)S(0.118)AES(0.003)EPEQK	88.983	3	946.034	TRUE		GO:0005634;GO:0043231;GO:0043229;GO:0044424;GO:0005622;GO:0043227;GO:0044464;GO:0005623;GO:0043226;GO:0005575;GO:0004003;GO:0008026;GO:0008094;GO:0003678;GO:0042623;GO:0070035;GO:0004386;GO:0005524;GO:0016887;GO:0017111;GO:0032559;GO:0035639;GO:0016462;GO:0030554;GO:0032555;GO:0016818;GO:0017076;GO:0032553;GO:0000166;GO:0003677;GO:0016817;GO:0003676;GO:0016787;GO:0036094;GO:0003824;GO:0005488;GO:…		0.0525016	-0.0136986	-0.0686681	-0.00995507	0.0606715	0.914753	0	-0.0403529	-0.0488301	-0.0271865	-0.0387898	0.0109061	0.933857	0							0							0
622	O14647;O14647-2;O14647-3	Chromodomain-helicase-DNA-binding protein 2	CHD2	S	165	KWKQEPSEDEQEQGTSAESEPEQKKVKARRP	_WKQEPS(ph)EDEQEQGTS(ph)AESEPEQK_	WKQEPS(0.999)EDEQEQGT(0.166)S(0.798)AES(0.036)EPEQK	81.89	3	946.034	TRUE		GO:0005634;GO:0043231;GO:0043229;GO:0044424;GO:0005622;GO:0043227;GO:0044464;GO:0005623;GO:0043226;GO:0005575;GO:0004003;GO:0008026;GO:0008094;GO:0003678;GO:0042623;GO:0070035;GO:0004386;GO:0005524;GO:0016887;GO:0017111;GO:0032559;GO:0035639;GO:0016462;GO:0030554;GO:0032555;GO:0016818;GO:0017076;GO:0032553;GO:0000166;GO:0003677;GO:0016817;GO:0003676;GO:0016787;GO:0036094;GO:0003824;GO:0005488;GO:…			-0.0136986	-0.0889153	-0.051307	0.0531862	0.914753	0		-0.0488301	-0.00169045	-0.0252603	0.0333328	0.933857	0							0							0
623	O14647;O14647-2;O14647-3	Chromodomain-helicase-DNA-binding protein 2	CHD2	S	168	QEPSEDEQEQGTSAESEPEQKKVKARRPVPR	_WKQEPS(ph)EDEQEQGTS(ph)AES(ph)EPEQK_	WKQEPS(0.999)EDEQEQGT(0.34)S(0.661)AES(0.999)EPEQK	63.925	3	972.689	TRUE		GO:0005634;GO:0043231;GO:0043229;GO:0044424;GO:0005622;GO:0043227;GO:0044464;GO:0005623;GO:0043226;GO:0005575;GO:0004003;GO:0008026;GO:0008094;GO:0003678;GO:0042623;GO:0070035;GO:0004386;GO:0005524;GO:0016887;GO:0017111;GO:0032559;GO:0035639;GO:0016462;GO:0030554;GO:0032555;GO:0016818;GO:0017076;GO:0032553;GO:0000166;GO:0003677;GO:0016817;GO:0003676;GO:0016787;GO:0036094;GO:0003824;GO:0005488;GO:…				0.00735813	0.00735813	0		0			0.082421	0.082421	0		0							0							0
624	O14654	Insulin receptor substrate 4	IRS4	S	1052	RYDAETGRIYVVDPFSECCMDISLSPSRCSE	_IY(ph)VVDPFS(ph)ECCMDIS(ph)LS(ph)PSR_	IY(1)VVDPFS(0.999)ECCMDIS(0.924)LS(0.924)PS(0.153)R	40.968	3	898.984	TRUE		GO:0005886;GO:0071944;GO:0044464;GO:0005623;GO:0016020;GO:0005575;GO:0005070;GO:0005158;GO:0005102;GO:0030674;GO:0032403;GO:0035591;GO:0004871;GO:0005515;GO:0060090;GO:0005488;GO:0060089;GO:0003674;	Insulin signaling pathway;Adipocytokine signaling pathway;Type II diabetes mellitus;	0.0596013	-0.0594885		5.63921e-05	0.0842092	0.914753	0	0.196287	-0.00616643		0.0950602	0.143156	0.938937	0							0							0
625	O14654	Insulin receptor substrate 4	IRS4	S	1059	RIYVVDPFSECCMDISLSPSRCSEPPPVARL	_IY(ph)VVDPFS(ph)ECCMDIS(ph)LS(ph)PSR_	IY(1)VVDPFS(0.999)ECCMDIS(0.924)LS(0.924)PS(0.153)R	40.968	3	898.984	TRUE		GO:0005886;GO:0071944;GO:0044464;GO:0005623;GO:0016020;GO:0005575;GO:0005070;GO:0005158;GO:0005102;GO:0030674;GO:0032403;GO:0035591;GO:0004871;GO:0005515;GO:0060090;GO:0005488;GO:0060089;GO:0003674;	Insulin signaling pathway;Adipocytokine signaling pathway;Type II diabetes mellitus;	0.0596013	-0.0594885		5.63921e-05	0.0842092	0.914753	0	0.196287	-0.00616643		0.0950602	0.143156	0.938937	0							0							0
626	O14654	Insulin receptor substrate 4	IRS4	S	1061	YVVDPFSECCMDISLSPSRCSEPPPVARLLQ	_IY(ph)VVDPFS(ph)ECCMDIS(ph)LS(ph)PSR_	IY(1)VVDPFS(0.999)ECCMDIS(0.924)LS(0.924)PS(0.153)R	40.968	3	898.984	TRUE		GO:0005886;GO:0071944;GO:0044464;GO:0005623;GO:0016020;GO:0005575;GO:0005070;GO:0005158;GO:0005102;GO:0030674;GO:0032403;GO:0035591;GO:0004871;GO:0005515;GO:0060090;GO:0005488;GO:0060089;GO:0003674;	Insulin signaling pathway;Adipocytokine signaling pathway;Type II diabetes mellitus;	0.0596013	-0.0594885		5.63921e-05	0.0842092	0.914753	0	0.196287	-0.00616643		0.0950602	0.143156	0.938937	0							0							0
627	O14662-5;O14662	Syntaxin-16	STX16	S	34	QNRQLLAEQVSSHITSSPLHSRSIAALADDR	_QLLAEQVSSHITS(ph)SPLHSR_	QLLAEQVSSHIT(0.029)S(0.683)S(0.264)PLHS(0.023)R	61.821	3	724.027	FALSE		GO:0005730;GO:0000139;GO:0031981;GO:0044428;GO:0044431;GO:0005634;GO:0005792;GO:0005794;GO:0070013;GO:0042598;GO:0043231;GO:0043232;GO:0044444;GO:0044446;GO:0005624;GO:0005737;GO:0043229;GO:0005626;GO:0016021;GO:0044424;GO:0000267;GO:0005622;GO:0012505;GO:0031090;GO:0031201;GO:0031224;GO:0043233;GO:0043227;GO:0043228;GO:0043234;GO:0044422;GO:0044425;GO:0044464;GO:0005623;GO:0016020;GO:0031974;GO:…	SNARE interactions in vesicular transport;							0							0							0							0	-0.130792		0.100355	-0.0152186	0.163445
628	O14662-5;O14662	Syntaxin-16	STX16	S	35	NRQLLAEQVSSHITSSPLHSRSIAALADDRM	_QLLAEQVSSHITSS(ph)PLHSR_	QLLAEQVS(0.006)S(0.006)HIT(0.077)S(0.166)S(0.578)PLHS(0.166)R	63.937	3	724.027	FALSE		GO:0005730;GO:0000139;GO:0031981;GO:0044428;GO:0044431;GO:0005634;GO:0005792;GO:0005794;GO:0070013;GO:0042598;GO:0043231;GO:0043232;GO:0044444;GO:0044446;GO:0005624;GO:0005737;GO:0043229;GO:0005626;GO:0016021;GO:0044424;GO:0000267;GO:0005622;GO:0012505;GO:0031090;GO:0031201;GO:0031224;GO:0043233;GO:0043227;GO:0043228;GO:0043234;GO:0044422;GO:0044425;GO:0044464;GO:0005623;GO:0016020;GO:0031974;GO:…	SNARE interactions in vesicular transport;							0							0							0							0			0.191749	0.191749	0
629	O14662-5;O14662	Syntaxin-16	STX16	S	39	LAEQVSSHITSSPLHSRSIAALADDRMALVS	_QLLAEQVSSHITSSPLHS(ph)R_	QLLAEQVS(0.008)S(0.022)HIT(0.193)S(0.193)S(0.193)PLHS(0.392)R	61.962	3	724.027	FALSE		GO:0005730;GO:0000139;GO:0031981;GO:0044428;GO:0044431;GO:0005634;GO:0005792;GO:0005794;GO:0070013;GO:0042598;GO:0043231;GO:0043232;GO:0044444;GO:0044446;GO:0005624;GO:0005737;GO:0043229;GO:0005626;GO:0016021;GO:0044424;GO:0000267;GO:0005622;GO:0012505;GO:0031090;GO:0031201;GO:0031224;GO:0043233;GO:0043227;GO:0043228;GO:0043234;GO:0044422;GO:0044425;GO:0044464;GO:0005623;GO:0016020;GO:0031974;GO:…	SNARE interactions in vesicular transport;							0							0							0							0
630	O14681	Etoposide-induced protein 2.4 homolog	EI24	S	326	LQSALSSSTSAEKFPSPHPSPAKLKATAGH_	_FPS(ph)PHPS(ph)PAK_	FPS(1)PHPS(1)PAK	113.95	2	612.746	TRUE		GO:0031965;GO:0005635;GO:0005789;GO:0044428;GO:0044432;GO:0005634;GO:0005783;GO:0031967;GO:0043231;GO:0044444;GO:0044446;GO:0005737;GO:0043229;GO:0016021;GO:0042175;GO:0044424;GO:0005622;GO:0012505;GO:0031090;GO:0031224;GO:0031975;GO:0043227;GO:0044422;GO:0044425;GO:0044464;GO:0005623;GO:0016020;GO:0043226;GO:0005575;GO:0006917;GO:0012502;GO:0043065;GO:0042981;GO:0043068;GO:0010942;GO:0030308;GO:…	p53 signaling pathway;	0.160709	-0.0297089	0.0331218	0.0547071	0.0970266	0.914753	0	0.0825341	-0.0433623	-0.0332226	0.00198304	0.0699432	0.933857	0	-0.125002	-0.175562	-0.0154436	-0.105336	0.0818507	0.745273	0	-0.220324	-0.150234	-0.0536546	-0.141404	0.0836849	0.414761	0	0.0573618	0.0877104		0.0725361	0.0214598	0.802281
631	O14681	Etoposide-induced protein 2.4 homolog	EI24	S	330	LSSSTSAEKFPSPHPSPAKLKATAGH_____	_FPS(ph)PHPS(ph)PAK_	FPS(1)PHPS(1)PAK	120.6	2	612.746	TRUE		GO:0031965;GO:0005635;GO:0005789;GO:0044428;GO:0044432;GO:0005634;GO:0005783;GO:0031967;GO:0043231;GO:0044444;GO:0044446;GO:0005737;GO:0043229;GO:0016021;GO:0042175;GO:0044424;GO:0005622;GO:0012505;GO:0031090;GO:0031224;GO:0031975;GO:0043227;GO:0044422;GO:0044425;GO:0044464;GO:0005623;GO:0016020;GO:0043226;GO:0005575;GO:0006917;GO:0012502;GO:0043065;GO:0042981;GO:0043068;GO:0010942;GO:0030308;GO:…	p53 signaling pathway;	0.160709	-0.0297089	0.0331218	0.0547071	0.0970266	0.914753	0	0.0825341	-0.0433623	-0.0332226	0.00198304	0.0699432	0.933857	0	-0.101681	-0.0562681	-0.218273	-0.125407	0.0835679	0.638535	0	-0.147819	-0.0518083	-0.412309	-0.203979	0.186697	0.343133	0	0.0573618	0.0877104		0.0725361	0.0214598	0.802281
632	O14681	Etoposide-induced protein 2.4 homolog	EI24	S	46	ARIQQKREEQRRRRASSVLAQRRAQSIERKQ	_RAS(ph)SVLAQR_	RAS(1)SVLAQR	140.45	2	534.271	TRUE		GO:0031965;GO:0005635;GO:0005789;GO:0044428;GO:0044432;GO:0005634;GO:0005783;GO:0031967;GO:0043231;GO:0044444;GO:0044446;GO:0005737;GO:0043229;GO:0016021;GO:0042175;GO:0044424;GO:0005622;GO:0012505;GO:0031090;GO:0031224;GO:0031975;GO:0043227;GO:0044422;GO:0044425;GO:0044464;GO:0005623;GO:0016020;GO:0043226;GO:0005575;GO:0006917;GO:0012502;GO:0043065;GO:0042981;GO:0043068;GO:0010942;GO:0030308;GO:…	p53 signaling pathway;							0							0	1.02003	-0.298717	0.190164	0.303826	0.66668	0.933541	0	-0.175575	0.233297	1.38148	0.479735	0.807251	0.786974	0
633	O14681	Etoposide-induced protein 2.4 homolog	EI24	S	316	SNRLFHKTVYLQSALSSSTSAEKFPSPHPSP	_TVYLQSALS(ph)SSTSAEKFPS(ph)PHPS(ph)PAK_	T(0.001)VY(0.001)LQS(0.056)ALS(0.234)S(0.234)S(0.184)T(0.146)S(0.146)AEKFPS(0.998)PHPS(1)PAK	74.214	3	986.431	FALSE		GO:0031965;GO:0005635;GO:0005789;GO:0044428;GO:0044432;GO:0005634;GO:0005783;GO:0031967;GO:0043231;GO:0044444;GO:0044446;GO:0005737;GO:0043229;GO:0016021;GO:0042175;GO:0044424;GO:0005622;GO:0012505;GO:0031090;GO:0031224;GO:0031975;GO:0043227;GO:0044422;GO:0044425;GO:0044464;GO:0005623;GO:0016020;GO:0043226;GO:0005575;GO:0006917;GO:0012502;GO:0043065;GO:0042981;GO:0043068;GO:0010942;GO:0030308;GO:…	p53 signaling pathway;							0							0							0							0
634	O14681	Etoposide-induced protein 2.4 homolog	EI24	S	317	NRLFHKTVYLQSALSSSTSAEKFPSPHPSPA	_TVYLQSALSS(ph)STSAEKFPSPHPS(ph)PAK_	TVYLQS(0.001)ALS(0.145)S(0.51)S(0.115)T(0.115)S(0.115)AEKFPS(0.273)PHPS(0.725)PAK	97.352	3	959.775	FALSE		GO:0031965;GO:0005635;GO:0005789;GO:0044428;GO:0044432;GO:0005634;GO:0005783;GO:0031967;GO:0043231;GO:0044444;GO:0044446;GO:0005737;GO:0043229;GO:0016021;GO:0042175;GO:0044424;GO:0005622;GO:0012505;GO:0031090;GO:0031224;GO:0031975;GO:0043227;GO:0044422;GO:0044425;GO:0044464;GO:0005623;GO:0016020;GO:0043226;GO:0005575;GO:0006917;GO:0012502;GO:0043065;GO:0042981;GO:0043068;GO:0010942;GO:0030308;GO:…	p53 signaling pathway;							0							0			-0.0452839	-0.0452839	0		0			-0.0974309	-0.0974309	0		0
635	O14681	Etoposide-induced protein 2.4 homolog	EI24	S	318	RLFHKTVYLQSALSSSTSAEKFPSPHPSPAK	_TVYLQSALSSS(ph)TSAEKFPS(ph)PHPS(ph)PAK_	TVYLQS(0.002)ALS(0.027)S(0.107)S(0.319)T(0.319)S(0.227)AEKFPS(1)PHPS(1)PAK	97.352	3	986.431	FALSE		GO:0031965;GO:0005635;GO:0005789;GO:0044428;GO:0044432;GO:0005634;GO:0005783;GO:0031967;GO:0043231;GO:0044444;GO:0044446;GO:0005737;GO:0043229;GO:0016021;GO:0042175;GO:0044424;GO:0005622;GO:0012505;GO:0031090;GO:0031224;GO:0031975;GO:0043227;GO:0044422;GO:0044425;GO:0044464;GO:0005623;GO:0016020;GO:0043226;GO:0005575;GO:0006917;GO:0012502;GO:0043065;GO:0042981;GO:0043068;GO:0010942;GO:0030308;GO:…	p53 signaling pathway;							0							0							0							0
636	O14681	Etoposide-induced protein 2.4 homolog	EI24	S	320	FHKTVYLQSALSSSTSAEKFPSPHPSPAKLK	_TVYLQSALSSSTS(ph)AEKFPS(ph)PHPSPAK_	TVYLQS(0.001)ALS(0.021)S(0.052)S(0.064)T(0.173)S(0.69)AEKFPS(0.964)PHPS(0.034)PAK	97.825	3	959.775	FALSE		GO:0031965;GO:0005635;GO:0005789;GO:0044428;GO:0044432;GO:0005634;GO:0005783;GO:0031967;GO:0043231;GO:0044444;GO:0044446;GO:0005737;GO:0043229;GO:0016021;GO:0042175;GO:0044424;GO:0005622;GO:0012505;GO:0031090;GO:0031224;GO:0031975;GO:0043227;GO:0044422;GO:0044425;GO:0044464;GO:0005623;GO:0016020;GO:0043226;GO:0005575;GO:0006917;GO:0012502;GO:0043065;GO:0042981;GO:0043068;GO:0010942;GO:0030308;GO:…	p53 signaling pathway;							0							0	-0.274701		-0.0687794	-0.17174	0.145609		0	-0.0815188		-0.0582362	-0.0698775	0.0164633		0		-0.62346	0.0150184	-0.304221	0.451472
637	O14683	Tumor protein p53-inducible protein 11	TP53I11	S	14	__MAAKQPPPLMKKHSQTDLVSRLKTRKILG	_KHS(ph)QTDLVSR_	KHS(0.998)QT(0.002)DLVSR	151.66	2	625.798	TRUE		GO:0016021;GO:0031224;GO:0044425;GO:0016020;GO:0005575;GO:0008285;GO:0042127;GO:0048523;GO:0048519;GO:0050794;GO:0006950;GO:0050789;GO:0050896;GO:0065007;GO:0008150;		-0.0797619	0.214552	-0.191032	-0.018747	0.209563	0.914753	0	-0.0161708	-0.0371076	-0.487379	-0.180219	0.266214	0.933857	0							0							0
638	O14686;O14686-3	Histone-lysine N-methyltransferase 2D	KMT2D	S	1798	DLSRKALFAVGVGRPSFGLGTPKAKGDGGSE	_ALFAVGVGRPS(ph)FGLGTPK_	ALFAVGVGRPS(0.902)FGLGT(0.098)PK	73.415	3	618.661	TRUE		GO:0035097;GO:0044451;GO:0005654;GO:0031981;GO:0044428;GO:0005634;GO:0070013;GO:0043231;GO:0044446;GO:0034708;GO:0043229;GO:0044424;GO:0005622;GO:0043233;GO:0043227;GO:0043234;GO:0044422;GO:0044464;GO:0005623;GO:0031974;GO:0032991;GO:0043226;GO:0005575;GO:0018024;GO:0016279;GO:0008270;GO:0016278;GO:0042054;GO:0008170;GO:0008276;GO:0008757;GO:0044212;GO:0046914;GO:0000975;GO:0008168;GO:0046872;GO:…								0							0			-0.00143081	-0.00143081	0		0			-0.0174924	-0.0174924	0		0	0.135959	0.0408396	-0.163519	0.00442651	0.153024	0.917659
639	O14686;O14686-3	Histone-lysine N-methyltransferase 2D	KMT2D	S	4738	PHLGSGRWEQEDRALSPVIPLIPRASIPVFP	_WEQEDRALS(ph)PVIPLIPR_	WEQEDRALS(1)PVIPLIPR	157.56	3	700.361	TRUE		GO:0035097;GO:0044451;GO:0005654;GO:0031981;GO:0044428;GO:0005634;GO:0070013;GO:0043231;GO:0044446;GO:0034708;GO:0043229;GO:0044424;GO:0005622;GO:0043233;GO:0043227;GO:0043234;GO:0044422;GO:0044464;GO:0005623;GO:0031974;GO:0032991;GO:0043226;GO:0005575;GO:0018024;GO:0016279;GO:0008270;GO:0016278;GO:0042054;GO:0008170;GO:0008276;GO:0008757;GO:0044212;GO:0046914;GO:0000975;GO:0008168;GO:0046872;GO:…		0.0763855	-0.0129105	-0.0740114	-0.00351213	0.0756377	0.914753	0	0.0385407	-0.0922995	0.0196284	-0.0113768	0.0707162	0.933857	0	0.0449707	0.0445006	-0.00212285	0.0291161	0.0270548	0.933541	0	0.0613394	0.00236901	0.0185574	0.0274219	0.0304682	0.865271	0	0.0199052	-0.00783102	0.00731396	0.00646271	0.0138877	0.917659
640	O14686;O14686-3	Histone-lysine N-methyltransferase 2D	KMT2D	S	2274	ESPGVGGGKASEPLLSPPPFGESRKALEVKK	_ASEPLLS(ph)PPPFGESR_	ASEPLLS(1)PPPFGESR	149.95	2	832.39	TRUE		GO:0035097;GO:0044451;GO:0005654;GO:0031981;GO:0044428;GO:0005634;GO:0070013;GO:0043231;GO:0044446;GO:0034708;GO:0043229;GO:0044424;GO:0005622;GO:0043233;GO:0043227;GO:0043234;GO:0044422;GO:0044464;GO:0005623;GO:0031974;GO:0032991;GO:0043226;GO:0005575;GO:0018024;GO:0016279;GO:0008270;GO:0016278;GO:0042054;GO:0008170;GO:0008276;GO:0008757;GO:0044212;GO:0046914;GO:0000975;GO:0008168;GO:0046872;GO:…		-0.107071	-0.0996711	0.0309477	-0.0585981	0.0776372	0.914753	0	-0.141324	-0.011105	0.0644675	-0.0293207	0.104098	0.933857	0	0.0786018	-0.0484779	0.0103189	0.0134809	0.0635988	0.933541	0	-0.265905	-0.289076	-0.282123	-0.279035	0.0118905	0.110078	0	-0.174029	-0.106455	-0.31597	-0.198818	0.106935	0.250049
641	O14686;O14686-3	Histone-lysine N-methyltransferase 2D	KMT2D	S	2281	GKASEPLLSPPPFGESRKALEVKKEELGASS	_ASEPLLSPPPFGES(ph)RK_	ASEPLLS(0.347)PPPFGES(0.652)RK	57.936	3	597.961	FALSE		GO:0035097;GO:0044451;GO:0005654;GO:0031981;GO:0044428;GO:0005634;GO:0070013;GO:0043231;GO:0044446;GO:0034708;GO:0043229;GO:0044424;GO:0005622;GO:0043233;GO:0043227;GO:0043234;GO:0044422;GO:0044464;GO:0005623;GO:0031974;GO:0032991;GO:0043226;GO:0005575;GO:0018024;GO:0016279;GO:0008270;GO:0016278;GO:0042054;GO:0008170;GO:0008276;GO:0008757;GO:0044212;GO:0046914;GO:0000975;GO:0008168;GO:0046872;GO:…								0							0		-0.0425508		-0.0425508	0		0		-0.273742		-0.273742	0		0
642	O14686;O14686-3	Histone-lysine N-methyltransferase 2D	KMT2D	S	3199	SFGATGGPPAHLLTPSPLSGPGGSSLLEKFE	_ASFGATGGPPAHLLT(ph)PS(ph)PLSGPGGSSLLEK_	ASFGATGGPPAHLLT(1)PS(0.996)PLS(0.001)GPGGS(0.002)S(0.002)LLEK	100.23	3	988.47	TRUE		GO:0035097;GO:0044451;GO:0005654;GO:0031981;GO:0044428;GO:0005634;GO:0070013;GO:0043231;GO:0044446;GO:0034708;GO:0043229;GO:0044424;GO:0005622;GO:0043233;GO:0043227;GO:0043234;GO:0044422;GO:0044464;GO:0005623;GO:0031974;GO:0032991;GO:0043226;GO:0005575;GO:0018024;GO:0016279;GO:0008270;GO:0016278;GO:0042054;GO:0008170;GO:0008276;GO:0008757;GO:0044212;GO:0046914;GO:0000975;GO:0008168;GO:0046872;GO:…		0.253605	0.100922		0.177263	0.107963	0.92212	0	0.171112	-0.0762034		0.0474542	0.174878	0.933857	0	0.068223	-0.151485	-0.376559	-0.153273	0.222396	0.961773	0	-0.815422		-0.411653	-0.613538	0.285508	0.0288228	1	-0.540351	-0.43785	-0.0740114	-0.350738	0.245071	0.200894
643	O14686;O14686-3	Histone-lysine N-methyltransferase 2D	KMT2D	S	2260	LKPRCPSLDNLAVPESPGVGGGKASEPLLSP	_CPSLDNLAVPES(ph)PGVGGGK_	CPSLDNLAVPES(1)PGVGGGK	104.7	2	967.44	TRUE		GO:0035097;GO:0044451;GO:0005654;GO:0031981;GO:0044428;GO:0005634;GO:0070013;GO:0043231;GO:0044446;GO:0034708;GO:0043229;GO:0044424;GO:0005622;GO:0043233;GO:0043227;GO:0043234;GO:0044422;GO:0044464;GO:0005623;GO:0031974;GO:0032991;GO:0043226;GO:0005575;GO:0018024;GO:0016279;GO:0008270;GO:0016278;GO:0042054;GO:0008170;GO:0008276;GO:0008757;GO:0044212;GO:0046914;GO:0000975;GO:0008168;GO:0046872;GO:…		-0.0849697	-0.214663	0.178087	-0.0405152	0.200113	0.914753	0	-0.275896	-0.0489077	0.128585	-0.0654064	0.202745	0.933857	0		-0.073097		-0.073097	0		0		-0.09128		-0.09128	0		0
644	O14686;O14686-3	Histone-lysine N-methyltransferase 2D	KMT2D	S	42	SATESDLPNPHVGEVSVLSSGSPRLQETPQD	_LAGEDKDSEPAADGPAASEDPSATESDLPNPHVGEVS(ph)VLSSGSPR_	LAGEDKDSEPAADGPAASEDPSATESDLPNPHVGEVS(0.675)VLS(0.152)S(0.059)GS(0.114)PR	81.36	4	1132.01	FALSE		GO:0035097;GO:0044451;GO:0005654;GO:0031981;GO:0044428;GO:0005634;GO:0070013;GO:0043231;GO:0044446;GO:0034708;GO:0043229;GO:0044424;GO:0005622;GO:0043233;GO:0043227;GO:0043234;GO:0044422;GO:0044464;GO:0005623;GO:0031974;GO:0032991;GO:0043226;GO:0005575;GO:0018024;GO:0016279;GO:0008270;GO:0016278;GO:0042054;GO:0008170;GO:0008276;GO:0008757;GO:0044212;GO:0046914;GO:0000975;GO:0008168;GO:0046872;GO:…			-0.0756277		-0.0756277	0		0		-0.126326		-0.126326	0		0							0							0
645	O14686;O14686-3	Histone-lysine N-methyltransferase 2D	KMT2D	S	45	ESDLPNPHVGEVSVLSSGSPRLQETPQDCSG	_LAGEDKDSEPAADGPAASEDPSATESDLPNPHVGEVSVLS(ph)SGSPR_	LAGEDKDSEPAADGPAASEDPSATESDLPNPHVGEVS(0.016)VLS(0.607)S(0.188)GS(0.188)PR	81.137	4	1132.01	FALSE		GO:0035097;GO:0044451;GO:0005654;GO:0031981;GO:0044428;GO:0005634;GO:0070013;GO:0043231;GO:0044446;GO:0034708;GO:0043229;GO:0044424;GO:0005622;GO:0043233;GO:0043227;GO:0043234;GO:0044422;GO:0044464;GO:0005623;GO:0031974;GO:0032991;GO:0043226;GO:0005575;GO:0018024;GO:0016279;GO:0008270;GO:0016278;GO:0042054;GO:0008170;GO:0008276;GO:0008757;GO:0044212;GO:0046914;GO:0000975;GO:0008168;GO:0046872;GO:…								0							0		-0.041374	0.0599719	0.00929893	0.0716624		0		0.0509322	0.0778924	0.0644123	0.0190638		0
646	O14686;O14686-3	Histone-lysine N-methyltransferase 2D	KMT2D	S	46	SDLPNPHVGEVSVLSSGSPRLQETPQDCSGG	_DSEPAADGPAASEDPSATESDLPNPHVGEVSVLSS(ph)GSPR_	DSEPAADGPAASEDPSATESDLPNPHVGEVS(0.02)VLS(0.229)S(0.416)GS(0.336)PR	81.137	3	1304.57	FALSE		GO:0035097;GO:0044451;GO:0005654;GO:0031981;GO:0044428;GO:0005634;GO:0070013;GO:0043231;GO:0044446;GO:0034708;GO:0043229;GO:0044424;GO:0005622;GO:0043233;GO:0043227;GO:0043234;GO:0044422;GO:0044464;GO:0005623;GO:0031974;GO:0032991;GO:0043226;GO:0005575;GO:0018024;GO:0016279;GO:0008270;GO:0016278;GO:0042054;GO:0008170;GO:0008276;GO:0008757;GO:0044212;GO:0046914;GO:0000975;GO:0008168;GO:0046872;GO:…								0							0							0							0
647	O14686;O14686-3	Histone-lysine N-methyltransferase 2D	KMT2D	S	48	LPNPHVGEVSVLSSGSPRLQETPQDCSGGPV	_LAGEDKDSEPAADGPAASEDPSATESDLPNPHVGEVSVLSSGS(ph)PR_	LAGEDKDSEPAADGPAASEDPSATESDLPNPHVGEVS(0.012)VLS(0.063)S(0.134)GS(0.79)PR	81.137	4	1132.01	TRUE		GO:0035097;GO:0044451;GO:0005654;GO:0031981;GO:0044428;GO:0005634;GO:0070013;GO:0043231;GO:0044446;GO:0034708;GO:0043229;GO:0044424;GO:0005622;GO:0043233;GO:0043227;GO:0043234;GO:0044422;GO:0044464;GO:0005623;GO:0031974;GO:0032991;GO:0043226;GO:0005575;GO:0018024;GO:0016279;GO:0008270;GO:0016278;GO:0042054;GO:0008170;GO:0008276;GO:0008757;GO:0044212;GO:0046914;GO:0000975;GO:0008168;GO:0046872;GO:…				0.0502149	0.0502149	0		0			0.0763519	0.0763519	0		0	-0.0264704	0.0564856		0.0150076	0.0586587	0.933541	0	0.0201955	0.0753125		0.047754	0.0389736	0.771653	0
648	O14686;O14686-3	Histone-lysine N-methyltransferase 2D	KMT2D	S	2295	ESRKALEVKKEELGASSPSYGPPNLGFVDSP	_KEELGAS(ph)SPSYGPPNLGFVDS(ph)PSSGTHLGGLELK_	KEELGAS(0.681)S(0.22)PS(0.076)Y(0.024)GPPNLGFVDS(0.924)PS(0.047)S(0.02)GT(0.008)HLGGLELK	124.98	4	897.664	FALSE		GO:0035097;GO:0044451;GO:0005654;GO:0031981;GO:0044428;GO:0005634;GO:0070013;GO:0043231;GO:0044446;GO:0034708;GO:0043229;GO:0044424;GO:0005622;GO:0043233;GO:0043227;GO:0043234;GO:0044422;GO:0044464;GO:0005623;GO:0031974;GO:0032991;GO:0043226;GO:0005575;GO:0018024;GO:0016279;GO:0008270;GO:0016278;GO:0042054;GO:0008170;GO:0008276;GO:0008757;GO:0044212;GO:0046914;GO:0000975;GO:0008168;GO:0046872;GO:…			0.103872		0.103872	0		0	-0.085366			-0.085366	0		0		-0.0412642		-0.0412642	0		0		-0.0203613		-0.0203613	0		0	-0.195138	-0.142583		-0.168861	0.0371623
649	O14686;O14686-3	Histone-lysine N-methyltransferase 2D	KMT2D	S	2296	SRKALEVKKEELGASSPSYGPPNLGFVDSPS	_KEELGASS(ph)PSYGPPNLGFVDSPSSGTHLGGLELK_	KEELGAS(0.173)S(0.645)PS(0.149)Y(0.033)GPPNLGFVDSPSSGTHLGGLELK	124.98	3	1169.89	FALSE		GO:0035097;GO:0044451;GO:0005654;GO:0031981;GO:0044428;GO:0005634;GO:0070013;GO:0043231;GO:0044446;GO:0034708;GO:0043229;GO:0044424;GO:0005622;GO:0043233;GO:0043227;GO:0043234;GO:0044422;GO:0044464;GO:0005623;GO:0031974;GO:0032991;GO:0043226;GO:0005575;GO:0018024;GO:0016279;GO:0008270;GO:0016278;GO:0042054;GO:0008170;GO:0008276;GO:0008757;GO:0044212;GO:0046914;GO:0000975;GO:0008168;GO:0046872;GO:…								0							0			0.0467043	0.0467043	0		0			-0.220997	-0.220997	0		0
650	O14686;O14686-3	Histone-lysine N-methyltransferase 2D	KMT2D	S	2298	KALEVKKEELGASSPSYGPPNLGFVDSPSSG	_KEELGASSPS(ph)YGPPNLGFVDSPSSGTHLGGLELK_	KEELGAS(0.144)S(0.064)PS(0.639)Y(0.154)GPPNLGFVDSPSSGTHLGGLELK	118.44	3	1169.89	FALSE		GO:0035097;GO:0044451;GO:0005654;GO:0031981;GO:0044428;GO:0005634;GO:0070013;GO:0043231;GO:0044446;GO:0034708;GO:0043229;GO:0044424;GO:0005622;GO:0043233;GO:0043227;GO:0043234;GO:0044422;GO:0044464;GO:0005623;GO:0031974;GO:0032991;GO:0043226;GO:0005575;GO:0018024;GO:0016279;GO:0008270;GO:0016278;GO:0042054;GO:0008170;GO:0008276;GO:0008757;GO:0044212;GO:0046914;GO:0000975;GO:0008168;GO:0046872;GO:…		-0.109803	-0.0516751	0.0386596	-0.0409394	0.0748111		0	-0.230793	-0.0672941	0.0269646	-0.090374	0.130419		0	0.0975003			0.0975003	0		0	-0.395914			-0.395914	0		0
651	O14686;O14686-3	Histone-lysine N-methyltransferase 2D	KMT2D	S	2309	ASSPSYGPPNLGFVDSPSSGTHLGGLELKTP	_KEELGAS(ph)SPSYGPPNLGFVDS(ph)PSSGTHLGGLELK_	KEELGAS(0.681)S(0.22)PS(0.076)Y(0.024)GPPNLGFVDS(0.924)PS(0.047)S(0.02)GT(0.008)HLGGLELK	65.244	4	897.664	TRUE		GO:0035097;GO:0044451;GO:0005654;GO:0031981;GO:0044428;GO:0005634;GO:0070013;GO:0043231;GO:0044446;GO:0034708;GO:0043229;GO:0044424;GO:0005622;GO:0043233;GO:0043227;GO:0043234;GO:0044422;GO:0044464;GO:0005623;GO:0031974;GO:0032991;GO:0043226;GO:0005575;GO:0018024;GO:0016279;GO:0008270;GO:0016278;GO:0042054;GO:0008170;GO:0008276;GO:0008757;GO:0044212;GO:0046914;GO:0000975;GO:0008168;GO:0046872;GO:…			0.103872	-0.0352696	0.0343013	0.098388	0.914753	0		0.0322321	-0.0661395	-0.0169537	0.0695592	0.933857	0	0.0975003	-0.209356	-0.050225	-0.0540269	0.153463	0.960106	0	-0.395914	-0.378561	-0.313445	-0.36264	0.0434787	0.0690045	0	-0.0983238	-0.0854982	-0.172369	-0.11873	0.0468932	0.515474
652	O14686;O14686-3	Histone-lysine N-methyltransferase 2D	KMT2D	S	2312	PSYGPPNLGFVDSPSSGTHLGGLELKTPDVF	_KEELGASS(ph)PSYGPPNLGFVDSPSS(ph)GTHLGGLELK_	KEELGAS(0.281)S(0.491)PS(0.114)Y(0.114)GPPNLGFVDS(0.316)PS(0.093)S(0.457)GT(0.134)HLGGLELK	74.321	3	1196.55	FALSE		GO:0035097;GO:0044451;GO:0005654;GO:0031981;GO:0044428;GO:0005634;GO:0070013;GO:0043231;GO:0044446;GO:0034708;GO:0043229;GO:0044424;GO:0005622;GO:0043233;GO:0043227;GO:0043234;GO:0044422;GO:0044464;GO:0005623;GO:0031974;GO:0032991;GO:0043226;GO:0005575;GO:0018024;GO:0016279;GO:0008270;GO:0016278;GO:0042054;GO:0008170;GO:0008276;GO:0008757;GO:0044212;GO:0046914;GO:0000975;GO:0008168;GO:0046872;GO:…								0							0							0							0
653	O14686;O14686-3	Histone-lysine N-methyltransferase 2D	KMT2D	S	4849	EAEGPGGKEKGLEGKSPDTGPDWLKQFDAVL	_GLEGKS(ph)PDTGPDWLK_	GLEGKS(1)PDTGPDWLK	212.34	2	840.387	TRUE		GO:0035097;GO:0044451;GO:0005654;GO:0031981;GO:0044428;GO:0005634;GO:0070013;GO:0043231;GO:0044446;GO:0034708;GO:0043229;GO:0044424;GO:0005622;GO:0043233;GO:0043227;GO:0043234;GO:0044422;GO:0044464;GO:0005623;GO:0031974;GO:0032991;GO:0043226;GO:0005575;GO:0018024;GO:0016279;GO:0008270;GO:0016278;GO:0042054;GO:0008170;GO:0008276;GO:0008757;GO:0044212;GO:0046914;GO:0000975;GO:0008168;GO:0046872;GO:…		0.0093659	-0.0305561	0.0233795	0.000729767	0.0279857	0.914753	0	-0.0524977	-0.0808429	0.0436394	-0.0299004	0.0652452	0.933857	0	-0.0141157	0.0165737	0.0173715	0.00660987	0.0179533	0.933541	0	-0.0616004	-0.0562949	-0.036589	-0.0514947	0.0131785	0.924404	0	-0.0347842	0.00633766	0.0108885	-0.00585268	0.0251585	0.917659
654	O14686;O14686-3	Histone-lysine N-methyltransferase 2D	KMT2D	S	2239	GEFHTTPPGTPRHQPSTPDPFLKPRCPSLDN	_HQPS(ph)TPDPFLKPR_	HQPS(0.985)T(0.015)PDPFLKPR	116	3	533.927	TRUE		GO:0035097;GO:0044451;GO:0005654;GO:0031981;GO:0044428;GO:0005634;GO:0070013;GO:0043231;GO:0044446;GO:0034708;GO:0043229;GO:0044424;GO:0005622;GO:0043233;GO:0043227;GO:0043234;GO:0044422;GO:0044464;GO:0005623;GO:0031974;GO:0032991;GO:0043226;GO:0005575;GO:0018024;GO:0016279;GO:0008270;GO:0016278;GO:0042054;GO:0008170;GO:0008276;GO:0008757;GO:0044212;GO:0046914;GO:0000975;GO:0008168;GO:0046872;GO:…			-0.106028	-0.0856829	-0.0958552	0.0143858	0.914753	0		-0.0141424	-0.00817418	-0.0111583	0.00422014	0.933857	0	-0.00166218	-0.0733129	0.00586329	-0.0230373	0.0437023	0.949564	0	-0.24271	-0.0888446	-0.296007	-0.209187	0.107573	0.223972	0	-0.213029	-0.0343656	-0.104282	-0.117225	0.090032	0.658731
655	O14686;O14686-3	Histone-lysine N-methyltransferase 2D	KMT2D	S	4822	LSMKIPNSYEVLFPESPARAGTEPKKGEAEG	_IPNSYEVLFPES(ph)PAR_	IPNSYEVLFPES(1)PAR	102.45	2	899.924	TRUE		GO:0035097;GO:0044451;GO:0005654;GO:0031981;GO:0044428;GO:0005634;GO:0070013;GO:0043231;GO:0044446;GO:0034708;GO:0043229;GO:0044424;GO:0005622;GO:0043233;GO:0043227;GO:0043234;GO:0044422;GO:0044464;GO:0005623;GO:0031974;GO:0032991;GO:0043226;GO:0005575;GO:0018024;GO:0016279;GO:0008270;GO:0016278;GO:0042054;GO:0008170;GO:0008276;GO:0008757;GO:0044212;GO:0046914;GO:0000975;GO:0008168;GO:0046872;GO:…		0.0395331	-0.0121059	-0.0870712	-0.0198813	0.0636593	0.914753	0	0.0236639	-0.161847	-0.130527	-0.0895699	0.0993059	0.933857	0							0							0
656	O14686	Histone-lysine N-methyltransferase MLL2	MLL2	S	1722	HTRTKKGPAAQAEVLSGDGQPDEVIPADLPA	_KGPAAQAEVLS(ph)GDGQPDEVIPADLPAEGAVEQSLAEGDEK_	KGPAAQAEVLS(1)GDGQPDEVIPADLPAEGAVEQSLAEGDEK	50.611	4	1017.73	TRUE		GO:0035097;GO:0044451;GO:0005654;GO:0031981;GO:0044428;GO:0005634;GO:0070013;GO:0043231;GO:0044446;GO:0034708;GO:0043229;GO:0044424;GO:0005622;GO:0043233;GO:0043227;GO:0043234;GO:0044422;GO:0044464;GO:0005623;GO:0031974;GO:0032991;GO:0043226;GO:0005575;GO:0018024;GO:0016279;GO:0008270;GO:0016278;GO:0042054;GO:0008170;GO:0008276;GO:0008757;GO:0044212;GO:0046914;GO:0000975;GO:0008168;GO:0046872;GO:…		0.240998	-0.075881	0.0509029	0.0720067	0.15949	0.914753	0	0.121691	0.0454681	0.124343	0.0971673	0.0447925	0.939509	0							0							0
657	O14686;O14686-3	Histone-lysine N-methyltransferase 2D	KMT2D	S	1671	GVEHMECEIKLEGPVSPDVEPGKEETEESKK	_LEGPVS(ph)PDVEPGKEETEESK_	LEGPVS(1)PDVEPGKEETEESK	149.93	2	1118.5	TRUE		GO:0035097;GO:0044451;GO:0005654;GO:0031981;GO:0044428;GO:0005634;GO:0070013;GO:0043231;GO:0044446;GO:0034708;GO:0043229;GO:0044424;GO:0005622;GO:0043233;GO:0043227;GO:0043234;GO:0044422;GO:0044464;GO:0005623;GO:0031974;GO:0032991;GO:0043226;GO:0005575;GO:0018024;GO:0016279;GO:0008270;GO:0016278;GO:0042054;GO:0008170;GO:0008276;GO:0008757;GO:0044212;GO:0046914;GO:0000975;GO:0008168;GO:0046872;GO:…		0.119355	0.0149823	0.0256772	0.0533381	0.0574217	0.92212	0	-0.106949	-0.0748895	-0.0058666	-0.0625683	0.0516552	0.933857	0	0.0163229	0.0372272	0.00719031	0.0202468	0.0153981	0.933541	0	-0.00682839	0.0196602	-0.0225521	-0.00324008	0.0213337	0.866207	0	-0.062763	0.0203198	0.0332296	-0.0030712	0.0520961	0.917659
658	O14686;O14686-3	Histone-lysine N-methyltransferase 2D	KMT2D	S	1606	WLTETGMALLRNLTMSPLHKRRQRRGRLGLP	_NLTMS(ph)PLHK_	NLTMS(1)PLHK	144.7	2	560.765	TRUE		GO:0035097;GO:0044451;GO:0005654;GO:0031981;GO:0044428;GO:0005634;GO:0070013;GO:0043231;GO:0044446;GO:0034708;GO:0043229;GO:0044424;GO:0005622;GO:0043233;GO:0043227;GO:0043234;GO:0044422;GO:0044464;GO:0005623;GO:0031974;GO:0032991;GO:0043226;GO:0005575;GO:0018024;GO:0016279;GO:0008270;GO:0016278;GO:0042054;GO:0008170;GO:0008276;GO:0008757;GO:0044212;GO:0046914;GO:0000975;GO:0008168;GO:0046872;GO:…		0.0447357	-0.0137704	-0.0408396	-0.00329142	0.0437394	0.914753	0	0.0291808	-0.0760576	-0.00371896	-0.0168653	0.0538368	0.933857	0	0.0732783	-0.041503	0.00579286	0.0125227	0.0576859	0.933541	0	0.0379839	-0.0935968	0.035076	-0.00684561	0.0751428	0.866207	0	-0.000234582	-0.00375109	-0.0244857	-0.00949045	0.0131047	0.917659
659	O14686;O14686-3	Histone-lysine N-methyltransferase 2D	KMT2D	S	3620	QQQQQQQQHSAVLALSPSQSPRLLTKLPGQL	_QQQQQQQQQQQQQQHSAVLALS(ph)PSQSPR_	QQQQQQQQQQQQQQHS(0.01)AVLALS(0.693)PS(0.282)QS(0.015)PR	40.997	3	1108.19	FALSE		GO:0035097;GO:0044451;GO:0005654;GO:0031981;GO:0044428;GO:0005634;GO:0070013;GO:0043231;GO:0044446;GO:0034708;GO:0043229;GO:0044424;GO:0005622;GO:0043233;GO:0043227;GO:0043234;GO:0044422;GO:0044464;GO:0005623;GO:0031974;GO:0032991;GO:0043226;GO:0005575;GO:0018024;GO:0016279;GO:0008270;GO:0016278;GO:0042054;GO:0008170;GO:0008276;GO:0008757;GO:0044212;GO:0046914;GO:0000975;GO:0008168;GO:0046872;GO:…		0.162116	0.0340667	-0.105783	0.0301334	0.133993		0	0.265996	-0.022057	-0.0776585	0.0554269	0.184465		0							0							0
660	O14686;O14686-3	Histone-lysine N-methyltransferase 2D	KMT2D	S	1180	PMEVYPECKQTAGQGSPCEEQEEPRAPVAPT	_QTAGQGS(ph)PCEEQEEPRAPVAPTPPTLIK_	QTAGQGS(1)PCEEQEEPRAPVAPTPPTLIK	84.561	3	1023.48	TRUE		GO:0035097;GO:0044451;GO:0005654;GO:0031981;GO:0044428;GO:0005634;GO:0070013;GO:0043231;GO:0044446;GO:0034708;GO:0043229;GO:0044424;GO:0005622;GO:0043233;GO:0043227;GO:0043234;GO:0044422;GO:0044464;GO:0005623;GO:0031974;GO:0032991;GO:0043226;GO:0005575;GO:0018024;GO:0016279;GO:0008270;GO:0016278;GO:0042054;GO:0008170;GO:0008276;GO:0008757;GO:0044212;GO:0046914;GO:0000975;GO:0008168;GO:0046872;GO:…		0.0304783	-0.00793274	-0.00535214	0.00573113	0.0214705	0.914753	0	-0.0225874	-0.0783118	0.0806813	-0.00673929	0.0806726	0.933857	0	0.0527324	-0.0536853	0.0465689	0.0152053	0.0597406	0.933541	0	-0.00191511	-0.000650954	0.0471301	0.0148547	0.0279585	0.865271	0	-0.0472608	-0.0581111	0.0947818	-0.00353005	0.0853132	0.917659
661	O14686;O14686-3	Histone-lysine N-methyltransferase 2D	KMT2D	S	2640	LPYLSHGASQRSGITSPVEKREDPGTGMGSS	_SGITS(ph)PVEKR_	SGIT(0.001)S(0.999)PVEKR	134.75	3	385.192	TRUE		GO:0035097;GO:0044451;GO:0005654;GO:0031981;GO:0044428;GO:0005634;GO:0070013;GO:0043231;GO:0044446;GO:0034708;GO:0043229;GO:0044424;GO:0005622;GO:0043233;GO:0043227;GO:0043234;GO:0044422;GO:0044464;GO:0005623;GO:0031974;GO:0032991;GO:0043226;GO:0005575;GO:0018024;GO:0016279;GO:0008270;GO:0016278;GO:0042054;GO:0008170;GO:0008276;GO:0008757;GO:0044212;GO:0046914;GO:0000975;GO:0008168;GO:0046872;GO:…		0.00432137	0.027635		0.0159782	0.0164852	0.914753	0	0.133411	-0.0315296		0.0509408	0.116631	0.933857	0	-0.0766057	-0.111001	-0.0765676	-0.0880581	0.0198691	0.735037	0	-0.271719	-0.290813	-0.292101	-0.284878	0.0114138	0.107308	0	-0.454013	-0.043894	-0.0567143	-0.184874	0.233169	0.64238
662	O14686;O14686-3	Histone-lysine N-methyltransferase 2D	KMT2D	S	3130	LPEVKPKVEEGGRHPSPCQFTIATPKVEPAP	_VEEGGRHPS(ph)PCQFTIATPK_	VEEGGRHPS(0.999)PCQFT(0.001)IATPK	86.617	3	731.005	TRUE		GO:0035097;GO:0044451;GO:0005654;GO:0031981;GO:0044428;GO:0005634;GO:0070013;GO:0043231;GO:0044446;GO:0034708;GO:0043229;GO:0044424;GO:0005622;GO:0043233;GO:0043227;GO:0043234;GO:0044422;GO:0044464;GO:0005623;GO:0031974;GO:0032991;GO:0043226;GO:0005575;GO:0018024;GO:0016279;GO:0008270;GO:0016278;GO:0042054;GO:0008170;GO:0008276;GO:0008757;GO:0044212;GO:0046914;GO:0000975;GO:0008168;GO:0046872;GO:…								0							0	0.0142264	0.105135	-0.0920887	0.00909101	0.0987123	0.933541	0	0.0735717	0.0714045	-0.00796103	0.0456717	0.04646	0.821788	0	0.00949339	-0.00237775	-0.0598662	-0.0175835	0.0370958	0.917777
663	O14686;O14686-3	Histone-lysine N-methyltransferase 2D	KMT2D	S	3836	QGPHRQVLMTQSRVLSSPQLAQQGQGLMGHR	_VLS(ph)SPQLAQQGQGLMGHR_	VLS(0.795)S(0.205)PQLAQQGQGLMGHR	47.499	3	662.991	TRUE		GO:0035097;GO:0044451;GO:0005654;GO:0031981;GO:0044428;GO:0005634;GO:0070013;GO:0043231;GO:0044446;GO:0034708;GO:0043229;GO:0044424;GO:0005622;GO:0043233;GO:0043227;GO:0043234;GO:0044422;GO:0044464;GO:0005623;GO:0031974;GO:0032991;GO:0043226;GO:0005575;GO:0018024;GO:0016279;GO:0008270;GO:0016278;GO:0042054;GO:0008170;GO:0008276;GO:0008757;GO:0044212;GO:0046914;GO:0000975;GO:0008168;GO:0046872;GO:…								0							0							0							0			0.247107	0.247107	0
664	O14713-2;O14713	Integrin beta-1-binding protein 1	ITGB1BP1	S	49	SRSSTVASLDTDSTKSSGQSNNNSDTCAEFR	_S(ph)SGQSNNNSDTCAEFR_	S(0.499)S(0.499)GQS(0.002)NNNSDTCAEFR	71.148	2	927.341	FALSE		GO:0005829;GO:0044444;GO:0005737;GO:0001726;GO:0030027;GO:0044424;GO:0005622;GO:0031252;GO:0042995;GO:0044464;GO:0005623;GO:0016020;GO:0005575;GO:0005515;GO:0005488;GO:0003674;GO:0007243;GO:0035556;GO:0007160;GO:0007165;GO:0016477;GO:0031589;GO:0048870;GO:0050794;GO:0006928;GO:0007154;GO:0007155;GO:0050789;GO:0051674;GO:0051716;GO:0009987;GO:0022610;GO:0023052;GO:0040011;GO:0050896;GO:0051179;GO:…								0							0							0							0
665	O14713-2;O14713	Integrin beta-1-binding protein 1	ITGB1BP1	S	50	RSSTVASLDTDSTKSSGQSNNNSDTCAEFRI	_S(ph)SGQSNNNSDTCAEFR_	S(0.499)S(0.499)GQS(0.002)NNNSDTCAEFR	71.148	2	927.341	FALSE		GO:0005829;GO:0044444;GO:0005737;GO:0001726;GO:0030027;GO:0044424;GO:0005622;GO:0031252;GO:0042995;GO:0044464;GO:0005623;GO:0016020;GO:0005575;GO:0005515;GO:0005488;GO:0003674;GO:0007243;GO:0035556;GO:0007160;GO:0007165;GO:0016477;GO:0031589;GO:0048870;GO:0050794;GO:0006928;GO:0007154;GO:0007155;GO:0050789;GO:0051674;GO:0051716;GO:0009987;GO:0022610;GO:0023052;GO:0040011;GO:0050896;GO:0051179;GO:…								0							0							0							0
666	O14713-2;O14713	Integrin beta-1-binding protein 1	ITGB1BP1	S	41	VDSSLGGLSRSSTVASLDTDSTKSSGQSNNN	_SSTVAS(ph)LDTDSTK_	SSTVAS(1)LDTDSTK	114.06	2	696.301	TRUE		GO:0005829;GO:0044444;GO:0005737;GO:0001726;GO:0030027;GO:0044424;GO:0005622;GO:0031252;GO:0042995;GO:0044464;GO:0005623;GO:0016020;GO:0005575;GO:0005515;GO:0005488;GO:0003674;GO:0007243;GO:0035556;GO:0007160;GO:0007165;GO:0016477;GO:0031589;GO:0048870;GO:0050794;GO:0006928;GO:0007154;GO:0007155;GO:0050789;GO:0051674;GO:0051716;GO:0009987;GO:0022610;GO:0023052;GO:0040011;GO:0050896;GO:0051179;GO:…								0							0							0							0	0.0540766	0.114844		0.0844605	0.0429694	0.707779
[truncated: 30,216 more rows]
[truncated: 8 more columns]
